# Supplementary material for: A single-cell atlas of spatial and temporal gene expression in the mouse cranial neural plate
Source: bioRxiv. 2025 Mar 6:2024.08.25.609458. Originally published 2024 Aug 25. Preprint. [Version 3] doi: 10.1101/2024.08.25.609458 (PMC11370589; doi:10.1101/2024.08.25.609458)
Supplement: Supplement 6 — Table S5. Diffusion component gene correlations in the E8.5–9.0 cranial neural plate. Gene correlations with each of the top 10 diffusion components in the E8.5–9.0 cranial neural plate are shown. The false discovery rate (FDR) adjusted p-value and Pearson correlation coefficient for each diffusion component are shown for each gene. [file media-6.xlsx]

## Sheet: PhenoGraph cluster 0
gene	P-value (FDR adjusted)	MAST Hurdle	logFC
DNMT3B	0	1.56732	1.90353
PCSK1N	0	1.09603	1.64769
EZR	0	1.01798	1.55868
APOE	0	0.99063	1.24604
IRX3	0	0.912012	2.0355
ACER2	0	0.791261	1.75305
AES	0	0.784838	1.37246
POU5F1	0	0.757092	2.77579
IRX5	0	0.745515	2.08835
IQGAP1	0	0.712107	1.45585
LARP7	0	0.70103	1.12874
SOCS2	0	0.690699	1.71908
LY6E	0	0.671599	1.21293
ERAS	0	0.668485	1.70955
PIM2	0	0.584907	2.62282
ZIC3	0	0.560719	1.98948
RASGRP2	0	0.558086	1.6183
RBPMS2	0	0.554613	1.4227
EPCAM	0	0.546763	2.54137
CHCHD10	0	0.497529	2.34364
NDUFA12	0	0.446498	0.752644
SOX9	0	0.440038	1.73164
ATP5L	0	0.395332	0.639866
ECI1	0	0.315024	1.6126
NPTX2	0	0.249389	2.07427
CDH1	0	0.196116	2.30496
L1TD1	0	0.195002	1.71252
CGNL1	0	0.17982	2.59342
RSPO1	0	0.158902	2.40605
CYP26A1	0	0.148356	3.59779
PHOX2A	0	0.130531	2.65152
VRTN	0	0.0848385	2.44109
NANOG	0	0.0515796	3.38119
RPS2	0	-0.268592	-0.389285
ALYREF	0	-0.396794	-0.634075
GM1673	0	-0.495987	-1.01523
CUEDC1	0	-0.538332	-1.80398
NDN	0	-0.547388	-1.16999
HMGA2	0	-0.570325	-0.990154
H2AFY	0	-0.626062	-1.17498
RNF165	0	-0.630572	-2.05991
TLE4	0	-0.663003	-1.61124
PALLD	0	-0.67168	-1.80747
PRTG	0	-0.694844	-1.18835
CDH2	0	-0.776401	-1.88294
PEG12	0	-0.806419	-3.26267
CCND2	0	-0.861914	-1.6882
MEST	0	-0.893639	-1.39263
ZFP503	0	-1.05446	-3.31412
NR2F2	0	-1.37488	-4.01708
PAX6	0	-1.51373	-3.72069
GM45340	1.39654e-304	0.0310751	3.15105
RAB25	5.94927e-304	0.124829	1.97562
ATPIF1	3.04742e-303	0.310297	0.47116
X2900011O08RIK	1.46194e-302	0.147423
ATP5K	4.66611e-302	0.44993	0.712452
NRIP1	2.27695e-300	-0.678739	-1.82525
TOX3	3.57574e-299	-0.607832	-1.64987
HSP90AA1	1.37482e-297	0.314715	0.452779
LIX1	6.43462e-296	-0.90546	-2.41925
UBE2K	6.4836e-296	0.424648	0.687946
APOC1	2.58205e-295	0.139554	1.92279
HSPB1	4.81707e-295	0.112941	1.96863
CKB	2.73581e-286	0.456217	1.48709
MRPL34	3.49173e-283	0.471809	0.785858
ZFP36L1	8.82832e-279	-0.553253	-1.04061
FLRT3	8.31711e-277	-0.671122	-1.78532
SERF1	1.09606e-270	-0.497545	-1.0789
MARCKSL1	3.52151e-270	-0.268077	-0.398075
HS6ST1	7.90183e-269	0.390986	1.30549
COX7C	5.74237e-267	0.259722	0.38713
NBL1	1.7906e-265	0.0595051	2.43004
GM42637	1.65669e-263	0.0983446	2.09159
SERPINH1	8.94359e-263	-0.448814	-0.79929
ADPRH	2.90329e-262	-0.426837	-1.09197
CLDN6	3.65066e-262	0.117572	1.91794
IGDCC3	5.57967e-262	-0.696208	-1.88156
GM9847	7.09713e-262	0.137362	1.84762
POU3F2	6.44068e-261	-1.05466	-3.76085
FUOM	1.0543e-260	0.0891906	2.03203
CRABP1	2.73635e-258	-1.1417	-2.11144
X1810022K09RIK	1.42288e-257	0.393348
TOMM7	2.41359e-257	0.291316	0.449162
RPL31	4.91434e-256	0.195645	0.287619
FGFR1	7.56031e-256	0.641759	0.894998
FBLIM1	1.24741e-254	0.138762	1.76041
SIX3	3.26609e-254	-1.28761	-2.60341
JPH4	6.77416e-254	0.205874	1.60339
RPRM	5.12882e-253	-0.717501	-3.05827
DDIT4	2.67513e-252	0.582599	1.13716
IL17RD	3.6506e-252	-1.08412	-4.52117
SASH1	3.21699e-248	0.334124	1.31162
EFNB2	2.18149e-247	-0.668988	-2.06204
ZSCAN10	1.19434e-246	0.196467	1.58718
MYCL	1.00398e-244	-0.572109	-1.78015
ZBTB16	9.32206e-242	-0.583873	-1.92977
PHLDA2	1.70983e-241	0.227602	1.57715
VEZF1	2.70202e-239	-0.420747	-0.843589
UCHL1	2.05451e-237	-0.515321	-1.30649
TMED2	5.5072e-237	-0.341011	-0.571298
H2-K1	1.2661e-235	-0.476125	-1.21437
CCND1	3.12935e-234	-0.484302	-0.851736
NDRG2	5.66967e-234	0.0704016	2.12054
TMEM238	6.14044e-234	0.171269	1.58311
HPRT	2.16462e-232	0.54709	0.952399
CRABP2	6.35014e-228	-0.511044	-0.801562
PRRX1	1.2119e-227	0.0999045	1.95057
MIR124-2HG	3.69962e-227	-0.537966	-1.79747
CABP7	9.72296e-224	0.0453078	2.34636
NR2F1	4.13766e-223	-0.989177	-2.29831
HSP90AB1	9.63974e-223	0.212041	0.307926
GALNT12	1.91938e-221	0.0913061	1.93372
CELF2	1.09871e-219	-0.510671	-1.42772
ITGB5	1.28384e-219	0.205485	1.47534
PAX2	3.08235e-219	0.364865	1.33504
B230312C02RIK	1.86994e-217	0.587785	1.31456
SPON1	2.69661e-217	-0.718335	-2.31088
PTN	2.51363e-216	-0.679741	-1.01149
ROR1	7.38809e-215	0.136043	1.67197
TSC22D1	2.63632e-214	-0.401696	-0.703668
CFL2	3.66433e-214	-0.354827	-0.749891
RAX	3.7242e-214	-1.93109	-5.15224
AP1M2	5.72336e-213	0.0815867	1.85608
OXCT1	7.12799e-212	0.3319	1.26413
EGLN1	6.7923e-211	-0.367416	-0.847985
FZD3	6.84959e-211	-0.458975	-1.30151
FEZ1	1.14472e-210	-0.758887	-2.9344
SLC25A4	3.16222e-207	-0.384529	-0.614919
COX8A	6.12473e-206	0.219619	0.331861
WFDC2	1.11454e-205	0.582514	1.11434
ATP5B	2.05707e-205	0.275202	0.420852
PIM1	2.08729e-205	-0.733582	-2.56513
MEIS1	1.79444e-204	-0.64519	-2.53323
EMB	1.23132e-203	0.577647	0.823872
PDGFA	2.32537e-201	0.515679	1.01993
ILDR2	2.23539e-200	-0.561268	-1.32316
NASP	1.43105e-199	0.234814	0.346439
TMSB4X	3.53123e-199	-0.46175	-0.687183
TMA7	1.17453e-197	0.190332	0.280956
ADGRL3	7.79105e-197	-0.584501	-2.76069
JUND	1.01351e-196	-0.413669	-0.791472
BASP1	2.01176e-195	0.849514	0.784578
CTBP2	3.1247e-195	0.403055	0.792176
STX3	6.82295e-195	0.20907	1.36405
NR2F6	3.38103e-194	-0.385353	-0.777401
CXCL12	5.33943e-193	0.138209	1.29651
CAPG	8.04359e-193	0.0983099	1.72209
MPP6	1.51886e-191	-0.323278	-0.55326
ZFP422	4.97259e-191	-0.359906	-0.812153
MT-CO1	5.79439e-191	0.306378	0.451409
PHLDA1	3.60053e-190	-0.678537	-1.7407
GALNT1	3.95734e-190	-0.39435	-1.04259
PFN2	9.63884e-190	-0.373885	-1.00402
IGFBP5	6.95873e-188	-0.799614	-2.10497
TSPO	1.30966e-187	0.416231	1.00823
LPAR6	1.7432e-187	-0.440148	-1.36777
GNGT2	3.40603e-187	0.114457	1.60707
MT-ND6	3.42469e-187	-0.491779	-1.03639
SSBP2	6.67353e-187	-0.426949	-1.3732
FAM213A	9.00327e-187	0.407768	0.780071
RPL37A	1.07059e-185	0.196978	0.288245
ATP5A1	2.78284e-185	0.247496	0.397481
ACOT13	3.22534e-185	0.324052	1.08735
PLA2G16	3.72429e-185	0.156242	1.44039
NAV1	1.8542e-184	-0.481687	-1.20696
TNFRSF19	1.13466e-183	0.447022	1.08158
SCUBE1	2.03115e-183	-0.686399	-2.82664
TMEM132C	1.10384e-182	-0.744555	-3.30092
SALL4	3.07399e-182	0.555829	0.8055
CD47	2.17993e-180	-0.475597	-1.4378
FHOD3	3.75117e-180	-0.541949	-2.27942
GJC1	6.25362e-179	-0.338294	-0.750157
SPRY2	6.31131e-179	-0.66227	-2.0494
PAM	5.57914e-178	-0.504805	-1.81887
RARG	1.41312e-176	0.181606	1.3432
UQCR10	3.8973e-176	0.243767	0.388549
PTPRZ1	4.71382e-176	-0.593982	-2.13931
VSTM2B	1.48773e-175	-0.574145	-1.73126
FIGN	1.81018e-175	-0.440933	-1.21684
MPHOSPH8	3.48942e-175	0.292895	0.528512
OTX1	4.36866e-175	-0.873032	-2.72288
GALT	1.0084e-174	0.104348	1.61221
CRIP1	1.2543e-173	0.242811	1.23943
HELLS	4.8289e-172	0.360883	0.600698
GNG3	1.65593e-171	0.348926	1.05654
FOXI2	2.12701e-170	0.0111959	3.50483
HES5	2.63943e-170	-0.856267	-2.25562
PCDH1	3.05536e-170	0.126606	1.5259
PAX5	4.17344e-170	-1.09776	-3.54275
ZCCHC11	9.56119e-170	-0.325145	-0.59288
GM10076	2.16834e-169	0.522907	0.774333
NDNF	1.37784e-168	-0.840297	-4.07079
GMFG	4.65045e-168	0.136624	1.43902
SLC9A3R1	4.87074e-167	0.527713	0.83754
MEG3	1.26344e-166	0.817636	0.862479
SSSCA1	1.09734e-165	0.32917	0.584554
THBS1	1.2516e-165	-1.04573	-4.59917
KHDRBS3	1.51656e-165	-0.346419	-0.735722
SMS	1.6473e-164	0.397339	0.540004
TCF12	1.23215e-163	-0.362188	-0.712985
MYO10	1.99464e-163	0.558362	0.832656
JAKMIP1	2.15672e-163	0.0372807	2.27638
PSIP1	2.00627e-162	0.207072	0.316068
IRF2BP2	2.67712e-162	-0.424796	-1.52945
BAZ1A	5.28943e-162	-0.409621	-1.04671
FEZF1	4.14375e-161	-0.930738	-3.17095
ID3	1.10563e-160	-0.565632	-0.906623
MYC	1.32832e-160	-0.505974	-1.88121
PFDN2	1.62062e-158	-0.251736	-0.397115
YAF2	3.76258e-158	-0.325687	-0.739987
A730017C20RIK	4.03707e-158	-0.665001	-3.73998
SON	2.43102e-157	0.249724	0.418867
QK	1.91834e-156	-0.316663	-0.504088
MLLT3	2.66714e-156	-0.45735	-1.17236
DYNLL2	4.39617e-156	-0.283908	-0.482884
FAM49B	4.39617e-156	-0.303006	-0.585452
PAFAH1B2	2.48497e-155	-0.29328	-0.607827
SAP30	6.49324e-155	-0.308129	-0.542278
MAGEH1	2.82789e-154	-0.350288	-0.845378
PGM2	3.771e-154	0.340548	0.977873
MT-CO3	1.7105e-153	0.285858	0.427935
HMGB3	1.94025e-153	-0.230585	-0.350568
ZFP703	2.17474e-153	-0.790387	-2.60869
IFITM1	5.47976e-153	0.705147	0.888622
RPL37	6.11807e-153	0.199702	0.295106
FAM57B	3.36967e-152	0.237668	1.13017
CHST2	4.10359e-152	-0.542367	-1.54236
LMO3	4.34701e-152	-0.629268	-3.61594
STOX2	6.03612e-152	-0.397342	-0.896113
NREP	8.42457e-152	-0.412412	-1.15466
F11R	1.05345e-151	0.211107	1.17361
C130026L21RIK	2.9564e-151	-0.557384	-2.99283
SCG5	5.22622e-151	-0.418843	-1.51946
SORBS2	1.7993e-150	-0.508301	-2.04052
HESX1	1.83785e-150	0.0573634	-0.138078
LHX2	3.29741e-150	-0.885413	-2.51098
CLDN7	3.93448e-150	0.0848614	1.56005
SLC1A3	9.75254e-150	0.19255	1.233
KLF9	1.68518e-149	0.183874	1.27572
A830018L16RIK	3.11697e-149	0.127671	1.39937
SPINT2	4.436e-149	0.359669	0.95241
PKIG	8.88275e-149	-0.266169	-0.519341
TMEM47	1.17515e-148	-0.382944	-0.765015
GM6133	1.57908e-148	-0.342075	-0.84734
EIF1AX	1.72174e-148	0.198168	0.324679
SHB	4.49997e-148	0.131327	1.36327
EN1	4.16317e-147	-0.0441007	-0.482515
MRPL42	5.41667e-147	0.250178	0.434586
COX5A	7.16625e-147	0.186599	0.292847
IGFBP4	1.00884e-145	-0.35554	-0.908844
RPL9-PS6	1.14627e-144	-0.238247	-0.370475
CHD3	1.5491e-144	-0.387461	-1.03244
TCF7L1	1.57749e-144	0.448089	0.889433
RHOBTB3	2.23233e-143	-0.307777	-0.606898
HOXA1	3.12048e-143	-0.372112	-1.79247
RPS29	8.22714e-143	0.221455	0.324459
MAP1A	1.17753e-142	0.22359	1.12765
PCSK2	2.19226e-142	0.0891479	1.69906
NDUFC1	1.04965e-141	0.23014	0.380762
MKRN3	2.80272e-141	-0.478726	-2.18263
WDR83OS	1.94335e-140	-0.281094	-0.567804
SERPINB6A	4.29042e-140	0.312725	0.937536
ISOC1	6.86331e-140	-0.303742	-0.767155
MTAP	7.49721e-140	-0.279379	-0.523896
LDHB	1.53357e-139	0.702043	0.775775
TSNAX	4.00637e-139	-0.294471	-0.73821
COMMD3	4.17049e-139	0.341603	0.882839
SRI	4.86483e-139	-0.315875	-0.84208
PPP1R14A	2.60649e-138	0.0971209	1.53282
FBN2	7.29562e-138	-0.532762	-1.75649
ZFP800	8.42895e-138	-0.389606	-1.44898
WNT5B	3.62262e-137	-0.469151	-2.25638
SLC2A3	8.46336e-137	0.457464	0.636521
OAT	1.84993e-136	0.431078	0.91146
PPP1R9A	1.25854e-135	-0.372295	-1.08088
HS3ST3B1	1.31829e-135	-0.724006	-4.05967
MDK	1.80883e-135	-0.223906	-0.328206
SNRPN	3.38497e-135	0.346325	0.619769
KDELR2	1.36475e-134	-0.275201	-0.557422
DDT	6.26382e-134	0.251103	0.444151
FGFRL1	7.66805e-134	-0.436506	-2.285
FHL1	1.67707e-133	-0.366967	-0.906233
EPHA7	1.67709e-133	-0.575391	-1.60906
OTX2	4.30391e-133	0.424197	0.454475
LGALS1	8.11363e-133	0.386607	0.881869
COX7B	1.02892e-132	0.190846	0.297068
MT-ND1	1.76767e-132	0.31784	0.47832
KRT8	2.8551e-132	0.236039	1.00734
FBLN1	3.77676e-132	-0.33288	-0.761329
RNF7	5.42167e-131	-0.201128	-0.312177
NFASC	1.56519e-130	0.125976	1.3373
HNRNPF	1.62993e-130	-0.210165	-0.317333
PAX8	1.8488e-130	-1.13274	-4.57561
ELAVL3	2.63615e-130	0.109572	1.46942
DUSP9	2.6482e-130	0.150706	1.11604
MYL7	5.86383e-130	0.0877069	1.50715
EPS8	1.68157e-129	0.171537	1.16163
PYCARD	8.34451e-129	0.180895	1.16358
MTAP7D3	8.37483e-129	0.245538	1.06776
ZFHX4	1.82567e-128	-0.499153	-1.84095
DPYSL2	2.92722e-128	-0.347616	-0.813323
ADGRL2	3.09283e-128	-0.355894	-0.711446
MSI2	4.82155e-128	-0.326785	-0.668508
DMBX1	7.14794e-128	0.0459767	1.78599
HSPA4L	1.20243e-127	-0.391736	-1.36986
PDLIM1	3.45227e-127	0.109749	1.22769
AQP11	3.95113e-127	-0.392467	-1.83871
SOX11	8.78112e-127	-0.292639	-0.440321
SLC6A13	1.19123e-126	0.020139	2.5632
ATP6V1F	2.01654e-126	0.221456	0.386204
LMX1B	3.87106e-126	0.130044	1.20336
ACADL	8.38028e-126	0.258744	0.979206
WSCD1	1.15053e-125	-0.42558	-1.61212
RPA3	1.88219e-125	-0.270858	-0.456967
MCF2	1.95659e-125	0.158831	1.20235
FKBP1A	4.14217e-125	-0.190591	-0.286169
LMO1	4.84872e-125	0.381288	1.18127
CTSL	8.63304e-125	-0.265458	-0.41044
MYCN	2.63325e-124	-0.347839	-0.738568
UQCRQ	3.3352e-124	0.211984	0.345196
PACSIN3	3.71841e-124	0.115373	1.28933
RUFY3	5.65501e-124	-0.372311	-1.35514
TAL2	7.97658e-124	0.167555	0.506828
GPC3	7.97658e-124	-0.368342	-0.743048
STUM	1.78771e-123	0.0400363	2.0093
MZT1	1.86757e-123	-0.30212	-0.859177
KRTCAP3	3.68841e-123	0.0946574	1.39622
RBM3	8.18695e-123	-0.19016	-0.289591
HIST1H2AP	1.0854e-122	1.09884	1.22646
BTBD17	1.3685e-122	0.27448	1.03319
PLATR10	1.98175e-122	0.0304282	2.15835
SH3GL3	2.04499e-122	0.0882848	1.39041
TSHZ1	4.57778e-122	-0.624594	-2.69592
ZFP266	4.74541e-122	-0.271261	-0.535153
NRG1	4.94357e-122	-0.750422	-3.56967
RTN3	9.12475e-122	-0.235799	-0.366818
RPL6	1.08402e-121	0.143922	0.213764
TSPAN6	2.57769e-121	-0.260948	-0.469869
HES3	2.60483e-121	-0.437644	-1.09069
FABP3	6.44696e-121	0.0865955	1.4067
LRRTM3	3.37991e-120	-0.677665	-3.9051
TBCA	3.79257e-120	0.212985	0.353855
SPEG	4.9283e-120	0.212007	1.0128
DYNLL1	7.58375e-120	0.161497	0.238019
X1700027J19RIK	9.16674e-120	0.34034
RPS9	2.37455e-119	0.133468	0.193231
FAM181B	2.42669e-119	0.290523	0.338887
ATP5J2	3.30167e-119	0.163803	0.248761
RPS17	6.11878e-119	0.111929	0.161405
OAZ1	8.82971e-119	-0.132728	-0.190703
RAI14	1.35928e-118	-0.382241	-1.3275
NDUFV3	2.123e-118	0.254955	0.445572
PBX1	4.57109e-118	0.327973	0.560644
MAPKAPK2	5.70315e-118	-0.328278	-1.10249
PEG10	1.27338e-117	-0.451911	-1.75839
TSPAN3	4.39201e-117	-0.231937	-0.37856
GRB10	9.18005e-117	-0.299396	-0.490534
RPL36	1.11085e-116	0.14719	0.214352
SEZ6	2.37139e-116	0.0417069	1.93762
EDN1	2.45798e-116	-0.97904	-5.3517
RTN1	3.26381e-116	-0.367964	-1.26666
NECTIN3	3.51059e-116	-0.283319	-0.607083
HCFC1R1	3.99432e-116	0.266385	0.869538
IRX2	9.68778e-116	-0.512938	-1.64904
TSPAN13	1.26382e-115	-0.300473	-0.632707
EHBP1	2.88519e-115	-0.426733	-1.35098
ZFP36L2	1.025e-114	0.257142	0.976833
RPS27	1.03979e-114	0.173626	0.254281
ERMN	1.43936e-114	-0.901514	-4.06346
SELENOK	1.80789e-114	-0.232479	-0.388652
WLS	2.0241e-114	-0.0557617	-0.319458
ELAVL1	2.48925e-114	-0.217659	-0.362277
ZWINT	3.48978e-114	-0.242095	-0.444482
AKAP12	4.1301e-114	0.407826	0.809548
PCDH17	4.63459e-114	-0.851982	-4.51635
X2700046A07RIK	5.15161e-114	-1.12385
ARL4A	7.72084e-114	-0.493995	-1.34919
ATP5C1	1.84601e-113	0.193527	0.3177
TIMP3	2.86963e-113	-0.696186	-3.02338
FGF5	4.27289e-113	0.0409041	1.79367
FOXD1	5.09032e-113	-1.16001	-3.82286
MIR17HG	5.25637e-113	-0.336562	-0.731055
IRX1	1.0071e-112	0.220599	0.587851
ALAD	1.0675e-112	-0.267057	-0.563879
X1700013H16RIK	1.95361e-112	0.143369
MOV10	2.24661e-112	0.0406716	1.81909
NDUFS6	4.71279e-112	0.189243	0.306708
H3F3A	9.19431e-112	-0.135565	-0.200121
PPP3CA	1.81937e-111	-0.345451	-1.15915
ECHDC2	7.8063e-111	0.169862	1.04541
YWHAQ	7.8494e-111	-0.167429	-0.255029
OPCML	1.51883e-110	-0.657984	-3.01783
HOXB2	1.6496e-110	-0.69955	-2.48775
GLI3	1.68402e-110	-0.338615	-0.750125
DQX1	1.95996e-110	0.199484	1.16929
PHLDA3	2.63992e-110	0.172434	0.734154
RPL36AL	6.50121e-110	0.145012	0.218572
PDHA1	6.71645e-110	-0.284385	-0.502704
GM9493	1.39069e-109	-0.203842	-0.316562
DLL1	1.67366e-109	-0.507056	-2.65857
JAG1	1.75766e-109	-0.420372	-1.38536
TMEM98	2.20596e-109	0.0857246	1.37096
SPAG9	2.84258e-109	-0.307674	-0.745966
PLCB4	5.12745e-109	-0.332921	-1.06844
EN2	6.4656e-109	-1.38995	-4.98053
HN1	6.88895e-109	-0.241877	-0.375963
TM9SF3	7.13018e-109	-0.269024	-0.488723
YAE1D1	7.61885e-109	-0.243816	-0.432785
PBX3	1.3334e-108	0.389234	0.665028
HIPK2	1.62733e-108	-0.292916	-0.696531
DSTN	1.88029e-108	0.214533	0.380918
ZFP516	2.90516e-108	-0.330429	-1.0109
LHX5	4.48109e-108	0.106916	0.0855752
COX6B2	6.79579e-108	0.273442	0.851869
KCNJ12	8.13248e-108	0.0419208	1.85816
RPL6L	1.37455e-107	-0.218796	-0.351737
NRP1	1.41784e-107	-0.530124	-2.97876
ZEB1	8.14148e-107	-0.357566	-1.14512
PLS3	1.34374e-106	0.460151	0.669059
SALL2	1.44427e-106	-0.311125	-0.627336
HIST1H2AK	1.82187e-106	0.673202	1.00572
NDUFB9	4.61538e-106	0.184398	0.309618
FGFBP3	4.65697e-106	-0.488281	-2.05434
CITED2	7.60024e-106	0.472788	0.650927
TUBB2B	1.04401e-105	-0.35186	-0.736604
TUBA4A	1.65861e-105	0.0551904	1.56487
TIMM8B	1.73115e-105	0.189507	0.315164
D1ERTD622E	2.63991e-105	-0.371149	-1.87402
COX20	2.92251e-105	0.336361	0.722335
UCP2	4.91742e-105	0.275298	0.849493
EIF3C	5.46869e-105	0.161525	0.253033
VIM	6.13475e-105	0.378881	0.692454
DUSP4	6.99901e-105	0.205535	1.01892
EML1	9.70124e-105	-0.316859	-1.09326
IRS4	1.06031e-104	-0.404475	-1.06523
SPRED1	1.22806e-104	-0.351806	-0.861465
APLP2	1.51822e-104	0.282956	0.524397
BTRC	1.51822e-104	0.185938	0.944807
TOP2B	1.7214e-104	-0.283107	-0.620048
MEX3B	1.78859e-104	-0.350885	-1.00665
TTR	3.52416e-104	0.0367323	2.09335
TNRC18	4.75244e-104	-0.347526	-1.06208
TTC3	8.51804e-104	-0.221239	-0.332715
A430005L14RIK	1.0068e-103	-0.251398	-0.4931
PRSS23	1.04479e-103	-0.435753	-1.89375
VCAN	1.24708e-103	-0.391411	-1.07098
ZFP706	1.28338e-103	-0.190524	-0.293513
RPL38	1.40459e-103	0.169771	0.249376
ARF4	1.91177e-103	-0.224637	-0.369689
MRPL14	2.60718e-103	-0.220208	-0.393429
PODXL2	3.37288e-103	-0.365909	-2.16794
LAPTM4B	3.5263e-103	-0.308248	-0.967755
EPB41L4A	4.2183e-103	-0.391009	-1.67411
MID1IP1	5.41693e-103	0.237214	0.932861
RPL35A	5.65304e-103	0.114934	0.168321
KMT2E	5.99258e-103	-0.295093	-0.724083
TSPAN18	8.01092e-103	0.135655	1.14585
UPP1	1.06188e-102	0.0304624	-0.191973
MYO5B	5.28488e-102	-0.559092	-3.46159
RPS15	7.175e-102	0.109643	0.159168
P4HA1	1.99328e-101	-0.28818	-0.675588
WHSC1	2.41669e-101	-0.258452	-0.432618
KLF3	4.4805e-101	-0.340652	-0.799899
SRP14	5.34738e-101	-0.17552	-0.285062
FOXB1	9.46719e-101	0.424581	0.9126
ZC3HAV1L	3.12927e-100	-0.324398	-1.61769
ERBIN	5.27636e-100	-0.327418	-1.25528
MORF4L2	6.15108e-100	-0.226868	-0.346307
ADK	6.53269e-100	-0.235332	-0.473446
LRRN2	6.54347e-100	0.0343347	1.89029
HMGN5	1.94824e-99	0.313697	0.537993
CXXC4	3.07046e-99	-0.357582	-1.43101
RBPMS	4.68001e-99	0.294632	0.617264
NSG1	4.90327e-99	-0.319316	-1.22262
SPCS2	6.82304e-99	-0.185437	-0.271965
FAM216A	1.16557e-98	-0.263308	-0.681722
PLPP2	1.23365e-98	0.138661	1.05266
LEF1	1.46235e-98	-0.321333	-0.930569
X6330403K07RIK	3.6845e-98	-0.311867
SOD2	8.69197e-98	-0.232076	-0.441827
UBE3A	9.00979e-98	-0.215398	-0.345252
MID1	9.56924e-98	-0.322933	-0.818582
CNTN2	1.07932e-97	0.0254384	2.06952
ALKBH7	2.84593e-97	0.223083	0.872784
WNT8A	4.44576e-97	0.040864	-0.0246436
NKX2-9	5.10227e-97	-1.37242	-4.20416
PRDX6	5.73743e-97	0.178734	0.287503
RPS21	6.61884e-97	0.149776	0.220061
TAB2	8.37633e-97	-0.269384	-0.5943
POLR2L	1.06046e-96	0.380241	0.650459
WDR6	1.56827e-96	-0.274412	-0.660716
CENPV	1.57401e-96	-0.28836	-0.910078
EPHA4	1.65723e-96	-0.342387	-0.816742
POLR2M	2.166e-96	-0.188384	-0.287318
PTEN	2.41825e-96	0.255063	0.498908
SOD1	4.61212e-96	0.351748	0.621775
SPINK1	5.26358e-96	0.0905889	1.27903
KIF1B	1.02734e-95	-0.272892	-0.589012
KDELR1	1.27845e-95	-0.238862	-0.528977
MYLK	2.46348e-95	-0.381419	-1.33254
SEPT3	4.72344e-95	-0.288755	-0.750098
MT-ATP6	5.34292e-95	0.214763	0.322802
ETFA	6.82223e-95	0.264515	0.773232
H19	6.83061e-95	0.22114	0.900617
DDX18	7.01315e-95	0.206629	0.369301
AQP5	9.67129e-95	0.00926626	2.96443
RPL9	1.11358e-94	-0.0963177	-0.139673
N4BP2	2.49177e-94	-0.284443	-0.647418
ALPL	3.00732e-94	-0.331849	-1.21528
RP23-220F20-2	4.25574e-94	-0.291893
FGFR2	4.40666e-94	0.319117	0.727786
X2510009E07RIK	7.54286e-94	-0.389333
TUBB3	9.03855e-94	0.339096	0.749587
TMEM167	9.13468e-94	-0.176102	-0.273882
ADAM10	9.78232e-94	-0.301094	-1.05066
CXCR4	1.70108e-93	-0.360516	-1.81259
TSPAN17	1.89141e-93	0.0259488	1.99204
FST	3.0343e-93	0.363329	0.391223
SELENOF	4.00171e-93	-0.193765	-0.289529
X1700025G04RIK	5.87315e-93	-0.273943
IFITM2	7.97874e-93	0.265141	0.4189
BNIP3L	8.1049e-93	-0.197006	-0.307285
TEX15	1.02617e-92	0.0883495	1.21795
RAB28	1.60446e-92	-0.25602	-0.654512
MAF	1.73412e-92	-0.761726	-3.0378
BAZ2B	1.07235e-91	-0.281857	-0.680221
RSL24D1	1.09439e-91	-0.215837	-0.36184
EFNA2	1.21003e-91	-0.36391	-1.01208
EIF1A	2.07553e-91	-0.213714	-0.363736
DDAH1	2.76181e-91	0.308184	0.667666
LMO7	3.01143e-91	0.0549377	1.43138
TRA2A	4.81921e-91	-0.207028	-0.298118
COPZ2	1.17822e-90	-0.320658	-1.78361
ATP5O	1.24433e-90	0.179995	0.29313
SFRP2	1.80077e-90	-0.268433	-0.554018
CASK	1.93856e-90	-0.302748	-1.15615
RXRG	3.92085e-90	0.0631764	1.4283
MGST1	4.0802e-90	-0.276891	-0.925992
ZDHHC2	4.45162e-90	0.194171	0.893413
ARMCX1	6.03655e-90	-0.264377	-0.686363
ATOX1	7.57215e-90	0.188622	0.331802
CNBP	1.12701e-89	-0.164675	-0.240557
PYGO1	1.42332e-89	-0.363663	-2.38701
CD24A	2.39033e-89	0.428271	0.500755
ATP5J	2.60933e-89	0.131226	0.20652
RPS18	3.41254e-89	-0.10256	-0.153119
ATP2B1	3.41636e-89	-0.230138	-0.40306
TENM4	3.91249e-89	-0.299466	-0.638558
FDX1	5.17874e-89	0.17865	0.902636
GKAP1	9.35475e-89	-0.237774	-0.492942
RBP1	1.54247e-88	-0.297098	-0.545298
TTC28	1.62002e-88	-0.322476	-1.25778
MMD	1.8178e-88	-0.289276	-1.27623
SRP9	2.35044e-88	-0.192193	-0.345867
PTPN6	2.72694e-88	0.0958539	1.16171
HOXB1	2.77117e-88	-0.386928	-1.94942
APOOL	2.92848e-88	-0.252439	-0.685267
UQCR11	3.23735e-88	0.165747	0.271969
XIST	4.07701e-88	0.219437	0.809409
AKT1	4.34797e-88	-0.268681	-0.791583
HMGN3	5.42593e-88	-0.260183	-0.561097
NENF	5.80913e-88	-0.249603	-0.627156
FBLN2	1.04388e-87	-0.384181	-1.91253
NDUFB4	1.2897e-87	0.20723	0.389405
ACRBP	2.43473e-87	0.153965	0.977304
ORMDL1	4.3007e-87	-0.247866	-0.668983
RPL35	6.47076e-87	0.190951	0.281891
SMCO4	7.18933e-87	-0.232482	-0.537428
PDZD4	9.12958e-87	0.236581	0.798508
UBR7	1.19935e-86	-0.245821	-0.582893
LGI2	1.33125e-86	0.150638	0.991682
GRSF1	2.69119e-86	-0.279709	-0.541893
GM2694	3.22565e-86	-0.295408	-0.683426
DICER1	4.30313e-86	-0.213773	-0.428491
SOX1	7.65657e-86	-0.314042	-0.712339
VAMP8	1.80242e-85	0.189783	0.87034
ZIC1	2.02868e-85	-1.03049	-4.77647
MAGED1	2.12084e-85	-0.231482	-0.437827
PANTR1	2.19347e-85	-0.382285	-2.22217
SEPT2	2.54008e-85	-0.23585	-0.476104
ZDHHC20	3.01104e-85	-0.267036	-0.787473
X9530068E07RIK	3.48765e-85	-0.258657
RPS28	3.89165e-85	0.143686	0.208891
CDON	4.45811e-85	-0.34981	-1.66253
BCL11A	5.5774e-85	0.029125	1.90117
ATP5G1	6.90776e-85	0.157725	0.243574
EGFL7	8.13645e-85	0.296677	0.678073
NRARP	9.78007e-85	-0.376952	-2.21538
SMTNL2	1.23422e-84	0.22597	0.818397
ACTG1	1.57727e-84	0.161331	0.236128
HOXA2	4.29312e-84	-0.825469	-3.77127
DOCK7	5.9011e-84	-0.259051	-0.63663
DHX32	6.6721e-84	-0.263848	-0.900451
HOMER3	8.15278e-84	-0.267325	-0.88626
COPS6	9.7088e-84	0.21968	0.42987
CMAS	1.11983e-83	-0.237369	-0.573822
COX7A2	1.28857e-83	0.124978	0.191022
PTCH1	1.31554e-83	-0.470116	-1.12932
DPYSL5	1.38523e-83	-0.263611	-0.715642
EXOC5	1.45711e-83	-0.266402	-0.688159
PLEKHA2	1.51668e-83	0.0545732	1.4011
SEMA3A	2.56712e-83	-0.527463	-3.51219
IGF2BP3	4.24516e-83	-0.215248	-0.362431
RPL28	4.85545e-83	0.0911813	0.132611
AATF	5.20929e-83	-0.242942	-0.608017
PMAIP1	5.32782e-83	0.0905503	1.15273
VAMP3	5.5645e-83	-0.215951	-0.436356
DNAJA1	6.01089e-83	0.135117	0.204492
CAR14	6.0494e-83	-0.272691	-0.634532
SOX6	9.6038e-83	-0.564271	-3.72166
GM10036	9.81029e-83	-0.207456	-0.351871
RPL41	1.05436e-82	0.11497	0.169447
NDUFA13	1.32738e-82	0.167358	0.286944
GNAI1	1.39967e-82	-0.278475	-1.27129
COQ2	1.51934e-82	-0.244081	-0.714345
FLRT1	1.74906e-82	-0.431531	-2.14886
KDM5B	1.96712e-82	0.218222	0.395483
SYPL	2.6179e-82	-0.239837	-0.599901
NDUFA2	2.72316e-82	0.160006	0.269769
CBX7	3.42186e-82	0.0871293	1.16938
PLAGL2	6.17838e-82	-0.276895	-0.76604
FXYD7	6.21971e-82	0.0437795	1.54166
GM42418	1.01093e-81	0.757452	1.02802
CASD1	1.11632e-81	-0.276336	-0.97411
NFIB	1.11986e-81	0.0426691	1.61946
KDM6B	1.50759e-81	-0.259988	-0.610619
HNRNPR	1.84282e-81	-0.177597	-0.271512
PTPRA	2.07208e-81	-0.240701	-0.637649
SSR3	2.26798e-81	-0.219576	-0.3701
CCDC50	2.36568e-81	-0.221415	-0.382068
SPRY1	3.8541e-81	-0.328146	-1.33517
KDF1	4.69476e-81	0.0307468	1.71314
RNF130	6.83036e-81	-0.249475	-0.664868
TXNDC5	1.20431e-80	-0.223369	-0.469187
YWHAZ	1.37096e-80	-0.194957	-0.289501
ROBO2	1.43097e-80	-0.493874	-2.8719
RSL1D1	2.40984e-80	-0.167883	-0.253524
CSNK1E	2.54422e-80	-0.213684	-0.377721
CASP6	2.69862e-80	0.178362	0.826667
CAR10	3.00644e-80	-0.588929	-3.60638
AGFG1	3.14314e-80	-0.225949	-0.516777
RFLNB	3.19818e-80	-0.292174	-1.0275
LIX1L	3.23693e-80	-0.281958	-1.3644
IER2	4.04336e-80	-0.233881	-0.470999
RHOB	5.88583e-80	-0.286402	-1.20612
GM2000	6.25706e-80	-0.178833	-0.264879
X4933434E20RIK	8.89558e-80	-0.251418
GPRC5C	9.61281e-80	0.198129	0.826036
EEF1AKMT1	1.19495e-79	0.24122	0.470863
TMEM130	1.27706e-79	0.019857	2.07998
PLIN3	1.36625e-79	0.291444	0.657798
PTH1R	1.74802e-79	0.140551	0.981298
PLP1	2.09985e-79	-0.317516	-1.20735
RPS27L	2.33094e-79	0.137067	0.205691
FGF3	3.02441e-79	-0.462006	-2.33072
CALN1	3.60465e-79	0.0938558	1.12214
ANAPC13	3.71821e-79	0.200846	0.396033
SDF2L1	6.49893e-79	-0.230768	-0.4861
APBB1	1.6246e-78	0.231958	0.72238
DNAJA2	1.8042e-78	-0.180158	-0.281375
SHISA2	1.80506e-78	0.18845	0.407032
GREB1L	2.73873e-78	0.35072	0.61252
BRI3	3.54403e-78	0.191519	0.341255
ZIC5	3.88293e-78	0.254874	0.606748
DAZAP2	3.9601e-78	-0.242259	-0.728037
GLS	4.62705e-78	-0.2595	-0.625435
OTUB1	7.25349e-78	-0.207812	-0.403526
HINT1	1.19155e-77	0.135816	0.207895
UBR2	1.27434e-77	0.25077	0.702632
SRCIN1	2.50048e-77	-0.314524	-1.68113
CCNB1IP1	2.73524e-77	0.0473717	1.49991
GLRX	2.95483e-77	-0.294078	-1.04734
TCF7L2	3.06201e-77	-0.293784	-0.618316
SKIDA1	3.56773e-77	-0.270084	-0.826903
COL9A3	3.5931e-77	0.067288	1.19051
CAMTA1	5.74225e-77	-0.219647	-0.487788
ADAMTS8	5.99861e-77	0.014527	2.38129
RPL34	6.38797e-77	0.0968837	0.142791
GAS1	8.1057e-77	-0.29699	-0.694195
URAH	1.23023e-76	0.0667566	1.22289
PDLIM2	1.57881e-76	0.0790044	1.1509
SCAF11	1.65275e-76	-0.196842	-0.287934
SPOCK2	2.01299e-76	0.0379866	1.60966
HIST1H4D	2.60825e-76	0.350009	0.740967
IDI1	3.08732e-76	-0.255109	-0.536519
RTN4RL1	3.09433e-76	0.0415781	1.46782
BCAS2	4.18825e-76	-0.156598	-0.244098
CYP51	5.04152e-76	-0.27802	-0.81043
YWHAH	5.51635e-76	-0.161503	-0.269406
FZD5	7.86282e-76	-0.0261146	-0.324364
PTP4A2	7.89653e-76	-0.216871	-0.343076
GJB3	1.20341e-75	0.0396549	1.5111
BBIP1	1.26164e-75	-0.216354	-0.512358
MYRF	1.78489e-75	0.0785272	1.15356
TMTC2	2.57402e-75	-0.425363	-2.97613
GM10837	2.6285e-75	0.194729	0.824982
GPC6	3.54737e-75	-0.241449	-0.55241
CBX3	1.01037e-74	-0.181322	-0.258738
BCAP29	1.18798e-74	-0.26122	-1.21673
PEX2	1.27436e-74	-0.229537	-0.607324
CNTNAP2	1.78568e-74	-0.31608	-1.28926
GALNT16	2.33283e-74	0.0889046	1.08301
RALY	2.75427e-74	0.164149	0.289262
SF3B2	2.80993e-74	0.149346	0.247213
METTL9	3.65028e-74	-0.171608	-0.268112
GM5786	3.82145e-74	-0.214823	-0.560765
GCAT	4.60827e-74	0.290801	0.602339
SEMA3C	5.20285e-74	-0.434428	-3.02138
IMPA2	6.05965e-74	0.133227	0.915467
BTF3L4	6.87275e-74	-0.177006	-0.294733
GSTM7	6.96275e-74	0.0365589	1.57947
STMN2	8.29624e-74	0.561417	0.621897
POLR2I	8.34812e-74	0.181826	0.347763
GM26669	9.76652e-74	-0.297692	-1.58956
HP1BP3	1.1712e-73	-0.24278	-0.631853
TPBG	1.6921e-73	-0.284683	-0.755824
CTCF	3.21921e-73	0.174555	0.314979
NDNL2	3.33409e-73	-0.206479	-0.423155
MRPS36	3.40085e-73	0.166932	0.311625
FBXO2	3.85862e-73	0.0481093	1.39741
SNRPF	4.77e-73	-0.159118	-0.233882
PCK2	6.85075e-73	0.137216	0.887261
RRAGB	8.11094e-73	-0.263785	-0.751025
TCF3	9.74282e-73	-0.186813	-0.332549
X2310036O22RIK	1.01537e-72	-0.160444
IFT57	1.09574e-72	-0.233938	-0.715323
MSRB1	1.10522e-72	0.215354	0.712346
TMTC4	1.15799e-72	-0.258513	-1.2683
RPS4X	1.1967e-72	-0.0949845	-0.13516
ROBO3	1.2671e-72	0.0347987	1.50902
NES	1.28205e-72	-0.251636	-0.591201
ZDHHC12	1.39414e-72	0.199321	0.747532
GATM	1.40064e-72	-0.26261	-1.38204
NRCAM	1.77774e-72	-0.289968	-1.24205
USP25	1.81892e-72	-0.252975	-0.811141
ARL4C	1.99774e-72	0.316265	0.603895
ZFP985	2.17989e-72	0.0690908	1.16871
ANXA4	2.43735e-72	0.0403918	1.43232
OSTC	3.41639e-72	-0.157998	-0.246227
PREX2	3.59554e-72	-0.26295	-1.24747
GPBP1	4.16759e-72	-0.208348	-0.365378
MIRG	4.49184e-72	0.18223	0.822448
TMEM128	4.89151e-72	-0.213287	-0.466946
RPS8	5.2622e-72	0.0775415	0.114547
TNRC6C	5.82232e-72	0.224018	0.430167
DNAJC21	6.08462e-72	-0.197282	-0.361757
FZD7	1.07768e-71	0.22323	0.735338
WNT5A	1.10789e-71	-0.296356	-1.39385
EFEMP2	1.13395e-71	0.0756758	1.16539
ROCK1	1.1553e-71	0.224238	0.435875
SOCS6	1.16294e-71	-0.228941	-0.582735
CADM1	1.45698e-71	-0.229316	-0.427314
FOXP1	1.71832e-71	-0.248676	-0.565559
ADGRV1	1.96107e-71	-0.271944	-1.15556
TRMT10C	2.36324e-71	-0.217205	-0.493297
VGLL4	2.57847e-71	-0.253007	-0.847782
MAPK8IP2	2.99445e-71	0.130042	0.891791
KBTBD11	3.21349e-71	-0.286264	-1.16181
AGPAT3	3.74898e-71	-0.239438	-0.839739
HDAC6	3.83897e-71	0.313971	0.585437
ARX	4.21465e-71	-1.30725	-6.27759
KIF21A	4.50808e-71	0.35866	0.565887
ACLY	5.17795e-71	-0.217014	-0.421207
CASP3	7.26571e-71	0.223894	0.456213
PSAT1	1.0683e-70	-0.202688	-0.38537
LRMP	1.26119e-70	0.0835543	1.1115
LSR	1.70422e-70	0.297012	0.566587
PLK4	2.25039e-70	0.327981	0.600308
BRE	2.28201e-70	-0.232018	-0.761943
FAM169B	2.3481e-70	0.0142105	2.29956
RPL13-PS3	3.69147e-70	-0.172785	-0.265735
SLC39A6	4.48746e-70	-0.255156	-0.953293
PHC1	4.51276e-70	0.24779	0.640838
UBQLN2	4.92418e-70	-0.210696	-0.386801
NKTR	5.2341e-70	-0.21207	-0.371604
DACH1	6.15719e-70	-0.325572	-2.0822
NDUFA10	6.42908e-70	0.196536	0.395285
NDUFA7	7.01503e-70	0.136925	0.229218
CACYBP	8.57624e-70	-0.152898	-0.228778
RHOF	9.82846e-70	0.0275889	1.73627
LDHA	1.045e-69	-0.0965376	-0.142262
TFG	1.04894e-69	-0.18821	-0.344772
X2700038G22RIK	1.07197e-69	-0.234879
IGFBP3	1.28721e-69	-0.310183	-1.87534
WNT8B	1.35555e-69	-1.06229	-4.50249
TUSC3	1.4989e-69	-0.214779	-0.514154
TMC4	1.80886e-69	0.190769	0.750968
AJAP1	1.84271e-69	-0.273846	-0.997568
UBE2D3	1.84796e-69	-0.146498	-0.210524
TRIM12C	1.92227e-69	0.088837	1.05562
ZMAT2	2.16867e-69	0.153113	0.278104
LAMTOR4	2.18446e-69	0.228724	0.438557
TTYH1	2.29458e-69	0.0697238	1.16246
ZMYND11	2.31006e-69	-0.220626	-0.455876
STARD10	3.50888e-69	0.136871	0.86673
EMILIN2	4.32439e-69	-0.297761	-1.97632
FGF8	5.28077e-69	-0.383114	-1.47694
RAB12	5.71523e-69	-0.228219	-0.66854
SP5	5.71536e-69	0.0648962	0.0384102
CDX1	8.01181e-69	-0.322807	-1.95093
TFDP1	9.02188e-69	-0.191958	-0.333227
JARID2	9.69614e-69	0.313975	0.515179
KDM7A	1.25161e-68	-0.238697	-0.67306
TRIM28	1.79254e-68	0.155369	0.268087
HEG1	1.79254e-68	-0.275092	-1.7221
ATP5E	2.05071e-68	0.135446	0.198249
MS4A4D	3.2272e-68	0.039516	1.45586
EXOSC2	3.93248e-68	0.383648	0.646092
CRIP2	5.39314e-68	0.311037	0.619504
LARS2	8.49676e-68	0.203008	0.795153
TMEM5	9.76598e-68	-0.229127	-0.619124
ETFB	1.0258e-67	-0.199018	-0.371703
FOXG1	1.06591e-67	-1.45399	-6.31139
ABCF1	1.07406e-67	0.161509	0.299029
DOK5	1.19242e-67	-0.298719	-2.29508
CHRNA4	1.37364e-67	0.0494997	1.34402
TOMM5	1.45317e-67	-0.162608	-0.242814
PPM1L	1.83731e-67	-0.258216	-1.1383
GATSL2	1.93586e-67	0.144156	0.843996
MT-ND2	2.10672e-67	0.18724	0.285489
SAV1	2.66044e-67	-0.226814	-0.687368
NFYB	2.81403e-67	0.184439	0.374492
WRB	3.28551e-67	-0.219014	-0.548739
ZMYND8	4.00193e-67	0.332018	0.499599
RPL36A	4.18667e-67	0.0895742	0.131616
NEDD9	4.20126e-67	-0.373425	-2.63493
HINT2	4.8962e-67	0.259042	0.55395
TRAM1	5.04221e-67	-0.207042	-0.449129
ARPC1A	5.31675e-67	-0.164182	-0.271612
POLR1D	9.43346e-67	-0.13759	-0.204646
XPOT	1.74214e-66	-0.222958	-0.529447
PBX2	2.1153e-66	-0.199464	-0.40443
CYP4X1	2.11806e-66	0.136496	0.925108
HOPX	2.25952e-66	-0.0579934	-0.448212
MPC2	2.53823e-66	-0.211523	-0.581604
TMEM30A	2.91308e-66	-0.223805	-0.607403
SPG20	3.1037e-66	-0.233755	-0.705428
FAM178B	3.42793e-66	0.087582	1.01706
EEF1E1	3.50648e-66	-0.196735	-0.37967
GOLT1B	4.02314e-66	-0.21329	-0.502325
DCUN1D5	4.88352e-66	-0.167667	-0.262597
NEBL	5.50167e-66	-0.350939	-2.49548
LETMD1	5.61456e-66	-0.245388	-1.53943
GLIS2	6.3921e-66	-0.23482	-1.22342
RGS2	6.52411e-66	-0.298648	-1.60577
MED30	6.8842e-66	-0.195746	-0.368982
LBH	7.19647e-66	0.0448366	1.33327
CLDN3	7.49116e-66	0.0327589	1.51654
RPS13	9.27521e-66	0.0694098	0.100929
EVL	1.28262e-65	-0.196457	-0.415326
XBP1	1.48117e-65	-0.230041	-0.562335
DACT1	1.82898e-65	0.0436032	1.43331
FKBP4	2.92988e-65	0.127827	0.197877
RFX4	3.02864e-65	0.0755215	0.0417736
USP51	4.13745e-65	-0.246836	-0.732178
NUDC	4.71185e-65	0.141573	0.233946
KLHDC2	4.74631e-65	-0.161023	-0.255325
RGS10	5.16453e-65	0.144103	0.77362
BCL2	5.44584e-65	-0.267382	-1.44304
IMPACT	5.50352e-65	-0.236854	-0.736723
POLR2D	5.65266e-65	-0.164495	-0.279942
PATJ	6.42635e-65	0.0558296	1.18089
DCUN1D1	7.13499e-65	-0.213056	-0.493555
APOPT1	9.00104e-65	-0.195646	-0.415675
TMEM256	9.24166e-65	0.202981	0.392983
ARHGEF15	9.33361e-65	0.0405266	1.43344
SH3GLB1	1.20222e-64	-0.199761	-0.417853
HPN	1.46592e-64	0.0268392	1.67572
GM45009	1.9768e-64	-0.973272	-6.49721
SOX2	2.32017e-64	-0.259837	-0.407207
SMIM22	2.34029e-64	0.0669231	1.11862
PKDCC	2.4422e-64	0.254022	0.490284
ITGB8	2.95862e-64	-0.283199	-1.70056
HIST1H4H	3.69391e-64	0.157949	0.864242
PLAGL1	3.71324e-64	-0.374265	-2.46517
RAP1A	4.43562e-64	-0.184078	-0.324689
MT-CO2	5.03672e-64	0.15467	0.238563
GNB1	6.22233e-64	-0.149705	-0.238548
ARF6	6.55571e-64	-0.19963	-0.434964
SNAI1	6.58279e-64	0.042549	1.36839
DMRT3	7.6642e-64	-0.430668	-3.16936
CNN1	7.83098e-64	0.0317967	1.50444
AZIN1	8.09168e-64	-0.209697	-0.4275
RPL14	8.25965e-64	0.0798233	0.115718
GSTT2	8.79689e-64	0.0978051	0.956729
SIX6	9.78248e-64	-1.61877	-7.31801
SLC25A36	1.07175e-63	-0.236049	-0.70546
JUN	1.12081e-63	-0.259902	-0.940286
GREB1	1.30304e-63	-0.20691	-0.431591
EPHA1	1.56282e-63	0.0569042	0.768734
PPP4C	1.72801e-63	-0.181899	-0.324912
ATP1B2	2.22071e-63	0.0564617	1.24743
TROVE2	2.25579e-63	-0.229291	-0.615795
CASC4	3.34518e-63	-0.22017	-0.623783
RPS12-PS3	3.54517e-63	-0.111127	-0.166547
INPPL1	3.76486e-63	0.213143	0.651093
RUNDC3A	4.97503e-63	0.0811919	0.988414
PPWD1	6.81391e-63	0.27325	0.553753
FEZF2	6.86374e-63	-0.434898	-2.3839
PRKRIR	8.06064e-63	-0.19948	-0.423793
EPB41L3	8.70858e-63	0.126009	0.857636
X1700007K13RIK	8.83623e-63	0.023444
TCEB2	9.43784e-63	0.108527	0.161626
ST14	1.17944e-62	0.0224307	1.80544
CXX1B	1.37267e-62	0.204337	0.71088
SGCE	1.58597e-62	-0.24026	-1.0233
TOP1	1.66739e-62	0.114826	0.175211
MTHFD2L	1.80913e-62	-0.203604	-0.46237
EFCAB6	1.91504e-62	0.0279372	1.60283
DTX1	2.00669e-62	0.0423607	1.34051
CNIH4	2.14225e-62	-0.170006	-0.265318
ZHX1	2.14225e-62	-0.244576	-0.961374
MED21	2.18815e-62	-0.176517	-0.329975
B4GALT6	2.21735e-62	-0.240273	-1.27078
ORC6	2.9925e-62	-0.179881	-0.290211
GM27032	3.25842e-62	-0.256061	-1.28402
ATR	3.28486e-62	-0.231965	-0.653337
SHF	3.34139e-62	-0.222835	-0.874587
FOXD4	3.96208e-62	-0.380139	-1.42532
POU3F1	4.28391e-62	0.45179	0.565753
TVP23B	4.41754e-62	-0.203092	-0.535433
GPX1	4.49439e-62	0.147106	0.257235
PTP4A1	4.63908e-62	-0.190533	-0.329791
BMYC	4.76219e-62	-0.187296	-0.374411
SLC7A3	5.40138e-62	0.0985677	0.662369
COL1A2	5.83771e-62	-0.319585	-2.11426
RPS23	6.15171e-62	0.0657036	0.0924717
MSRB2	7.03366e-62	0.0616842	1.14248
RPL27-PS3	1.37397e-61	-0.1495	-0.231773
EOMES	1.40849e-61	0.00741644	2.60571
GJA1	1.41745e-61	-0.195323	-0.298801
RDH10	1.97659e-61	-0.260919	-1.28294
ADAMTS15	2.2966e-61	0.0295338	1.64566
SAMD1	2.71329e-61	-0.211265	-0.473164
RPS14	3.7337e-61	0.0703351	0.102617
RPL8	4.17449e-61	0.0829939	0.117706
HIST1H2AE	4.21301e-61	0.406996	0.690676
H2-KE6	4.32793e-61	-0.216318	-0.564152
ZSWIM6	4.74855e-61	-0.233181	-0.674902
TDRKH	4.81689e-61	-0.232276	-0.947607
PRMT7	4.94671e-61	-0.180444	-0.366168
TUBB4A	5.02248e-61	0.207601	0.660315
PLPP3	6.13972e-61	0.206358	0.716197
GOLGA7	7.44141e-61	-0.181735	-0.367355
CUL1	7.54922e-61	-0.166541	-0.25359
IKZF2	8.54413e-61	-0.248886	-0.928258
MT-ND4	9.30371e-61	0.176835	0.271004
CDC7	9.49449e-61	-0.213965	-0.597087
FBXL14	9.74531e-61	-0.207791	-0.533199
NDUFB7	1.06423e-60	0.14561	0.262876
BTF3	1.18074e-60	-0.0921584	-0.138246
SULF2	1.39504e-60	-0.225361	-0.681689
RPS25	1.5626e-60	0.0869615	0.127222
DUSP5	2.186e-60	-0.257752	-1.06402
MT-ND5	2.59336e-60	0.177009	0.291933
TFE3	2.6953e-60	0.194036	0.691137
PJA1	2.8398e-60	-0.19799	-0.403325
X1700123O20RIK	3.04567e-60	-0.171601
PLCH1	3.34071e-60	-0.225221	-0.677985
BCAT2	3.45885e-60	0.214358	0.629039
SPR	3.96769e-60	0.235464	0.509327
SCOC	3.98541e-60	-0.189975	-0.358576
RARB	4.25552e-60	-0.358986	-2.85707
PODXL	4.67814e-60	0.258092	0.615534
CTBP1	5.75026e-60	-0.162276	-0.265011
ARF1	6.90137e-60	-0.135085	-0.215016
FZD10	7.12821e-60	-0.259735	-1.21773
GM26700	7.90988e-60	-0.473036	-4.12072
PTBP2	8.47841e-60	-0.195076	-0.386408
RHEB	9.62002e-60	-0.166835	-0.261173
PPT1	1.01782e-59	-0.223508	-0.707506
MRGBP	1.21745e-59	-0.212832	-0.634609
SALL1	1.33727e-59	0.242318	0.588887
UNC50	1.435e-59	-0.189053	-0.414134
DESI2	1.59034e-59	-0.19018	-0.417699
DNAJC24	1.67851e-59	-0.18406	-0.392679
HMCN1	1.81061e-59	0.0709115	1.08626
PPP1CB	1.87691e-59	-0.192569	-0.355273
NPTN	2.02626e-59	-0.205743	-0.575813
ZMAT4	2.0892e-59	0.0447822	1.33498
ERP29	2.49542e-59	-0.163832	-0.265887
DND1	2.53067e-59	0.049832	1.31573
WFIKKN1	2.57828e-59	-0.328859	-2.84295
DGCR6	2.63526e-59	-0.167311	-0.28522
APPL1	3.05826e-59	-0.203475	-0.463796
HSPG2	3.99482e-59	0.0680689	1.00718
MTCH1	4.32266e-59	-0.16313	-0.268481
KLHL9	4.37982e-59	-0.204193	-0.455513
ARL6IP6	4.65754e-59	-0.195415	-0.364021
DMRTA2	4.92256e-59	-0.392018	-2.59113
RCN2	5.4304e-59	-0.18332	-0.30254
MBIP	5.91983e-59	-0.207094	-0.591119
AMER2	6.11409e-59	-0.226579	-1.20531
RBM38	8.51079e-59	-0.214492	-0.699762
PHACTR2	1.02274e-58	-0.234493	-1.26503
IGF2BP2	1.09755e-58	-0.185423	-0.307781
CNN3	1.13253e-58	-0.162993	-0.252584
NAA50	1.14176e-58	-0.166325	-0.256495
LRP8	1.14176e-58	-0.249511	-1.70733
SCUBE2	1.36419e-58	-0.284708	-1.37937
GM12408	1.48218e-58	0.003918	3.3847
TIPARP	2.05522e-58	-0.218934	-0.706377
HMGB2	2.21476e-58	0.112953	0.166314
PPP1CA	2.40446e-58	0.118364	0.189132
ARL1	2.55456e-58	-0.157554	-0.242143
RBBP7	2.65783e-58	-0.168225	-0.256975
SNX30	3.12321e-58	-0.227828	-0.958279
GM266	3.28399e-58	-0.251008	-1.76514
PJA2	3.61991e-58	-0.214486	-0.633157
NFATC4	3.9948e-58	0.0840553	0.91555
SF3B6	4.93478e-58	-0.133169	-0.199049
RBM15	6.65379e-58	-0.220777	-0.576637
GRRP1	6.974e-58	0.175585	0.72513
KIRREL	9.53368e-58	-0.228589	-1.03185
GM20604	1.0129e-57	-0.207091	-0.699731
CDC26	1.22892e-57	-0.152854	-0.237615
EID1	1.2593e-57	-0.164046	-0.252977
IL6ST	1.27508e-57	-0.220361	-0.883173
MAGEL2	1.67001e-57	-0.250338	-1.52905
COX6A1	1.70072e-57	0.144447	0.264834
CBS	2.02938e-57	0.0752617	1.01633
MTA1	2.0346e-57	-0.169395	-0.287544
RPSA	2.22501e-57	-0.0708026	-0.0993965
UTF1	2.28967e-57	0.0474655	0.914195
DTNA	2.61798e-57	-0.278009	-2.26665
DUT	2.85545e-57	0.128624	0.204512
TMEM163	3.80658e-57	0.0682742	1.03045
DSG2	4.89766e-57	0.0549113	1.10786
PRRC2B	5.41006e-57	-0.196186	-0.42897
LEPROTL1	5.67043e-57	-0.188104	-0.440853
LSAMP	7.08143e-57	-0.2398	-1.55021
MEX3D	8.59236e-57	-0.200362	-0.577539
MRPL50	1.02345e-56	-0.175036	-0.345929
HCN4	1.03673e-56	0.024827	1.70527
ZFP521	1.18971e-56	-0.212256	-0.748696
TAF7	1.3293e-56	0.188954	0.378547
HNRNPK	1.61569e-56	-0.112545	-0.165511
CALCA	1.79902e-56	0.079988	0.310402
SOS2	2.30859e-56	-0.219217	-1.16201
RANGRF	2.92801e-56	0.207187	0.412496
USP1	3.13629e-56	-0.18323	-0.310423
SIGMAR1	3.25736e-56	-0.179294	-0.317075
TMEM33	3.33604e-56	-0.182246	-0.386296
PRR7	3.66415e-56	-0.208979	-0.509185
DKK1	3.89382e-56	-0.448687	-1.62667
NUAK2	4.24169e-56	-0.229192	-0.731356
KRTCAP2	5.27192e-56	0.138574	0.236701
PTP4A3	5.41284e-56	-0.203218	-0.860933
VBP1	6.13368e-56	0.180448	0.374416
UNC5B	7.07237e-56	0.0650238	1.04509
BAZ2A	7.09205e-56	0.233388	0.497237
ZFHX3	7.52281e-56	-0.244057	-0.699138
QPRT	8.07502e-56	0.174188	0.662442
SMAD1	8.07502e-56	-0.216889	-0.607753
FAM173A	8.14655e-56	0.220634	0.536421
MTA3	1.14533e-55	0.175948	0.648757
NOC2L	1.55005e-55	-0.177643	-0.347529
USP46	1.64645e-55	-0.204396	-0.575929
UBE2D2A	1.74682e-55	-0.137615	-0.223374
IL17RA	1.83715e-55	0.0536093	1.22111
VANGL2	1.93597e-55	-0.187409	-0.370654
PIR	1.982e-55	0.1425	0.736026
TNFAIP1	2.05567e-55	-0.191912	-0.462814
NCL	2.17614e-55	0.142898	0.202517
UBE2J2	2.18752e-55	-0.163406	-0.293347
AGPAT5	2.3836e-55	-0.179964	-0.357639
RNH1	2.44889e-55	0.209017	0.592555
RPS6KA3	2.72025e-55	-0.202422	-0.781758
CLASP1	2.88187e-55	-0.204244	-0.488066
H2-D1	3.13102e-55	-0.218687	-0.597468
TMED7	3.23117e-55	-0.185919	-0.387125
FYTTD1	3.91971e-55	-0.180071	-0.347997
PCDH8	4.1052e-55	-0.327766	-2.12277
PSMD4	6.06185e-55	0.138664	0.249257
ZFP280C	7.02805e-55	-0.213286	-0.562931
CRK	7.35521e-55	-0.193537	-0.418622
MAPK3	8.07092e-55	0.210217	0.44528
ZFP36L3	8.13912e-55	0.0150011	2.04294
GCSH	9.18972e-55	-0.162447	-0.262888
SNAPC5	1.04808e-54	0.198085	0.432074
CHSY1	1.09896e-54	-0.212892	-0.695146
MSMO1	1.22604e-54	-0.23423	-0.698442
EPB41L4AOS	1.23734e-54	0.217923	0.423484
DUSP6	1.24809e-54	-0.285053	-1.64202
CETN3	1.3669e-54	-0.158004	-0.243868
WBP5	1.58298e-54	0.141009	0.229888
MAT2B	1.73578e-54	-0.184875	-0.394973
ITPK1	1.86116e-54	0.129858	0.771661
FMN2	2.0641e-54	-0.223356	-1.30815
BAX	2.33781e-54	0.124689	0.21188
VANGL1	2.5284e-54	-0.262564	-1.5881
BACH2	2.63977e-54	-0.22109	-1.43322
CHCHD4	3.09434e-54	-0.17906	-0.325142
UBXN1	3.32241e-54	-0.12944	-0.191459
GSTK1	5.2325e-54	0.049549	1.18095
RIIAD1	5.4444e-54	0.0212633	1.80151
LCORL	7.02132e-54	-0.227538	-0.75241
EMID1	7.98273e-54	-0.211152	-1.19707
RPLP2	8.68844e-54	0.07011	0.100979
WTIP	8.801e-54	-0.185178	-0.410353
IGDCC4	9.1493e-54	0.0337746	1.48487
POU3F3	1.10936e-53	-0.326942	-2.5877
LOCKD	1.18255e-53	0.128593	0.748748
AP1M1	1.23741e-53	-0.193503	-0.531373
STAP2	1.26128e-53	0.0748751	0.952182
LETM1	1.26761e-53	0.228305	0.520168
CNPY2	1.41387e-53	0.161476	0.322976
EFNB1	1.63786e-53	-0.235597	-0.580513
ETV5	1.69769e-53	-0.248147	-1.44315
ACKR3	1.82632e-53	-0.253399	-1.91207
SEPT11	2.04187e-53	-0.184747	-0.295238
CCDC34	2.35967e-53	0.155294	0.294242
GSTM5	2.80211e-53	-0.190321	-0.340783
CPSF6	3.15205e-53	-0.16641	-0.244178
LIN28B	3.27776e-53	-0.194249	-0.373783
NAT8L	3.56257e-53	-0.204646	-1.33614
HBB-Y	3.83134e-53		-25.2496
APPBP2	4.5745e-53	-0.179196	-0.35875
CENPW	4.71688e-53	0.162244	0.329212
ACOT9	4.91083e-53	0.0817838	0.891929
SNX1	4.97661e-53	-0.188927	-0.510903
AP1AR	5.40587e-53	-0.179481	-0.378637
GM973	5.63636e-53	0.0109645	2.33613
PRKAR2B	5.63636e-53	-0.202573	-0.53859
LZIC	5.9827e-53	-0.181163	-0.556507
CGGBP1	6.21235e-53	-0.181364	-0.341083
TLK1	6.30399e-53	-0.176989	-0.320339
ADAMTS9	6.36444e-53	-0.220767	-1.18839
PET100	7.18461e-53	0.244064	0.473804
CACHD1	7.81506e-53	-0.219443	-0.586583
MN1	8.28015e-53	-0.230221	-0.795409
ZBED3	8.38098e-53	-0.204187	-0.855459
DLK1	1.06317e-52	-0.266275	-1.3069
SCD2	1.21817e-52	-0.187357	-0.282461
SHROOM3	1.23331e-52	-0.203258	-0.763665
AXIN2	1.28336e-52	-0.14186	-0.435316
CLPTM1L	1.32437e-52	-0.194699	-0.545029
PMF1	1.3984e-52	0.170703	0.36518
SFRP5	1.40511e-52	0.0519537	0.921178
APBA2	1.49285e-52	-0.213297	-0.744549
MYH9	1.49402e-52	0.264479	0.519396
RCN3	1.70216e-52	0.224324	0.574279
TRIM25	1.71003e-52	0.0841888	0.886449
CACNG8	1.89535e-52	0.0619093	1.01371
EBNA1BP2	2.18383e-52	-0.151719	-0.214303
PLCXD1	2.2434e-52	0.035327	1.3497
MINPP1	2.32122e-52	-0.174541	-0.365793
FAM172A	2.36091e-52	-0.207855	-0.826878
CNOT7	2.71421e-52	-0.176539	-0.389568
MAT2A	2.75921e-52	-0.149825	-0.211061
H2AFV	3.36767e-52	-0.109575	-0.161642
RABAC1	3.89483e-52	0.201298	0.538662
CLEC2L	3.90316e-52	-0.272718	-2.009
IFRD1	3.94307e-52	-0.206048	-0.449563
TFAP2A	4.28991e-52	0.0641719	1.24072
CDH6	4.83289e-52	-0.262318	-2.32538
SMIM1	4.90678e-52	0.0863148	0.887792
PIN4	5.37297e-52	0.154027	0.314967
OST4	5.62791e-52	-0.150339	-0.217572
MYCBP2	5.85516e-52	-0.191186	-0.392813
GIPC1	7.35079e-52	-0.178443	-0.391567
TPRGL	7.47714e-52	0.202683	0.436537
FAM181A	7.56276e-52	-0.238758	-1.58206
PPP3R1	7.66023e-52	-0.189312	-0.530054
SDCBP	8.02546e-52	-0.177359	-0.395342
FAM174A	8.34293e-52	-0.194026	-0.616357
SMAD3	8.77818e-52	-0.208087	-1.15879
H2AFJ	1.00262e-51	0.16443	0.324536
DFNA5	1.0813e-51	-0.188459	-0.541089
FNDC3B	1.35291e-51	-0.220553	-1.09117
ACP6	1.63037e-51	0.158009	0.67224
ABCB6	1.63916e-51	0.0813903	0.919857
PLXNA2	1.85134e-51	-0.257371	-0.948081
ARHGAP10	1.94338e-51	0.139817	0.702386
KRIT1	2.02194e-51	-0.188385	-0.394685
ID2	2.0631e-51	-0.0637155	-0.206755
EIF1B	2.16564e-51	-0.136637	-0.219842
TMCC1	2.19107e-51	-0.206146	-0.669737
EI24	2.32453e-51	-0.177025	-0.394493
RFX7	2.34668e-51	-0.191952	-0.458058
FAAP20	2.98206e-51	-0.167372	-0.335665
PLA2G12A	3.03488e-51	0.231196	0.467089
ARMCX3	3.06945e-51	-0.184575	-0.521176
TRIM54	3.62989e-51	0.053908	1.10893
TXNDC17	4.00865e-51	0.128467	0.221847
CEP170B	4.45921e-51	0.0760797	0.877731
CDC42	4.73364e-51	-0.123507	-0.194803
HSD17B12	4.83145e-51	-0.168327	-0.309523
CTPS2	5.45032e-51	0.0938094	0.774655
SOX12	5.55793e-51	-0.180861	-0.409246
GOLM1	5.67241e-51	-0.174554	-0.300432
ECHDC1	6.13506e-51	-0.195191	-0.633514
MRPL28	7.95752e-51	0.138262	0.256427
TULP4	9.07183e-51	-0.196731	-0.488049
ANP32A	1.04519e-50	0.103902	0.15884
TMEM108	1.11744e-50	-0.197664	-0.608856
BCL2L11	1.19652e-50	-0.20112	-0.512814
ERO1L	1.21066e-50	-0.197374	-0.58005
NXN	1.45048e-50	-0.201575	-0.504047
ZFP318	1.50787e-50	-0.205434	-0.502891
SEPT10	1.52166e-50	-0.199862	-0.671676
HS2ST1	1.99594e-50	-0.179756	-0.417172
PAPSS1	2.03848e-50	-0.17947	-0.421767
ADGRB2	2.05173e-50	0.0580735	0.984034
VEGFC	2.20872e-50	-0.267169	-2.33746
RASSF2	2.31338e-50	-0.206991	-1.26973
E130308A19RIK	2.39372e-50	-0.194318	-0.53872
ZIC2	2.56245e-50	0.280084	0.509355
RHNO1	2.82256e-50	-0.166991	-0.320826
ICK	2.84471e-50	-0.193084	-0.577089
MED6	3.16499e-50	-0.175577	-0.422163
MTPN	3.16792e-50	-0.161935	-0.275745
RAPH1	3.28731e-50	-0.196474	-0.484905
FABP7	3.30237e-50	-0.128631	-0.660146
RFX3	3.34844e-50	-0.191494	-0.638681
ASAP1	3.63429e-50	-0.184036	-0.456623
PIK3R1	3.7453e-50	-0.201752	-1.07234
MAX	3.77176e-50	-0.180164	-0.431117
HIGD1A	3.79262e-50	-0.138084	-0.199303
SNHG20	3.96813e-50	-0.187234	-0.398084
CTGF	3.96975e-50	-0.295037	-2.45301
PRDX3	4.1321e-50	-0.181116	-0.438753
GM26767	4.21104e-50	0.193104	0.77438
SYNE4	4.49185e-50	0.0614948	0.967491
GPD2	4.86793e-50	-0.204612	-0.612463
MFSD14A	5.15096e-50	-0.189303	-0.509707
R3HDM1	5.6699e-50	-0.179143	-0.323148
ALDH1A2	6.68962e-50	0.000112628	-0.230769
GPC4	7.79472e-50	0.0742915	0.733277
AP1S1	9.2539e-50	-0.172582	-0.377932
AI314180	9.57582e-50	-0.192811	-0.449417
DPYSL4	1.08758e-49	-0.209085	-1.19875
VARS	1.11258e-49	-0.162896	-0.276055
OLFML3	1.14231e-49	-0.233341	-1.65728
EIF3E	1.39531e-49	-0.120749	-0.175309
VPS26A	1.40105e-49	-0.174715	-0.506296
EFNB3	1.51679e-49	-0.195989	-0.706195
CD302	1.60574e-49	-0.193777	-0.848215
LSM2	1.85738e-49	-0.121429	-0.177988
STAT6	2.11896e-49	0.0587713	0.959594
BTG1	2.14447e-49	-0.206257	-0.546764
SCLT1	2.19546e-49	-0.18909	-0.468832
ZFP397	2.33418e-49	-0.184019	-0.500523
SMIM19	2.6871e-49	-0.189885	-0.684865
EML5	2.6895e-49	-0.200055	-1.15234
CFAP20	2.69929e-49	-0.151368	-0.252472
SNX3	3.05286e-49	0.149424	0.309621
IFITM3	3.34557e-49	0.216763	0.583426
SNX10	3.72344e-49	-0.188084	-0.476046
AKAP11	3.89863e-49	-0.203022	-0.570408
MAFG	3.98022e-49	-0.185262	-0.430603
NHSL1	5.25846e-49	-0.199151	-1.029
LYRM9	5.42555e-49	-0.190809	-0.914927
RHBDL3	5.50292e-49	0.0231819	1.54339
PDE10A	5.59138e-49	-0.218498	-1.92348
AUTS2	6.00262e-49	0.305967	0.433695
PCED1B	7.31133e-49	0.0384044	1.23034
SPATS2	8.1092e-49	-0.171248	-0.321528
MPI	8.32303e-49	0.160922	0.621196
UBN2	8.76575e-49	-0.168335	-0.289422
SIVA1	1.0271e-48	0.117204	0.185534
HNRNPA1	1.1072e-48	-0.0853769	-0.126438
SKAP2	1.11053e-48	-0.193232	-0.748667
GM3550	1.19137e-48	-0.155252	-0.414597
MXI1	1.3066e-48	-0.188511	-0.702548
YPEL3	1.3594e-48	0.149604	0.6721
CASP8AP2	1.37246e-48	-0.181473	-0.321834
CDK14	1.44446e-48	-0.198885	-0.733668
STIM1	1.62915e-48	0.0877115	0.82808
LYPLA1	1.69071e-48	-0.187331	-0.486705
ARF5	1.76992e-48	-0.145102	-0.240939
CTNND2	1.87452e-48	-0.204866	-1.59239
SCPEP1	1.87529e-48	-0.189791	-0.687345
RPS10	1.88778e-48	-0.0583925	-0.0835491
ENSA	2.05477e-48	-0.177696	-0.405344
CAPSL	2.07759e-48	0.038504	1.11749
ARL6IP5	2.21515e-48	0.148425	0.645655
NSMAF	2.35835e-48	-0.189879	-0.687662
UHRF2	3.20464e-48	-0.166313	-0.280697
ZC3H12C	3.41343e-48	-0.214646	-1.72216
SIKE1	3.79604e-48	-0.170092	-0.380366
DNAJC8	4.02576e-48	0.11878	0.207506
COL11A1	4.49131e-48	-0.218662	-1.68315
FAM64A	4.49957e-48	-0.171159	-0.330244
JADE1	4.57739e-48	-0.17107	-0.410349
ELOVL2	4.71909e-48	-0.201985	-0.931598
GPM6B	4.96098e-48	-0.25989	-2.37721
NPL	4.97635e-48	-0.194813	-1.21372
PSME1	5.26445e-48	0.205254	0.425109
PPP1R14B	5.81883e-48	0.0976488	0.150916
EWSR1	5.89537e-48	-0.144815	-0.21158
PDCD2	6.13318e-48	-0.149223	-0.288596
CAR4	6.45526e-48	0.16918	0.182352
D030056L22RIK	6.95864e-48	-0.170742	-0.356075
POU3F4	9.8763e-48	-0.305748	-2.46209
PPP1R1A	1.00796e-47	0.246516	0.500313
BC024139	1.02217e-47	-0.415959	-4.02884
SF3B4	1.2257e-47	-0.148292	-0.238897
RBPJ	1.22768e-47	-0.178221	-0.397898
NIPSNAP3B	1.2502e-47	-0.16973	-0.380802
VGLL3	1.25576e-47	-0.584886	-2.84634
PLAT	1.40806e-47	-0.245153	-1.71327
ABLIM1	1.50119e-47	-0.188846	-0.62344
LINGO1	1.60355e-47	0.0510846	1.09094
MFAP4	1.69156e-47	0.0681768	0.960477
GOLIM4	1.72908e-47	-0.183821	-0.416638
CEP78	1.80445e-47	-0.179843	-0.435499
CNOT6	1.83096e-47	-0.176155	-0.381927
CIAPIN1	1.86311e-47	0.148831	0.305124
MIA2	2.03404e-47	-0.178248	-0.363362
MAOB	2.44757e-47	-0.209187	-1.59332
CBR1	2.87364e-47	0.22134	0.46056
ERGIC2	3.01778e-47	-0.15053	-0.25287
ATP11A	3.14335e-47	-0.189949	-1.1658
PTPRN2	3.59522e-47	-0.204101	-1.62036
SREK1	3.62299e-47	-0.153296	-0.246389
DPPA5A	3.80985e-47	0.0245957	1.50326
NT5C3	3.93254e-47	-0.172353	-0.521786
ITPR3	4.07713e-47	0.0265383	1.47247
NDFIP2	4.31702e-47	-0.180046	-0.486128
TIA1	4.37343e-47	-0.167105	-0.292637
MAPK13	4.38195e-47	0.0478651	0.887435
SLC2A1	4.90096e-47	0.208432	0.339226
ERDR1	4.90361e-47	-0.171494	-0.251245
TESC	4.92879e-47	0.0377195	1.20788
MCC	5.05015e-47	-0.24444	-1.89656
PLEKHA1	5.16823e-47	-0.190448	-0.397695
CEP55	5.66136e-47	-0.193276	-0.780118
WNT1	6.36616e-47	-0.0579262	-0.637623
SNTA1	6.63704e-47	0.0400599	1.17406
TSHZ3	6.72839e-47	-0.23136	-1.95983
ST8SIA4	6.82064e-47	-0.452519	-3.84164
ARL2BP	6.82079e-47	-0.163486	-0.326197
IMPAD1	9.10744e-47	-0.181557	-0.36068
MARCH5	9.59518e-47	-0.140877	-0.231779
LAG3	1.00239e-46	0.0319039	1.33963
ATP6V0E2	1.01034e-46	-0.18137	-1.09941
FSD1L	1.01801e-46	-0.196555	-0.726598
CD164L2	1.21679e-46	0.0181277	1.73709
KDM3A	1.22632e-46	-0.198731	-0.552086
RNF138	1.3219e-46	-0.170486	-0.368281
CAMKV	1.33502e-46	0.126239	0.708312
UBE2E2	1.37562e-46	-0.18534	-0.689847
TMEM258	1.4315e-46	0.124781	0.190648
APRT	1.46147e-46	-0.122298	-0.1785
TXNDC15	1.46147e-46	-0.181097	-0.485718
PEX13	1.47135e-46	-0.180869	-0.465754
SYCP3	1.64404e-46	0.0220779	1.53718
NUDCD2	1.96279e-46	-0.132072	-0.190567
MLLT11	1.96939e-46	-0.189274	-0.733326
SLC25A39	2.02081e-46	0.165446	0.36083
LFNG	2.13397e-46	-0.20581	-0.931965
CELSR2	2.87553e-46	-0.176828	-0.498783
TIMP1	2.97258e-46	0.0733616	0.874805
HBA-X	3.06546e-46		-25.0786
FLNC	3.30734e-46	0.0868228	0.784054
RNF2	3.30734e-46	-0.165324	-0.36802
ANXA2	3.62015e-46	0.0646378	0.923039
EBF1	4.03802e-46	0.102794	0.499792
RASA3	4.34591e-46	-0.193363	-1.53241
PLCB3	4.35021e-46	0.114068	0.73017
DYRK3	4.37829e-46	-0.171512	-0.522841
TOR2A	4.56298e-46	-0.179558	-0.523832
SCD1	4.72733e-46	-0.193612	-0.842738
QDPR	5.74917e-46	-0.165125	-0.374208
BARHL2	6.43271e-46	-1.09892	-6.88683
GM3453	6.70135e-46	-0.227727	-2.12226
PSAP	7.10887e-46	0.20818	0.504952
BRI3BP	8.54485e-46	-0.161223	-0.32733
IGF1R	8.65185e-46	-0.198307	-0.416563
RB1	9.04945e-46	-0.185362	-1.01516
EIF2S2	9.35061e-46	0.102929	0.161021
NR2E1	9.43579e-46	-0.752404	-5.85822
CTSZ	9.59029e-46	-0.150885	-0.246506
TXN2	1.05808e-45	-0.144471	-0.234353
AURKAIP1	1.14619e-45	0.153207	0.317928
VAPA	1.198e-45	-0.12287	-0.187842
PRELID2	1.26341e-45	-0.180451	-0.403111
ITM2B	1.27652e-45	0.231569	0.464107
MSX3	1.37707e-45	-0.37405	-2.21977
NDUFA11	1.53228e-45	0.12766	0.226004
NAV2	1.62902e-45	0.162558	0.303534
ADD1	1.70517e-45	-0.183336	-0.479864
BST2	1.76277e-45	0.170019	0.611748
CBY1	1.77211e-45	0.173506	0.397923
CLPB	1.84765e-45	0.193848	0.527845
D630045J12RIK	2.01397e-45	-0.184095	-1.21633
ADA	2.06745e-45	-0.212294	-1.83444
ZADH2	2.17977e-45	-0.204779	-1.659
FAM96A	2.19886e-45	-0.154138	-0.283843
SAR1B	2.66447e-45	-0.151952	-0.272454
ACTR10	2.68074e-45	-0.159684	-0.33384
ZFP580	2.79481e-45	-0.17611	-0.637105
PTTG1	2.90588e-45	0.202269	0.368047
LSM1	2.92448e-45	-0.142745	-0.233432
USMG5	3.10318e-45	0.130626	0.218604
EID2	3.19228e-45	-0.173121	-0.40503
CAMK1	3.19986e-45	-0.172564	-0.788656
H2AFZ	3.20216e-45	-0.0752647	-0.105802
TPM1	3.41558e-45	0.211411	0.375697
URI1	3.4826e-45	-0.164043	-0.319846
HRAS	3.52863e-45	0.13404	0.25107
ACADM	3.60427e-45	0.206107	0.503229
ITGA6	3.84126e-45	-0.183829	-0.522316
SNHG6	3.85182e-45	-0.159016	-0.296668
HMGA1-RS1	3.98528e-45	0.232058	0.46011
RAP2A	4.45148e-45	-0.172302	-0.482922
NECAB2	4.69709e-45	-0.18499	-0.949268
DLGAP3	4.83094e-45	0.0334947	1.23377
GM30340	4.85871e-45	-0.639961	-7.19695
EMX2	5.05428e-45	-0.306988	-1.73412
GM10260	5.08577e-45	0.149457	0.224236
TMEM51	5.27397e-45	0.043783	1.11886
FILIP1	5.93449e-45	-0.668691	-5.43129
PCYT1B	6.65523e-45	0.0514105	0.91425
ARGLU1	7.1965e-45	-0.126732	-0.180561
RABGGTB	7.49455e-45	-0.161668	-0.292035
STT3A	7.96502e-45	-0.171806	-0.396828
RPL24	7.96746e-45	0.0575131	0.0853951
GM26735	8.26881e-45	-0.186529	-0.736724
CADM4	9.17053e-45	-0.203203	-2.04854
GID8	9.1908e-45	-0.169466	-0.454479
DZIP3	9.37853e-45	-0.185548	-0.48367
MAPK1IP1L	9.944e-45	-0.164378	-0.295691
PABPC4	1.05267e-44	-0.16771	-0.331163
UBL3	1.17255e-44	-0.194081	-0.543785
SOX5	1.25269e-44	-0.209291	-1.16686
RSPH1	1.3509e-44	0.0798665	0.847733
ZFYVE9	1.39677e-44	-0.184956	-0.545622
NIP7	1.59474e-44	-0.144094	-0.240114
FAM171B	1.60799e-44	-0.197152	-0.841596
CISD2	1.63819e-44	-0.142234	-0.212894
LDHC	1.71883e-44	0.0298346	1.28042
ZFP91	1.75492e-44	-0.13964	-0.239503
BNIP3	1.7554e-44	-0.181244	-0.29778
NUP210	1.92487e-44	-0.172174	-0.680116
NDUFB2	1.94644e-44	0.192869	0.395313
WSB1	1.98567e-44	-0.169334	-0.384488
TUBA1B	2.30244e-44	-0.110499	-0.167903
FAM129B	2.48737e-44	0.0627522	0.948605
TET3	2.71353e-44	-0.175032	-0.41796
PRKRA	2.913e-44	-0.159333	-0.299986
NAE1	2.97153e-44	-0.151618	-0.259928
RP9	3.52723e-44	0.211142	0.499454
ILKAP	4.25323e-44	-0.139486	-0.237269
TMEM82	4.35925e-44	0.0481192	1.04282
RFC1	5.10168e-44	0.134952	0.262843
TIPRL	5.29226e-44	-0.15314	-0.297007
TCF4	5.43956e-44	-0.168764	-0.289043
MAP1B	5.87435e-44	-0.174666	-0.258969
NHP2L1	5.93714e-44	-0.0974369	-0.146419
TSEN34	6.19559e-44	-0.14572	-0.251868
X2700081O15RIK	7.28442e-44	-0.186207
HSPA13	7.96109e-44	-0.172491	-0.528527
ACOT7	8.24086e-44	-0.180322	-0.518731
ARL5B	8.24347e-44	-0.183113	-0.530673
AARD	8.6088e-44	-0.194151	-1.35157
TSFM	8.9422e-44	-0.149698	-0.275917
RHOA	9.0069e-44	-0.114734	-0.169211
SMARCD2	9.11743e-44	0.123903	0.668905
CNIH1	9.72202e-44	-0.140438	-0.239553
RANGAP1	9.96668e-44	0.170334	0.32918
PRRX2	1.07111e-43	-0.184974	-0.704679
MARCKS	1.13151e-43	0.147254	0.259024
COL2A1	1.22951e-43	-0.16895	-0.483015
RSU1	1.51988e-43	-0.152372	-0.369094
FYN	1.53012e-43	-0.165416	-0.429664
ZSWIM5	1.53073e-43	-0.174051	-1.09927
NCK2	1.54047e-43	-0.176113	-1.0134
MCMBP	1.56516e-43	-0.159396	-0.292664
YDJC	1.57079e-43	0.123878	0.640001
SSR1	1.61516e-43	-0.161953	-0.323046
SPAST	1.72807e-43	-0.165485	-0.35736
RBM17	1.83475e-43	-0.129173	-0.184978
MT-CYTB	1.94532e-43	0.149172	0.232496
MARK3	1.95036e-43	-0.161891	-0.324853
FAIM	2.17147e-43	-0.161712	-0.381119
NOVA1	2.27842e-43	-0.178498	-1.28751
PTPRS	2.4626e-43	-0.181908	-0.439924
TBL1XR1	2.68422e-43	-0.175363	-0.48825
ECHS1	2.82576e-43	0.163773	0.348852
TSHZ2	2.86607e-43	-0.199953	-1.37163
FZD4	3.37443e-43	-0.216239	-1.5519
GM12166	3.82913e-43	-0.177345	-0.743044
TSACC	4.30973e-43	0.0891859	0.786908
APOA1	5.38089e-43	0.0460209	1.24236
TSC22D3	5.52701e-43	-0.169501	-0.520175
ACACA	5.62426e-43	-0.173966	-0.46027
G3BP1	5.66803e-43	-0.120892	-0.183476
INA	6.22154e-43	0.18077	0.355367
FKBP8	6.61024e-43	0.159349	0.332798
FZD1	6.7003e-43	-0.187609	-1.66445
FBXO44	7.28855e-43	0.114137	0.671042
PLOD2	7.3654e-43	-0.188062	-0.437452
KMT5C	8.21615e-43	0.1446	0.615734
AGPAT2	8.68197e-43	0.0840746	0.788678
NNT	8.76568e-43	0.178803	0.550267
DGKA	8.82623e-43	0.02764	1.26434
GLUD1	9.27158e-43	-0.163436	-0.348743
GOT1	9.67026e-43	0.17204	0.37416
LRPAP1	1.12907e-42	0.197111	0.485201
ZFP710	1.18275e-42	-0.177479	-0.527181
WBSCR22	1.24763e-42	0.170135	0.363891
ARID3A	1.25566e-42	-0.180228	-0.504991
NOG	1.3233e-42	-0.272515	-2.44624
ATP8A1	1.4305e-42	-0.183152	-1.28331
CACNB3	1.57564e-42	0.111897	0.658484
ABHD17C	1.6014e-42	-0.160148	-0.397617
LIG1	1.78532e-42	0.149684	0.290486
GNB5	2.00642e-42	-0.157412	-0.699353
NSG2	2.03004e-42	-0.170127	-0.821115
B230219D22RIK	2.0565e-42	-0.145286	-0.231243
ISG20L2	2.08373e-42	-0.167163	-0.398955
SGK1	2.29647e-42	0.0399542	1.06255
SKP2	2.33188e-42	-0.160671	-0.326995
PPFIA1	2.38312e-42	-0.178718	-0.396591
SH3RF1	2.4352e-42	-0.175258	-0.740643
UBE2D1	2.47339e-42	-0.154956	-0.291607
ELAVL2	2.54139e-42	-0.188172	-0.484065
TMED10	2.59278e-42	-0.128659	-0.194411
KCTD6	2.73523e-42	-0.172751	-0.996259
CHMP4C	2.99479e-42	0.0326138	1.19673
FGF10	3.1547e-42	-0.262302	-2.52101
GNA14	3.18151e-42	0.0408917	0.984429
MACROD2	3.3465e-42	-0.17079	-0.529377
MAPK10	3.46714e-42	-0.259325	-2.20711
TMEM251	3.50575e-42	-0.167127	-0.469328
RALGAPA1	3.72373e-42	-0.176958	-0.617607
RPL39	3.84232e-42	0.085141	0.125188
CARHSP1	3.91076e-42	0.202715	0.424105
LNPK1	3.97685e-42	-0.180744	-0.502307
ATP6V1G1	4.0915e-42	-0.118348	-0.179135
TNFAIP8	4.11467e-42	-0.158601	-0.36166
SPARCL1	4.1526e-42	-0.267166	-2.32998
PRKCI	4.52004e-42	-0.17916	-0.622901
SHTN1	4.63948e-42	-0.238938	-2.15403
GNB4	5.0402e-42	-0.185783	-0.69161
SOX3	5.27559e-42	-0.187196	-0.34641
PFN1	5.62665e-42	-0.0948598	-0.145364
EPOR	5.81115e-42	0.0337794	1.21604
SERBP1	6.06803e-42	0.0720142	0.102972
TMEM54	6.9848e-42	0.0167799	1.65952
GM16286	7.03309e-42	-0.132163	-0.222985
ZFP280D	8.67532e-42	-0.171464	-0.327291
TCF15	8.85258e-42	0.046814	0.837389
KEAP1	8.88604e-42	-0.170362	-0.612315
CDX2	9.00804e-42	-0.320101	-2.39963
GLDC	1.02699e-41	-0.172497	-0.507665
CYB5A	1.06848e-41	0.144734	0.301393
CENPQ	1.0928e-41	-0.157456	-0.360333
ZKSCAN3	1.09315e-41	-0.169334	-0.372635
COX5B	1.15983e-41	0.112089	0.184665
AGAP1	1.23466e-41	-0.177372	-0.43861
DCP2	1.26725e-41	-0.158854	-0.311691
DYNC2LI1	1.27444e-41	-0.158768	-0.518157
KRCC1	1.30334e-41	-0.177415	-0.4449
ATP6V0E	1.46375e-41	0.147197	0.313234
CKMT1	1.50453e-41	0.0168936	1.67283
ARPP19	1.54893e-41	0.114066	0.209404
LMAN1	1.66269e-41	-0.151325	-0.229137
MOB1A	1.82714e-41	-0.164644	-0.491853
NKX1-2	2.01295e-41	-0.00352822	-0.343491
CENPB	2.10823e-41	-0.167574	-0.326336
PCNA	2.85022e-41	-0.154604	-0.230322
EIF3K	2.99335e-41	0.109097	0.176699
RER1	2.99335e-41	-0.133301	-0.199263
KMT5A	3.41558e-41	-0.138049	-0.229724
NME2	3.6076e-41	-0.155087	-0.656868
MESDC1	4.19803e-41	-0.163824	-0.568495
ZKSCAN2	5.03154e-41	-0.192924	-2.03159
SOCS4	5.13261e-41	-0.17516	-0.584361
GDF10	5.14146e-41	-0.198522	-1.33507
FHDC1	5.3946e-41	0.0637411	0.764681
MEX3A	5.84878e-41	-0.171776	-0.319701
ANXA6	5.88006e-41	0.0580284	0.907196
GALNT7	5.9762e-41	-0.184087	-0.563724
FIGNL1	6.07562e-41	-0.170368	-0.479265
SOX21	6.09284e-41	-0.19077	-0.425321
NEGR1	6.64342e-41	-0.181869	-1.38701
NRP2	7.06309e-41	-0.076755	-0.337444
DAB1	7.13608e-41	-0.174004	-0.593823
TGS1	8.08577e-41	-0.142269	-0.228872
RAB8B	8.23667e-41	-0.165382	-0.744168
GABRG1	8.94572e-41	-0.272613	-2.90966
TMX1	9.21962e-41	-0.164897	-0.373846
PLEKHJ1	9.34292e-41	-0.128854	-0.208421
ANKRD13B	9.45488e-41	-0.171163	-0.860371
TES	1.01934e-40	0.109685	0.608614
IGFBPL1	1.02412e-40	-0.155168	-0.586329
NCALD	1.118e-40	-0.200388	-1.24334
UTY	1.16309e-40	-0.193521	-0.897901
SUPT5	1.20237e-40	0.169834	0.354259
SPARC	1.24738e-40	0.279663	0.415955
BEX4	1.29852e-40	-0.132045	-0.183385
ABI2	1.34429e-40	-0.162256	-0.396847
ATP11B	1.4476e-40	-0.168158	-0.596163
HACE1	1.48672e-40	-0.173343	-0.721895
SENP7	1.61141e-40	-0.164955	-0.555963
MAB21L2	1.61724e-40	-0.161209	-1.11305
ZFAND5	1.68944e-40	-0.156185	-0.268456
TMEM123	1.936e-40	-0.168458	-0.644371
NEDD4	1.95112e-40	-0.122985	-0.182943
X6430573F11RIK	2.04872e-40	-0.190155
GTPBP10	2.14121e-40	-0.162772	-0.48602
ELP4	2.25429e-40	-0.164992	-0.404963
CAMK2D	2.39733e-40	-0.179073	-1.00891
ANXA11	2.87217e-40	0.0507653	0.937964
ZFP760	2.87217e-40	-0.167816	-0.579182
CDH4	3.20253e-40	0.101326	0.727285
FAM195A	3.28245e-40	-0.169317	-0.634019
ARHGAP5	3.71175e-40	-0.156939	-0.252721
LPIN2	3.73796e-40	-0.167706	-0.646879
LRRC8B	3.84353e-40	-0.18201	-1.04971
CDKN1C	3.88928e-40	-0.152809	-0.316875
ATXN10	3.90712e-40	-0.130424	-0.212758
NPHP3	4.12312e-40	0.0840778	0.786981
SLC25A3	4.13069e-40	0.103909	0.16774
CSNK1G3	4.21592e-40	-0.147387	-0.281543
ZFP365	4.36709e-40	-0.174123	-1.47565
SYT11	4.36932e-40	-0.177108	-0.428822
MAPK12	4.62841e-40	-0.170335	-0.469142
FAM136A	4.64583e-40	-0.125424	-0.198024
DTD2	4.8321e-40	-0.157983	-0.456171
RBM7	6.39373e-40	-0.146857	-0.292015
TOMM40	6.66591e-40	0.132839	0.257725
PTPN13	7.09841e-40	-0.127667	-0.229072
HNF1B	8.24183e-40	-0.324456	-2.89461
G0S2	8.95003e-40	0.0734542	0.833132
ARHGEF10	1.00965e-39	-0.167444	-1.13782
CPE	1.0193e-39	-0.159665	-0.393133
PIP5K1B	1.08102e-39	-0.18835	-1.9948
PFDN4	1.09002e-39	-0.139756	-0.23019
CIB1	1.101e-39	0.183818	0.439486
BLVRB	1.14094e-39	0.102707	0.688186
FNDC3C1	1.19646e-39	-0.180156	-0.396093
PHF20L1	1.28763e-39	-0.163361	-0.436862
PPP2CB	1.39068e-39	-0.160966	-0.410015
NKX2-1	1.66951e-39	-1.51388	-9.13203
RAB34	1.72549e-39	-0.158642	-0.320558
ZFP871	1.77393e-39	-0.172134	-0.448941
DPP8	1.85722e-39	-0.181163	-0.543295
TMEM199	1.86674e-39	-0.146812	-0.343028
PCMT1	1.90251e-39	-0.137394	-0.232441
DMD	1.93881e-39	-0.172075	-1.23149
MCM3	1.95159e-39	0.141338	0.264786
LITAF	2.09656e-39	-0.162445	-0.505792
STMN3	2.15707e-39	0.151042	0.565068
SMARCD1	2.1735e-39	0.155164	0.303649
X2610027F03RIK	2.26402e-39	-0.292228
TRIM37	2.49964e-39	-0.150744	-0.268569
SLC16A13	2.50787e-39	0.103212	0.718871
ANP32B	2.59697e-39	0.0809903	0.120045
VEGFA	2.61724e-39	-0.169373	-0.678811
NRGN	2.82093e-39	0.0404996	0.775545
IPO5	3.01471e-39	-0.142611	-0.206115
NKX6-2	3.21212e-39	-0.301027	-1.76781
TMUB1	3.2954e-39	-0.15272	-0.814556
HIST3H2BA	3.36281e-39	0.183121	0.536835
JTB	3.44492e-39	-0.154028	-0.33834
PKIA	3.51866e-39	-0.155504	-0.697329
SFXN1	3.67916e-39	0.158967	0.314008
LSM8	3.86129e-39	-0.12657	-0.181974
TDRD7	3.90134e-39	0.0673541	0.839524
PTS	4.23867e-39	-0.15149	-0.389209
RAB11FIP1	4.35632e-39	-0.172779	-0.637253
X9430076C15RIK	4.39138e-39	-0.359481
ACADS	4.65697e-39	0.176699	0.493518
GSE1	4.85321e-39	-0.172153	-1.31523
BOK	5.34204e-39	-0.167074	-0.409064
IDH2	5.43262e-39	-0.137105	-0.212104
FAM84B	5.58842e-39	-0.16415	-1.12589
CENPA	5.6807e-39	-0.156892	-0.221368
CLN5	5.90536e-39	-0.154631	-0.750472
DNAJC19	6.23745e-39	0.135606	0.272056
LAMP2	6.81882e-39	-0.161963	-0.572861
PCNP	7.21196e-39	-0.142368	-0.23428
KLC3	7.6855e-39	0.0601029	0.80914
TCEAL6	8.33822e-39	0.0629755	0.888613
IRF2BPL	1.12397e-38	-0.140332	-0.593611
WDR86	1.20636e-38	0.145158	0.570836
FAM189A2	1.24677e-38	-0.189205	-1.95463
UBXN7	1.37881e-38	-0.146319	-0.427733
TOX2	1.52972e-38	-0.176723	-1.41223
X6720427I07RIK	1.73936e-38	-0.164337
PBK	1.7619e-38	-0.151874	-0.353338
FSCN1	1.8168e-38	-0.122261	-0.18329
COX6C	1.8227e-38	0.084509	0.136421
TCEAL1	1.88108e-38	-0.164138	-0.843994
TPM2	1.94277e-38	0.19891	0.468615
TFAP4	1.94775e-38	-0.157891	-0.524778
REEP1	1.97314e-38	-0.164337	-1.0775
MNS1	2.22342e-38	0.173536	0.37779
UBALD2	2.38857e-38	0.192394	0.394069
ROMO1	2.44105e-38	0.127455	0.236131
SORD	2.50474e-38	0.0471	0.981615
IPO7	2.60041e-38	-0.147757	-0.239088
HAP1	2.63803e-38	-0.168055	-1.23528
SRSF1	2.97097e-38	-0.139743	-0.201502
TEAD1	3.34191e-38	-0.168366	-0.333777
GLRX5	3.417e-38	-0.112239	-0.187018
ZFP771	3.52986e-38	0.17395	0.371653
GSTT1	3.54403e-38	0.0425209	1.03359
JAK2	4.02297e-38	-0.192959	-1.84557
TMEM41B	4.13557e-38	-0.15145	-0.486881
SNRPD2	4.41483e-38	0.0846203	0.132775
PGAM1	4.53206e-38	-0.0719169	-0.106149
HEBP2	4.97185e-38	0.086079	0.711774
ARHGEF26	4.97212e-38	-0.164558	-0.94451
BSPRY	5.12177e-38	0.0258432	1.20179
CSNK1A1	5.49744e-38	-0.112143	-0.15244
AIG1	5.98002e-38	-0.164922	-0.436096
RBM15B	6.61725e-38	-0.152292	-0.346166
TMEM263	7.13626e-38	-0.158369	-0.574453
X3632451O06RIK	7.22864e-38	-0.156679
GM5218	7.84012e-38	-0.120315	-0.175866
MIS18A	8.07069e-38	-0.148541	-0.314569
TCEA3	8.41501e-38	0.0479638	0.816543
CRB2	8.45905e-38	-0.170844	-0.68994
RAB13	9.12175e-38	0.172657	0.438866
GREM1	9.28144e-38	-0.243033	-1.83774
MAN1A2	1.04701e-37	-0.156287	-0.324483
LEMD3	1.05868e-37	0.0423197	0.977772
USP11	1.08472e-37	-0.155635	-0.777138
MPC1	1.17545e-37	-0.149157	-0.741799
KHDRBS1	1.21297e-37	-0.12542	-0.185748
UBL4A	1.26596e-37	0.184134	0.400414
COMT	1.30349e-37	0.215283	0.448366
SLC39A10	1.33942e-37	-0.16263	-0.298458
CLDN10	1.40071e-37	-0.0786071	-0.70043
AK4	1.48589e-37	-0.170437	-0.42967
AMFR	1.79926e-37	-0.157232	-0.531488
TMOD2	1.88841e-37	-0.153428	-0.629923
VIT	2.01932e-37		-24.9346
SARNP	2.23502e-37	-0.132532	-0.197869
SLC44A5	2.45645e-37	-0.226428	-2.51506
DES	2.55785e-37	0.0574057	0.876971
COLGALT1	2.93224e-37	-0.156947	-0.397499
KDM5D	2.99725e-37	-0.18326	-0.824153
DSP	3.57885e-37	0.0602679	0.745695
SALL3	4.147e-37	-0.0998904	-0.28441
GNAI2	4.28279e-37	0.0989583	0.155468
ARMC10	4.35763e-37	-0.145024	-0.304535
UGCG	4.44536e-37	-0.169245	-0.494119
CDC42SE1	4.62222e-37	-0.150885	-0.428961
TRIM35	4.91734e-37	-0.148215	-0.343784
ASCL1	5.1771e-37	-0.752551	-5.7532
PAPOLA	5.38499e-37	-0.124712	-0.189534
F2R	5.76078e-37	-0.155888	-0.413097
PHC2	6.91944e-37	-0.137306	-0.262863
MIB1	7.09782e-37	-0.163499	-0.422568
CYP26B1	7.71325e-37	-0.801695	-5.39375
COX14	7.7207e-37	0.174087	0.384499
REV3L	8.04249e-37	-0.174734	-0.546851
RALYL	8.43215e-37	-0.553477	-6.41509
PSMC3	8.58929e-37	0.114707	0.216419
GM8797	8.6843e-37	-0.127928	-0.176959
MGARP	8.83507e-37	-0.155157	-0.581663
JADE2	9.25903e-37	0.0300423	1.14513
EEF1B2	9.43593e-37	-0.0599577	-0.0877991
THSD4	1.00306e-36	-0.190926	-2.20194
FAM76B	1.00494e-36	-0.144239	-0.308846
TWF1	1.11853e-36	-0.15562	-0.388963
GRHPR	1.19538e-36	0.155117	0.334482
YWHAB	1.2053e-36	-0.105346	-0.157248
INTS6L	1.22659e-36	-0.155821	-0.945617
TM6SF1	1.24771e-36	0.0488678	0.881182
PUS3	1.28453e-36	-0.149552	-0.429942
RAB10	1.3067e-36	-0.13307	-0.238809
GSTT3	1.39571e-36	0.0226617	1.27371
ZBED4	1.77011e-36	-0.167251	-0.524256
KLHL22	1.78621e-36	-0.151225	-0.631518
FGD4	2.02798e-36	-0.166677	-0.91342
SEC11A	2.1703e-36	-0.109192	-0.13272
ASAH1	2.34466e-36	-0.155293	-0.53592
ZKSCAN1	2.37161e-36	-0.150314	-0.607884
PAX3	2.68572e-36	-0.313859	-1.03487
TMEM121	2.72834e-36	-0.162808	-0.422497
X2200002D01RIK	2.73204e-36	0.0717236
NOP16	2.75483e-36	-0.138427	-0.252837
EDARADD	2.81598e-36	-0.213993	-1.91831
DYNLT1C	2.86901e-36	-0.145067	-0.593812
CDCA7	3.22888e-36	0.140137	0.279942
FOXA2	3.30405e-36	-0.296259	-1.77912
GRB7	3.69647e-36	0.0853064	0.417504
IKZF5	3.70784e-36	-0.151362	-0.622546
PPCS	3.95836e-36	0.124152	0.564414
TALDO1	4.37556e-36	0.112882	0.208118
SKIL	4.38577e-36	-0.154968	-0.92767
RNF5	4.40783e-36	-0.147102	-0.307681
BOC	4.5336e-36	-0.171057	-1.07822
SH3BGRL	4.60266e-36	-0.138207	-0.202049
A2M	4.84875e-36	0.0220463	1.43696
NTPCR	4.88549e-36	-0.146225	-0.576225
EFNA5	5.0336e-36	-0.113254	-0.265107
RPL10-PS3	5.04257e-36	-0.128821	-0.187779
GPR50	5.1493e-36	0.00386888	2.69507
LYAR	5.25739e-36	0.116627	0.201284
TNIK	5.33207e-36	0.019748	1.47692
COL4A1	6.19327e-36	0.197574	0.476189
IGF2BP1	6.33729e-36	-0.13086	-0.179861
BMI1	6.59412e-36	-0.15062	-0.580642
GPX8	7.0073e-36	0.115234	0.567881
RPS26	8.72529e-36	0.0607653	0.0885472
JUP	8.89977e-36	0.0394602	0.97927
ARFRP1	9.45452e-36	-0.144791	-0.304752
CYB5R3	9.82216e-36	-0.143005	-0.231618
GOLGA3	1.1545e-35	0.238069	0.589815
GLIPR2	1.23522e-35	0.0670273	0.727103
ZMYND19	1.24359e-35	-0.149901	-0.269753
IGFBP2	1.41631e-35	0.26248	0.108517
CHST14	1.46022e-35	-0.151562	-1.54927
PLPPR1	1.53529e-35	-0.149572	-1.25341
CACNG7	1.58214e-35	0.0572191	0.869891
FER	1.66174e-35	-0.150741	-0.634834
PDIA4	1.67355e-35	-0.148277	-0.247099
ABCG1	1.73034e-35	0.0240646	1.30234
CALD1	1.74051e-35	0.206668	0.389404
SLC38A1	1.74051e-35	-0.140795	-0.23035
FZD9	1.82647e-35	-0.15476	-1.13773
MOGS	1.93494e-35	-0.155912	-0.365945
GDAP1L1	1.9814e-35	0.0586501	0.839299
MUM1L1	2.14411e-35	-0.153024	-0.6338
SNX18	2.3184e-35	-0.152817	-0.453177
UTRN	2.33225e-35	-0.175907	-0.82003
NUS1	2.35668e-35	-0.154184	-0.369521
SMIM3	3.3e-35	-0.132226	-0.611006
CELA1	3.32775e-35	-0.318849	-3.86161
CAT	3.6576e-35	-0.136597	-0.327747
PAK3	3.71848e-35	-0.135182	-0.645025
ENPP2	4.42597e-35	-0.315083	-2.64501
USP9X	4.45793e-35	-0.151142	-0.281265
ATP11C	4.6562e-35	-0.159449	-0.612269
CERS6	4.76103e-35	-0.149645	-0.69304
CELSR1	4.80259e-35	-0.160398	-0.55697
BCAM	5.26531e-35	0.0962837	0.526712
KHK	5.49278e-35	0.0881105	0.679436
TIMELESS	5.52131e-35	0.188551	0.426991
DAPK1	5.60669e-35	0.148621	0.528212
SLITRK6	5.66148e-35		-24.7979
CCDC82	5.73773e-35	-0.152684	-1.12929
FKBP9	5.81871e-35	-0.159181	-0.442168
NCBP2	6.11179e-35	-0.122325	-0.194709
PATZ1	6.77576e-35	-0.147041	-0.300806
SYT13	6.81073e-35	0.0280274	1.20763
OSGEP	6.86257e-35	0.159011	0.354595
EPHB3	6.92987e-35	0.0654818	0.762341
BBX	7.3039e-35	-0.154468	-0.284357
RPL18	7.70983e-35	0.059781	0.0889553
PCOLCE	7.82445e-35	0.0263866	1.24249
TMEM158	8.30195e-35	-0.156167	-0.688768
SRRM3	8.96876e-35	0.0187749	1.44973
MIER1	9.2992e-35	-0.141804	-0.250094
SESN2	9.41278e-35	0.0670121	0.746182
MYL6	9.66449e-35	0.0970476	0.155846
POU6F2	9.67619e-35	-0.257701	-2.91196
CAMKK2	9.96765e-35	-0.151504	-0.790778
DNAJB11	1.00601e-34	-0.131021	-0.210517
RSPO3	1.04975e-34	0.0397186	0.860926
TMED3	1.07337e-34	-0.150737	-0.432999
RPL30	1.13065e-34	0.0576479	0.0867186
CHN1	1.13082e-34	-0.15509	-0.475694
SSR2	1.26648e-34	-0.115011	-0.149831
SRM	1.32296e-34	-0.139492	-0.187006
KITL	1.48975e-34	-0.180831	-1.55424
VAPB	1.58747e-34	-0.129171	-0.232085
PPHLN1	1.65581e-34	0.167219	0.367018
X2610524H06RIK	1.70895e-34	-0.143856
SLC35A1	1.72707e-34	-0.144864	-0.308448
CDCA8	1.73107e-34	0.150159	0.262139
DDX50	1.81378e-34	-0.142256	-0.312026
EIF2S3Y	1.82017e-34	-0.17732	-0.551339
PLLP	1.82212e-34	0.0076522	2.07451
TUBE1	1.83324e-34	-0.153748	-0.667261
AHI1	1.8416e-34	-0.152744	-0.350419
ZCCHC18	1.84307e-34	0.121036	0.563484
OGFR	1.87346e-34	-0.139642	-0.273976
MECOM	1.99911e-34	-0.184736	-1.27985
MT2	2.01829e-34	0.0687123	0.772003
RPL19	2.03629e-34	0.050793	0.0746161
ASPH	2.14013e-34	-0.152701	-0.336816
NABP2	2.73352e-34	0.142688	0.311614
KLHL2	3.02036e-34	-0.151508	-0.55863
KCNA1	3.13634e-34	-0.309204	-2.81662
CCDC136	3.32648e-34	0.177779	0.447578
SLK	3.39177e-34	-0.166072	-0.397482
SELENOI	3.49941e-34	-0.162399	-0.383112
X2610037D02RIK	3.58337e-34	-0.152006
CYTL1	4.15641e-34	-0.438346	-4.84369
E2F5	4.15693e-34	-0.131165	-0.223631
USP40	4.51376e-34	-0.154496	-0.645935
RPP30	4.66484e-34	-0.129345	-0.229103
LRRC4	4.71495e-34	0.0653612	0.707959
GATA6	4.71495e-34	0.0163571	1.52265
FZD8	4.75056e-34	0.0830819	0.347032
KANSL2	4.79033e-34	-0.141815	-0.296601
MAP7	4.90594e-34	-0.146955	-1.16138
LUC7L2	4.94835e-34	-0.124388	-0.169084
KBTBD2	5.37462e-34	-0.138624	-0.458842
GM8186	6.95494e-34	0.135582	0.264545
UNC13B	7.16585e-34	-0.153779	-0.84642
KRT18	7.61315e-34	0.146357	0.330205
PHGDH	7.76115e-34	0.160012	0.326135
NR4A2	7.98428e-34	-0.166254	-1.7325
RNF10	8.10153e-34	0.139147	0.300397
SUCLG2	8.23577e-34	-0.135043	-0.25068
MED28	8.42854e-34	-0.132856	-0.241976
HOOK3	8.51502e-34	-0.167968	-0.468706
ABCB8	8.52017e-34	0.0981489	0.62856
MSX1	8.62861e-34	-0.205897	-1.07114
SLC38A2	9.11909e-34	-0.143312	-0.214907
HAUS3	9.72187e-34	-0.13332	-0.302315
ATP5SL	9.92129e-34	0.147343	0.512882
TRAPPC4	9.99791e-34	-0.115993	-0.179956
NAB2	1.04708e-33	-0.217617	-2.13577
PHB	1.05716e-33	0.159159	0.337972
PBX4	1.07477e-33	-0.141467	-0.785254
BCR	1.14676e-33	-0.156432	-0.605424
DTX4	1.16824e-33	-0.146648	-0.583445
L2HGDH	1.17608e-33	-0.146167	-0.62562
SGPL1	1.24463e-33	0.123089	0.594947
FGF15	1.25256e-33	-0.112567	-0.394381
NEK6	1.30477e-33	-0.137005	-0.583205
GLOD5	1.37792e-33	0.0141651	1.61042
KLHL14	1.41627e-33	-0.168312	-1.71972
HDLBP	1.5609e-33	0.123608	0.233667
PPP1R3G	1.60701e-33	0.0573311	0.842014
VAMP4	1.60701e-33	-0.145443	-0.401737
TRAPPC13	1.62423e-33	-0.13103	-0.242164
CCNE1	1.6641e-33	0.196947	0.369995
EPHB1	1.74219e-33	-0.134909	-0.471166
CRB3	1.76027e-33	0.0360089	0.486333
LONRF2	1.84888e-33	-0.170012	-2.18026
HMGB1	1.94287e-33	0.0624911	0.0916184
DARS	2.03624e-33	-0.133831	-0.247653
FAM120A	2.06748e-33	-0.148446	-0.414581
GMFB	2.15628e-33	-0.147245	-0.327006
SNN	2.16474e-33	-0.143701	-0.374186
UBE2W	2.20235e-33	-0.150003	-0.452958
PELI1	2.37119e-33	-0.150663	-0.297608
GGH	2.37372e-33	-0.139172	-0.878446
WNK3	2.58039e-33	-0.164061	-0.463796
NDUFS7	2.72351e-33	0.124461	0.256255
MRPL51	2.84799e-33	0.116065	0.234296
CDH13	2.87281e-33	0.0799365	0.717797
UQCRH	2.97632e-33	0.0758339	0.11468
RRAGD	3.13903e-33	0.163492	0.346916
NIFK	3.23026e-33	-0.125137	-0.193367
CDK18	3.28961e-33	0.0308255	0.999822
HBP1	3.29698e-33	0.157751	0.492353
L3MBTL3	3.37555e-33	0.128087	0.544409
FOXC2	3.46054e-33	0.0173662	1.43415
COCH	3.75176e-33	0.0498885	0.965314
ANTXR1	3.79746e-33	0.025475	1.20019
DDX24	4.04816e-33	0.113849	0.225567
GRN	4.199e-33	0.112954	0.604028
NRK	4.205e-33	0.0175139	1.43537
SNX15	4.36589e-33	0.0918242	0.589831
MARCH7	4.44064e-33	-0.145935	-0.292519
SMIM10L1	4.56833e-33	-0.1536	-0.37675
X2210013O21RIK	4.58807e-33	-0.140772
TRAF3IP1	4.82371e-33	0.130244	0.526981
SV2A	4.82838e-33	0.0375617	1.04653
GABARAPL2	4.89947e-33	-0.123506	-0.189243
NEDD1	5.12475e-33	-0.152393	-0.474761
LSM14B	5.31609e-33	-0.151209	-0.363308
MEMO1	5.4803e-33	-0.141602	-0.322535
MATR3	5.50462e-33	-0.120331	-0.183414
NDUFA5	5.76982e-33	0.114534	0.22803
GPHN	6.04666e-33	-0.153854	-0.659998
GSK3B	6.28551e-33	-0.137688	-0.217507
EEF1A1	6.82901e-33	-0.0906897	-0.137825
STAM2	6.89085e-33	-0.144618	-0.526948
DNAJB14	7.31266e-33	-0.147469	-0.702864
CINP	7.46035e-33	-0.137262	-0.286368
WASF1	7.81995e-33	-0.138898	-0.339833
ROCK2	7.91927e-33	-0.141657	-0.253453
SCG3	8.19134e-33	-0.173948	-2.4329
CDC42SE2	8.28362e-33	-0.136914	-0.290405
MYH14	8.35325e-33	0.0339085	1.05949
BSG	8.41094e-33	-0.0856333	-0.113946
IQCB1	8.53861e-33	-0.143392	-0.384603
NBEA	8.697e-33	-0.146655	-0.541154
TMEM243	9.17522e-33	-0.140582	-0.371598
SMEK2	9.19441e-33	-0.144318	-0.282576
DMKN	9.46779e-33	0.0133416	1.66059
YES1	9.46841e-33	-0.155126	-0.533056
ELAVL4	9.7051e-33	-0.170616	-1.6553
ALKBH5	1e-32	-0.147905	-0.312282
ACAT1	1.00508e-32	-0.137582	-0.6467
SDC1	1.01904e-32	-0.150613	-0.375696
PRPF40A	1.0615e-32	0.112767	0.206925
ACSL4	1.18055e-32	0.137913	0.545102
PDCD6	1.20704e-32	-0.115473	-0.200123
TMED4	1.23875e-32	-0.140822	-0.309246
FNDC3A	1.2465e-32	-0.148679	-0.339495
HNRNPL	1.29168e-32	-0.127062	-0.179285
DENND1A	1.3208e-32	-0.144262	-0.674523
FAM126A	1.35951e-32	-0.148167	-0.697756
CBFB	1.58254e-32	-0.144413	-0.392413
[truncated: 10,278 more rows]

## Sheet: PhenoGraph cluster 1
gene	P-value (FDR adjusted)	MAST Hurdle	logFC
RBP1	0	1.3637	2.34863
MEIS2	0	1.36006	1.87005
APOE	0	1.17386	1.5013
LDHB	0	1.12142	1.341
FST	0	0.960264	1.82072
MKRN1	0	0.888332	1.39927
MRPL34	0	0.837376	1.24483
ACER2	0	0.827606	1.7378
E130012A19RIK	0	0.797176	1.29695
AES	0	0.774064	1.28787
SALL4	0	0.748078	1.05632
POU5F1	0	0.724807	3.56878
METRN	0	0.693676	1.51892
OAT	0	0.693342	2.19562
HPRT	0	0.657347	1.12222
PAK1	0	0.652789	1.24785
NECTIN2	0	0.644249	1.90343
ZMYND8	0	0.623466	1.04556
NUDT4	0	0.607814	1.46028
HES3	0	0.601888	1.74638
FOXP1	0	0.595578	1.2588
AKAP12	0	0.590683	1.55745
PIM2	0	0.562581	1.47185
EPCAM	0	0.557073	2.74738
GPX4	0	0.539504	0.836508
NDUFA12	0	0.516679	0.830358
CHCHD10	0	0.506725	2.14653
SSSCA1	0	0.505398	0.821888
GRSF1	0	0.481203	0.964412
MDK	0	0.45897	0.682981
EBP	0	0.421559	1.30678
NDUFB4	0	0.410464	0.708469
OXCT1	0	0.390895	1.79012
ATP5L	0	0.39075	0.626507
CXX1A	0	0.388891	1.35767
CXX1B	0	0.352332	1.66204
LHPP	0	0.347557	2.23739
BST2	0	0.342211	1.56147
UPP1	0	0.331236	3.47819
ECI1	0	0.32449	1.6803
COX7C	0	0.311405	0.45531
GBX2	0	0.302169	2.95161
ALPL	0	0.295075	2.0677
SKAP2	0	0.292761	2.19796
COX8A	0	0.27704	0.414017
PHLDA3	0	0.251666	3.0427
ZFP703	0	0.227907	3.74217
HOXB2	0	0.221353	2.93426
ECHDC2	0	0.220286	1.84539
CDH1	0	0.201622	2.21849
FGFBP3	0	0.185676	2.65757
DUSP9	0	0.183372	2.36405
TMEM238	0	0.182996	2.19168
SLC7A3	0	0.162053	2.21105
FBLIM1	0	0.143247	2.20294
TSHZ1	0	0.133795	3.45456
CXCL12	0	0.129123	3.58151
LPGAT1	0	0.126171	2.07005
PDLIM1	0	0.12527	2.09765
APELA	0	0.120512	2.85267
PORCN	0	0.109691	2.3504
HOXB1	0	0.1092	4.40982
HSPB1	0	0.107697	2.84827
WNT8A	0	0.105427	4.75751
X1700019D03RIK	0	0.0993428
HOXA1	0	0.090959	6.33423
PLPPR1	0	0.084347	2.44675
DACT2	0	0.081745	2.9414
CDKN1A	0	0.0814066	2.67797
EPHA1	0	0.0693972	3.08812
LLGL2	0	0.0661156	2.92689
TCEA3	0	0.0650944	2.55026
ZADH2	0	0.0641592	2.64497
SEMA3E	0	0.0630082	2.75236
B3GNT7	0	0.056948	3.18323
EPHX2	0	0.0484657	2.72064
RARB	0	0.047872	2.74575
ETV4	0	0.0439585	3.30764
CDX1	0	0.0405908	6.89674
NKX1-2	0	0.0379971	5.4205
HNF1B	0	0.0219348	4.49838
CDX2	0	0.0153204	7.01979
HOXB4	0	0.00779011	5.89459
PPL	0	0.00455378	5.64714
HOXA5	0	0.00378437	5.54924
GM6792	0	0.00324647	6.12037
RPS2	0	-0.252973	-0.368409
H3F3A	0	-0.280653	-0.406219
H2AFV	0	-0.292266	-0.441859
BNIP3L	0	-0.455135	-0.711402
MAP4K4	0	-0.459988	-0.868752
SOX11	0	-0.467075	-0.700254
TSC22D1	0	-0.488596	-0.958568
PTMS	0	-0.489687	-0.840268
SOX4	0	-0.492558	-0.81256
JAM3	0	-0.538956	-1.47026
PTPN13	0	-0.552044	-1.48348
SALL2	0	-0.592414	-1.43247
TMSB4X	0	-0.594864	-0.887417
EFNA5	0	-0.624503	-1.85557
SERF1	0	-0.624857	-1.43378
MIR124-2HG	0	-0.6477	-2.3819
X6330403K07RIK	0	-0.657427
NDN	0	-0.668426	-1.48963
ABLIM1	0	-0.676018	-2.58747
ZBTB16	0	-0.69391	-2.58203
TOX3	0	-0.700716	-1.86614
TLE4	0	-0.7157	-1.60057
PEG12	0	-0.765664	-2.9998
GM2694	0	-0.777464	-2.68867
PALLD	0	-0.789674	-2.41311
ILDR2	0	-0.795406	-2.25235
CDH2	0	-0.822717	-1.90687
SOX2	0	-0.824194	-1.52281
SOX21	0	-0.901982	-2.97988
PAX2	0	-0.912329	-3.04839
VSTM2B	0	-0.928955	-3.69755
LIX1	0	-1.00805	-2.7617
SPON1	0	-1.02939	-4.42529
LMO1	0	-1.23964	-4.31207
SHISA2	0	-1.27915	-3.48855
FAM181B	0	-1.41065	-3.4944
IRS4	0	-1.42511	-4.44396
NR2F1	0	-1.46693	-4.55343
MEST	0	-1.51476	-2.71741
OTX1	0	-1.51511	-6.9374
NR2F2	0	-1.55541	-5.21805
OTX2	0	-1.89029	-5.02476
SIX3	0	-2.50997	-5.02761
EN1	0	-3.00685	-7.49143
GABRG1	4.63758e-308	0.0295032	3.30429
X1810022K09RIK	1.52871e-305	0.427211
ZFP608	2.18024e-303	-0.516158	-1.53036
CHST2	5.44088e-303	-0.853498	-2.61888
IFITM2	5.46962e-303	-0.466229	-0.721122
EPHA7	2.17214e-302	-0.964547	-2.99921
SMYD2	1.74051e-299	0.377045	1.27204
MAPK13	3.80076e-299	0.0612466	2.48621
SLC25A4	2.60619e-297	-0.47	-0.750797
KCNH2	9.42451e-295	0.136627	1.90848
NXN	2.06075e-293	0.475091	1.13523
SH3GL3	2.97457e-293	0.0967762	2.1283
DDAH2	1.02437e-289	-0.429044	-0.849183
NUAK2	1.55595e-289	-0.562462	-2.1381
GRB7	8.66412e-289	0.190989	1.75312
DHRS3	9.46896e-289	0.015308	3.66007
STRA6	5.0164e-287	0.128172	2.07194
RRBP1	7.1755e-287	0.461544	0.762526
CCNB1IP1	3.35497e-286	0.0472221	2.72009
POU3F2	2.09324e-281	-1.12183	-4.15023
CD47	4.51315e-279	-0.594008	-1.97629
MCC	1.44202e-277	0.0651546	2.59958
TDH	3.46148e-277	0.0168337	3.79254
EVA1B	4.37967e-274	0.21313	1.64854
HESX1	6.26314e-274	-1.68256	-4.67134
UCHL1	1.03856e-272	-0.565185	-1.36547
EHBP1	2.31786e-271	-0.811869	-2.77988
LMO4	5.47921e-271	0.598227	0.879015
CELF2	2.20699e-270	-0.577925	-1.62401
ATP5K	1.27087e-269	0.431985	0.685383
TENM4	4.4979e-267	-0.574131	-1.39605
NFIB	8.6641e-267	0.040942	2.77876
MYLK	2.80739e-265	-0.775181	-2.89971
TTC3	3.30016e-263	-0.356809	-0.548407
HINT1	4.89497e-262	0.252546	0.377932
QK	5.64278e-262	-0.415725	-0.678878
LGALS1	7.31377e-260	0.493373	1.1836
PAK3	4.30997e-259	-0.773138	-3.44587
FAM81A	2.87081e-258	0.0264048	3.05119
NTRK2	1.17299e-255	0.0876151	2.16907
RBPMS2	5.7592e-255	0.527139	1.20365
ZIC3	4.77494e-252	0.508241	1.35458
MRPL42	1.16902e-251	0.331012	0.552558
HSP90AA1	1.67253e-250	0.297161	0.442889
L1TD1	6.79339e-250	0.189656	1.46479
KIF21A	6.54517e-249	-0.484412	-1.0604
OAZ1	3.726e-248	-0.194954	-0.289585
PAX5	2.45722e-247	-1.57073	-5.56283
RFX4	1.97568e-246	-0.765424	-2.17916
ATP5C1	4.23561e-246	0.289268	0.459035
APOC1	6.94791e-246	0.140222	1.75115
FEZF1	2.37457e-245	-1.49072	-5.81799
VRTN	7.04937e-245	0.0895296	1.90427
DEK	1.3571e-243	0.230414	0.349802
TUBA1A	1.78422e-243	-0.399772	-0.613141
RASGRP2	2.64116e-243	0.501738	1.28672
ATP5A1	3.6661e-243	0.292769	0.475169
AJAP1	1.13861e-242	-0.575791	-2.34819
FEZ1	6.58957e-242	-0.833762	-3.38595
VIM	1.30536e-241	0.569703	1.33937
MEOX1	2.17582e-241	0.0334664	2.89775
RPL31	1.03205e-240	0.194795	0.287325
CLDN5	3.85478e-240	0.0129336	3.76166
PTN	7.31157e-240	-0.731046	-1.09453
GNA14	5.95498e-239	0.0482538	2.51601
PLEKHA1	3.31657e-238	-0.53019	-1.28652
TCF12	1.04091e-237	-0.442549	-0.881324
X5730596B20RIK	6.14047e-236	0.0139374
HOXA3	1.23315e-235	0.0198305	3.025
IGFBP5	5.0525e-235	-0.833393	-2.35803
PDGFA	6.36175e-235	0.620803	1.11529
ACP5	1.43319e-234	0.0298047	2.81914
FZD3	3.51626e-234	-0.496501	-1.37003
GM11627	5.19386e-234	0.173159	1.60154
OLIG3	9.00311e-234	0.0623733	2.57241
ALYREF	3.74533e-233	-0.352473	-0.527299
H2AFY2	4.15753e-232	-0.335312	-0.585279
GALT	4.96615e-229	0.109172	1.81002
USP3	6.69004e-229	0.490399	0.877272
HOXB8	8.71847e-229	0.00309859	6.36951
POLR2L	1.05612e-228	0.612812	0.938442
TMEM59L	1.36266e-228	0.05195	2.3753
LHX5	9.30957e-228	-0.881808	-2.75696
H2AFY	4.84947e-227	-0.42442	-0.696604
TCF7L2	5.82408e-227	-0.595515	-1.42577
DSG2	1.5571e-226	0.0659733	2.20857
NAV1	9.6952e-226	-0.544385	-1.32092
HES5	7.32792e-225	-1.03102	-2.76794
DST	1.84404e-223	0.498822	1.15499
SORBS2	5.29213e-223	-0.663039	-2.76016
FBN2	1.65366e-222	-0.732124	-2.52945
SYT11	1.98072e-222	-0.509354	-1.44213
IGF2BP3	5.92984e-222	-0.355579	-0.611361
ATP5B	1.04823e-220	0.295722	0.463413
RAX	2.49029e-220	-2.08841	-5.73907
MLLT3	3.1392e-220	-0.555389	-1.44538
GPX8	3.57496e-218	0.21776	1.42634
FIGN	3.89321e-218	-0.497854	-1.37772
SLC7A7	2.18144e-216	0.0369958	2.58381
MYL7	6.32659e-215	0.0943634	1.88395
LHX2	4.99238e-214	-1.58627	-4.03205
CKB	6.79604e-214	0.430431	1.31103
SMIM14	1.7182e-213	-0.444676	-1.46967
PHLDA1	6.69801e-213	-0.7345	-1.82987
HELLS	1.02229e-212	0.409514	0.667422
TMEM47	1.55095e-212	-0.463878	-0.9558
DUSP5	1.83398e-211	-0.620377	-2.47292
MAFB	1.14854e-210	0.0989006	1.63974
SLC25A3	1.99038e-210	0.241382	0.380271
SOST	2.17536e-209	0.00266894	5.32212
RSPO3	7.38984e-209	0.0529367	2.38678
PRICKLE1	5.93447e-208	0.0507329	2.45429
GSTA4	1.1547e-207	-0.356002	-0.597198
ZFHX4	1.71026e-205	-0.684411	-2.63772
GM10076	5.82707e-205	0.586275	0.856694
HSPE1	6.08661e-205	0.18092	0.266478
SEPT3	2.65716e-204	-0.449742	-1.2609
TOMM40	5.50785e-204	0.306811	0.548639
H2-KE6	8.38163e-204	-0.410208	-1.18832
CDX4	2.72534e-202	0.00207637	6.32026
GFRA3	4.20451e-202	0.0165021	3.34739
GAS1	4.37044e-202	-0.531519	-1.30662
PFN2	5.52282e-202	-0.399703	-1.01229
ALKBH7	1.71793e-201	0.275591	1.23257
TES	2.27785e-201	0.185714	1.46643
LMO3	1.14238e-200	-0.822588	-5.26658
CDH11	2.08224e-200	-0.544201	-2.14336
EPHB1	1.77629e-197	-0.507147	-1.81126
SCUBE2	9.01918e-197	-0.805927	-3.75507
NFKBIA	9.99208e-197	0.211799	1.35518
WSCD1	1.15139e-196	-0.577225	-2.17136
CXCR4	2.05911e-195	-0.661774	-3.19067
RPA3	3.31528e-195	-0.356048	-0.616723
MT-ND6	8.3279e-195	-0.513139	-1.07556
FHDC1	3.96833e-194	0.0931121	1.88238
FZD8	6.79771e-193	-0.56179	-2.42599
HSP90AB1	1.23899e-191	0.202191	0.29121
X1700025G04RIK	3.55492e-191	-0.413258
EFNB3	3.93449e-191	-0.520909	-1.83829
KLF9	2.09647e-190	0.197584	1.43048
SOX5	2.93141e-190	-0.726814	-3.8899
NCALD	2.45965e-189	-0.712427	-4.27472
KLF3	4.59261e-188	-0.482795	-1.19301
NR2F6	4.95836e-188	-0.388041	-0.809859
MT-ND1	9.92239e-188	0.386565	0.568878
UQCR10	2.22895e-187	0.258025	0.411433
C130026L21RIK	6.3739e-187	-0.648023	-3.58925
PHLDA2	1.03267e-186	0.218368	1.31259
HMGN3	1.43612e-186	-0.389645	-0.923897
HOXC4	3.00976e-186	0.00275247	5.0768
FBLN1	3.89622e-186	0.466578	0.943737
COX5A	1.28776e-185	0.214542	0.326865
TOMM7	3.42902e-185	0.254744	0.388183
PEA15A	1.2547e-184	-0.411559	-1.24935
X2810459M11RIK	1.55732e-184	0.0120798
MYCN	3.39256e-184	-0.493959	-1.0447
RBPMS	3.51157e-184	0.4498	0.833384
FUOM	4.96307e-184	0.0891088	1.63216
MT-CO1	7.3418e-184	0.308527	0.450557
NNAT	1.36055e-183	-0.458561	-0.818363
TUBB3	1.87331e-183	-0.507154	-1.36618
LIX1L	2.05892e-183	-0.504065	-2.41233
AGMAT	3.55717e-183	0.00697056	4.03039
ZFHX3	3.61475e-183	-0.503848	-1.52404
LAMA5	2.65639e-182	0.143565	1.53884
RPL36AL	1.49155e-181	0.190142	0.280919
STOX2	3.2444e-181	-0.444261	-0.994118
CDK6	4.43441e-181	0.135821	1.59301
FDX1	1.33512e-180	0.224561	1.25651
RAB25	2.49297e-180	0.117929	1.30366
MT-CO3	3.50162e-180	0.317031	0.458511
KLF2	4.53677e-180	0.0471305	2.24405
SRSF9	8.21673e-180	-0.272455	-0.410862
COL2A1	9.65617e-179	-0.465015	-1.4215
UQCRQ	9.97937e-179	0.260146	0.418672
CDC42EP4	1.0479e-177	0.150949	1.47368
FZD5	1.62032e-177	-0.957828	-3.23434
RPL9-PS6	1.69361e-177	-0.270385	-0.403938
TMEM37	1.69381e-177	0.0934749	1.77544
MARCKSL1	3.32572e-177	-0.224155	-0.33325
EID1	3.71656e-177	-0.292621	-0.469691
PLPP4	2.9901e-176	0.0229159	2.6971
PLPP2	5.95674e-176	0.160293	1.40568
KYNU	1.47707e-175	0.0360239	2.46128
TSPAN18	3.72472e-175	-0.546518	-2.65068
SOX9	4.73438e-175	-0.609328	-1.76359
HOPX	8.4694e-175	-0.783871	-2.8482
X2900011O08RIK	1.90618e-174	0.141559
HDAC6	1.04313e-173	-0.450361	-1.11307
ATP5G1	7.89547e-173	0.229347	0.349464
MAGEH1	2.16505e-171	-0.372256	-0.850947
CXXC4	6.16489e-171	-0.508328	-2.11151
MPPED2	6.98388e-171	0.258186	1.15462
GM6133	2.7533e-170	-0.374527	-0.886115
ALCAM	3.0276e-169	0.0883718	1.78285
CYC1	4.44765e-168	0.275264	0.492531
ANXA7	5.06121e-168	0.160783	1.33815
CMAS	6.30755e-168	-0.341469	-0.892811
ERAS	3.75263e-167	0.404622	0.502584
MT-ATP6	5.11226e-167	0.290528	0.420729
RERG	6.50788e-167	0.0203073	2.83013
NEDD4	7.24699e-167	-0.254057	-0.370201
MAB21L2	1.08504e-166	-1.54257	-6.15982
RPS27L	1.35216e-166	0.202856	0.306634
RBBP7	3.06655e-166	0.302645	0.544267
ZFP503	5.42325e-166	-0.273316	-0.808178
FABP7	2.62094e-165	0.199629	1.23105
RPRM	6.14077e-165	-0.567806	-2.16752
APLN	4.55051e-164	0.0604406	2.08575
STRA13	8.28386e-164	0.314373	0.595046
EPB41L4AOS	8.46864e-164	0.398747	0.671923
XIST	1.15466e-163	0.252886	0.809799
SOCS2	2.199e-163	-0.468234	-1.16645
DPYSL2	3.09405e-163	-0.398948	-0.894221
VAMP8	2.12459e-162	0.240321	1.19697
PRR7	3.06069e-160	-0.364909	-0.944818
ZEB1	4.08428e-159	-0.453594	-1.4639
ID3	6.61328e-159	-0.571735	-0.8616
GTF3A	8.70686e-159	0.3171	0.626298
WNT1	1.14895e-157	-1.72835	-6.28665
ENO1	1.22605e-157	0.245673	0.373958
ERDR1	2.50439e-157	-0.318466	-0.470847
CHST7	3.39401e-157	0.0336166	2.41814
RPS6KA4	8.82169e-157	0.0264046	2.53106
NME5	1.45302e-156	0.0313827	2.31924
CADM1	3.63511e-156	-0.345827	-0.676443
TMEM132C	7.71221e-156	-0.657312	-2.76909
HOXD4	8.83083e-156	0.00902945	3.29104
TMEM82	1.37381e-155	0.0592823	1.92017
JAG1	1.44294e-155	-0.551728	-1.80268
HSPA4L	2.203e-155	-0.445388	-1.51153
MKRN3	5.86365e-155	-0.517272	-2.4927
VANGL2	1.62557e-154	-0.345196	-0.806254
PAX8	1.92783e-154	-1.38873	-5.64885
SFXN1	2.9626e-154	0.30343	0.561875
CELSR2	3.05053e-154	-0.392993	-1.23962
SLC24A5	6.33271e-154	-0.344574	-0.717781
RPS18	8.73644e-154	-0.13745	-0.194311
ROR2	1.33776e-153	0.315883	1.05097
SCG5	1.67182e-153	-0.427387	-1.54292
KLF5	3.53569e-153	0.0258186	2.56558
DUSP14	6.80914e-153	0.0405992	2.17766
GLI3	8.33001e-153	-0.409326	-0.879815
PLIN3	1.20391e-152	-0.370022	-0.912586
SSBP2	2.83798e-152	-0.395643	-1.16636
TSPAN3	5.50933e-152	-0.271074	-0.434103
GALNT1	8.89075e-152	-0.364117	-0.858042
NDUFS4	1.31312e-151	0.265474	0.483136
SERPINB6A	8.89627e-151	0.332672	0.983494
MTX2	2.10142e-150	0.317308	0.616791
PFDN2	4.63585e-150	-0.251831	-0.370754
FAM162A	1.39747e-149	-0.237557	-0.353305
HSPD1	1.52617e-149	0.2134	0.325191
ZFP985	3.52972e-149	0.07943	1.69895
PDZPH1	7.08947e-149	-0.505825	-1.88381
DQX1	8.44624e-149	0.227571	1.61132
WLS	1.28307e-148	-0.222991	-0.563637
ZFP422	1.62208e-148	-0.326922	-0.702874
TCF7L1	1.97334e-148	-0.397225	-0.989282
PMM1	2.46508e-148	0.418479	0.779442
MAML3	9.97945e-148	-0.400117	-1.17152
ACOT13	1.85474e-147	0.310513	0.980928
EMX2	1.97364e-147	-1.50026	-6.22451
RARA	2.24024e-147	0.177027	1.24721
ARL6IP5	3.33991e-147	0.221499	1.1001
NANOG	1.6034e-146	0.0660551	1.66235
RHOBTB3	1.61271e-146	-0.318463	-0.627608
POU3F1	1.88644e-146	-0.474134	-0.966853
NREP	2.06639e-145	-0.411685	-1.10843
ID1	2.38737e-145	-0.621949	-1.22063
ZFP516	6.29537e-145	-0.385775	-1.19126
H2-K1	1.48655e-144	-0.383999	-0.829608
INA	1.59857e-144	-0.434766	-1.13487
CCDC177	1.83695e-144	-0.402884	-1.60243
GM1673	5.69634e-144	-0.347125	-0.618639
IRX1	4.862e-143	-0.600169	-1.78903
IFT57	5.72642e-143	-0.368954	-1.14811
TPBG	1.03164e-142	-0.431777	-1.14485
HEBP2	1.07474e-142	0.128292	1.35702
DOCK7	1.90419e-142	-0.343906	-0.855696
BCAM	3.54741e-142	0.171158	1.26145
MEX3A	6.378e-142	-0.324392	-0.636668
ATOX1	1.62842e-141	0.242379	0.412086
TRAF3IP1	2.45465e-141	0.219302	1.1033
PCSK1N	6.3053e-141	0.0929108	-0.22064
NDUFA5	1.73084e-140	0.239265	0.420266
PANTR1	3.08933e-140	-0.636022	-3.3727
NDUFS6	6.40485e-140	0.216489	0.352947
FGF15	8.92278e-140	-0.60049	-1.79873
ZSWIM6	1.14475e-139	-0.386457	-1.14086
HOXB9	2.86741e-139	0.000834181	6.89077
CRB3	3.68665e-139	0.0630396	1.45833
FAM181A	4.1175e-139	-0.698039	-3.81687
RPS29	4.51657e-139	0.22421	0.320169
CTNNBIP1	5.49238e-139	-0.304216	-0.575521
ADGRL2	1.16919e-138	-0.381317	-0.777921
LDHA	2.45891e-138	-0.138756	-0.198989
CPVL	3.45878e-138	0.000704947	6.2778
CAR3	4.02333e-138	0.0932021	1.51636
LMX1B	7.66265e-138	-0.538735	-2.50427
EIF1AX	2.21411e-137	0.195661	0.319761
RPL37	3.44686e-137	0.194219	0.274785
ANK2	4.2272e-137	-0.36819	-0.950016
RNF7	1.0748e-136	-0.212014	-0.31638
ROBO1	1.85887e-136	-0.409827	-1.42188
KBTBD11	3.98967e-136	-0.447222	-1.74403
KRTCAP3	1.85486e-135	0.097743	1.47148
TSC22D3	4.26868e-135	-0.343974	-1.15724
DNMT3B	7.20695e-135	0.7913	0.884035
CKS1B	9.17192e-135	-0.204164	-0.303447
NKX6-1	2.73862e-134	-0.826805	-2.89255
MT-ND4	7.32317e-134	0.267672	0.391676
GNAI2	1.47803e-133	-0.191321	-0.283369
ACADL	5.45323e-133	0.271034	0.998228
PGM2	5.72918e-133	0.32337	0.924925
EN2	1.08676e-132	-1.96739	-7.57397
CPN1	1.24112e-132	0.0334091	2.20176
UBQLN2	2.02732e-132	-0.296007	-0.544994
HMGN5	2.50777e-132	0.332305	0.600784
DLEU7	3.23097e-132	0.0471106	1.99665
MSRB1	5.61497e-132	0.279777	0.936423
CBLN1	8.72207e-132	-0.493025	-2.52014
HIPK2	1.04954e-131	-0.333873	-0.776264
SOX12	1.60787e-131	-0.325966	-0.799259
RNASE1	1.81991e-131	0.00422176	4.09931
LIN28B	2.78144e-131	-0.309535	-0.609231
RANGRF	4.57299e-131	0.340358	0.615415
EFNB2	4.94597e-131	-0.437301	-1.16072
MID1	6.04487e-131	-0.381573	-0.948693
RPL37A	1.13087e-130	0.170176	0.243901
C1QL1	1.22548e-130	-0.400247	-1.47798
RPL6L	1.35272e-130	-0.245985	-0.394716
CSN3	1.80399e-130	0.0068933	3.66247
THBS1	1.8086e-130	-0.849651	-3.6329
GLRA2	2.11854e-130	0.00187233	5.06063
GM9493	2.24568e-130	-0.228111	-0.334386
SDC4	3.30881e-130	-0.348262	-1.27112
DGKZ	3.44897e-130	0.242858	0.981604
CDK18	4.25618e-130	0.0387386	1.97616
SHISA8	5.38248e-130	0.101838	1.46853
IFNGR1	9.59341e-130	0.0573556	1.74939
ARF3	1.08238e-129	-0.319073	-0.823654
PSMB10	5.38761e-129	0.327066	0.79469
FLRT1	5.83702e-129	-0.695188	-3.06874
MT-CO2	7.01001e-129	0.22403	0.324311
SFRP1	1.19904e-128	-0.350674	-0.698572
MTHFD2L	1.27493e-128	-0.302582	-0.76121
NRP2	1.36576e-128	-0.634903	-1.74592
DSP	1.97889e-128	0.0846744	1.51542
TSPAN5	2.32002e-128	-0.308782	-0.792776
PPP1R1A	2.53477e-128	-0.319517	-0.753546
SAP30	3.51181e-128	-0.288056	-0.496546
HIP1	9.24771e-128	-0.296766	-0.633891
ASS1	1.50893e-127	0.0265561	2.29233
MIAT	1.53054e-127	-0.427525	-1.73116
HOXB3	4.98093e-127	0.0183034	2.62624
STX3	1.41545e-126	0.189157	1.06464
PLCG2	1.7793e-126	0.0501687	1.8374
AP1S3	4.32095e-126	0.0706915	1.61952
TCAF1	8.60723e-126	-0.330276	-0.833545
HOXB7	1.03223e-125	0.000840566	6.39906
SPRY1	1.06645e-125	-0.461677	-1.7955
SLC16A2	1.42544e-125	0.0932878	1.51538
B230312C02RIK	2.58846e-125	0.504625	0.940542
SYT17	5.38942e-125	0.0271373	2.2548
ARHGEF26	9.0792e-125	0.131031	1.32914
FIGNL2	1.52828e-124	-0.328558	-0.87067
PTK7	1.6439e-124	0.197439	1.01562
NIN	1.76804e-124	0.0625133	1.74786
GCAT	2.79146e-124	0.363106	0.766902
MYO5B	2.93746e-124	-0.72344	-4.28991
TSPO	3.99808e-124	0.361432	0.839656
IKZF2	1.02024e-123	-0.395165	-1.47933
ABCB6	4.16919e-123	0.101806	1.43129
ETNK2	6.44977e-123	0.0239125	2.33761
MIR17HG	7.76334e-123	-0.372278	-0.836944
TLE1	1.10299e-122	-0.341005	-0.939968
NUDC	1.16353e-122	0.198745	0.337379
CHN2	2.07666e-122	0.0904566	1.40221
PAM	3.87905e-122	-0.399838	-1.34404
MRPL28	4.04462e-122	0.21781	0.377249
X2700033N17RIK	4.07852e-122	0.0901188
MOGAT2	4.33758e-122	0.263861	0.962495
PPIC	5.184e-122	0.154986	1.16991
TMEM108	5.184e-122	-0.420897	-1.27772
X9130008F23RIK	1.35318e-121	0.0315502
GPX6	1.50542e-121	0.00573185	3.65931
PGAM1	1.74127e-121	-0.13106	-0.185946
IGF1R	3.16669e-121	-0.326042	-0.691304
RPL9	7.15333e-121	-0.111395	-0.162337
SH3BGRL	3.14615e-120	-0.274359	-0.472294
SLC12A2	4.0034e-120	-0.349184	-1.25529
TAGLN2	4.15436e-120	0.434177	0.775495
EDN1	1.06429e-119	-1.09075	-5.62784
LRRN4	1.28106e-119	0.0606612	1.67887
ERMN	1.37241e-119	-1.0256	-4.59588
ZDHHC12	1.64192e-119	0.240498	0.942012
TNS3	2.35569e-119	0.158414	1.20385
G3BP2	3.63886e-119	-0.203381	-0.297046
VLDLR	1.40364e-118	-0.380396	-1.67299
PRKRA	5.65608e-118	-0.263819	-0.527053
ARF5	6.69225e-118	-0.231653	-0.391749
EEF1AKMT1	1.57974e-117	0.271096	0.530685
PDCD4	1.79072e-117	-0.308885	-0.727221
MT-ND5	2.40948e-117	0.251591	0.385563
ADD3	2.91757e-117	0.328498	0.74927
GM10036	4.35852e-117	-0.25157	-0.390424
TNFRSF19	6.52685e-117	0.373767	0.769104
GM2000	3.29825e-116	-0.221081	-0.32698
KMT2E	4.99146e-116	-0.323456	-0.801947
HAGLR	7.75723e-116	0.0127568	2.8323
POLR2I	8.52665e-116	0.228836	0.416825
TCF15	9.56531e-116	0.064179	1.5892
F11R	1.52727e-115	0.198823	1.05057
GNB2	1.69938e-115	-0.237804	-0.380734
CBY1	2.11971e-115	0.293287	0.616916
MAPK12	3.77224e-115	-0.304983	-0.841897
PCDH1	1.43922e-114	0.119611	1.28753
TLX2	1.77095e-114	0.00744987	3.45612
RPL36	2.05504e-114	0.149513	0.217931
X5330434G04RIK	2.19168e-114	-0.366083
P4HA1	2.49619e-114	-0.312871	-0.728286
TDRD7	3.28298e-114	-0.440249	-2.65177
PCDH17	3.39823e-114	-0.837059	-4.54975
FZD10	3.9122e-114	0.159346	1.21935
ARHGEF5	4.02206e-114	0.0238144	2.32879
TMEM51	4.8017e-114	0.0516114	1.72383
NDUFS7	6.72648e-114	0.232436	0.425892
EFNB1	6.85807e-114	0.413767	0.867166
PHB	1.84937e-113	0.291724	0.566716
CAR2	2.14268e-113	0.219417	0.980778
MTSS1	2.96374e-113	-0.356792	-1.09474
CLDN6	3.74127e-113	0.0826317	0.590032
MSRB2	1.07918e-112	0.0702499	1.54008
ENC1	2.40217e-112	-0.378528	-1.298
ETFA	2.44132e-112	0.283511	0.84972
YWHAE	2.74778e-112	-0.128536	-0.185769
N4BP2	3.40473e-112	-0.315636	-0.683105
HSD11B2	4.74158e-112	-0.500168	-1.9141
EIF2S2	5.52469e-112	0.164359	0.259095
FAM162B	1.29831e-111	0.0218117	2.50932
NOVA2	1.38284e-111	-0.369323	-1.93826
FAM49B	3.90218e-111	-0.262117	-0.465166
FAM117A	3.97882e-111	0.16668	1.09401
DPYSL3	4.2139e-111	-0.337372	-1.1861
FJX1	5.08702e-111	-0.351321	-0.797152
AGTRAP	5.62021e-111	0.13734	1.17372
BAZ1A	5.74626e-111	0.386455	0.839594
ACRBP	7.04958e-111	0.168059	1.11058
PLA2G16	1.11005e-110	0.141677	1.15545
GLRX	1.32858e-110	-0.381533	-1.31249
NDRG2	1.78206e-110	0.0669822	1.30228
TCF7	2.36613e-110	0.17701	1.07028
MT-CYTB	2.65092e-110	0.242793	0.350039
GM12576	3.26869e-110	0.00282944	4.34341
ATPIF1	3.8474e-110	0.196206	0.301334
SAMD1	8.44211e-110	-0.301843	-0.699729
X3632451O06RIK	1.11939e-109	-0.355126
TUBA4A	1.28002e-109	0.0563691	1.58457
CTDSP2	3.24295e-109	0.327713	0.763831
POR	4.43093e-109	0.268268	0.858318
ADGRV1	1.62278e-108	-0.362079	-1.47807
LYAR	1.84448e-108	0.208068	0.339713
SPINT2	2.61426e-108	0.341323	0.838395
IRF2BP2	4.24737e-108	-0.338306	-1.07275
AMER2	4.42773e-108	-0.363365	-1.80106
GREM1	6.46205e-108	-0.87073	-4.60561
DPYSL4	6.67909e-108	-0.395816	-2.15897
CDH20	8.5267e-108	-0.598942	-4.08932
DPYSL5	9.59014e-108	-0.316177	-0.881732
YDJC	1.68781e-107	0.173579	1.07186
CRB2	2.12699e-107	-0.339248	-1.33354
TDRKH	2.55969e-107	-0.33716	-1.30007
MAF	3.19655e-107	-0.917471	-3.49656
NSG2	3.21565e-107	-0.414875	-1.81971
T	3.3909e-107	0.0157358	3.12055
KLHL13	3.46618e-107	-0.333536	-1.24543
SOX3	4.39218e-107	0.384284	0.677703
BCL2L11	8.27391e-107	-0.320165	-0.837265
HOXB5	1.00219e-106	0.000993125	5.8628
LHX1	1.55748e-106	0.0086028	3.37661
AP1M2	2.76245e-106	0.0750377	1.21742
GAREM2	2.81419e-106	-0.538413	-3.86996
NCL	2.887e-106	0.202225	0.312014
PHGDH	2.93178e-106	0.304619	0.560437
CNPY2	2.97018e-106	0.235165	0.441298
KIRREL	3.0249e-106	-0.342213	-1.46329
C430049E01RIK	4.40875e-106	0.0442099	1.80699
ADGRL1	6.18327e-106	-0.314137	-0.986226
RP23-145I16-5	6.63722e-106	0.0270067
LIMD2	7.88977e-106	-0.244927	-0.429908
GMFG	1.01495e-105	0.125028	1.1301
HIST1H2AP	3.52567e-105	0.926593	1.17416
IFI30	7.4881e-105	0.220323	0.90555
ATP6V1G1	1.59791e-104	-0.190201	-0.301314
EIF4EBP1	2.33339e-104	0.257109	0.447317
COMT	2.82464e-104	0.370813	0.714703
FOXP4	3.66093e-104	-0.316225	-1.07834
SPRY2	3.67948e-104	-0.465413	-1.35473
DACH1	7.60825e-104	0.0841347	1.27033
GOLIM4	8.00697e-104	-0.296755	-0.737471
SEMA6A	8.65612e-104	0.208728	1.0794
CSNK1E	1.72313e-103	-0.248432	-0.443052
CD164L2	1.86834e-103	0.0180257	2.39588
TIMP3	2.38216e-103	-0.638641	-2.89791
IVNS1ABP	3.20209e-103	-0.260743	-0.437964
KCNK1	3.56028e-103	0.199954	0.990347
ISYNA1	3.70332e-103	0.35044	0.701051
HEXB	4.4267e-103	0.0783185	1.42974
POU3F3	4.80379e-103	-0.828659	-5.40031
TULP4	5.56757e-103	-0.29613	-0.755617
ARHGAP5	5.95065e-103	-0.260881	-0.47674
FAM136A	9.91388e-103	-0.207468	-0.328283
GJC1	1.00962e-102	-0.260225	-0.495759
LY6E	1.47965e-102	0.46363	0.719593
TNRC18	2.00668e-102	-0.341419	-0.979879
KIF20A	3.20316e-102	0.361684	0.750239
POLR2M	3.4433e-102	-0.197893	-0.302083
CACNG4	4.99846e-102	-0.361583	-1.31936
PDHA1	9.77853e-102	-0.280367	-0.470005
LRPAP1	1.76548e-101	0.313554	0.719663
COMMD3	2.45886e-101	0.291307	0.769409
IGFBP4	7.52955e-101	-0.294629	-0.674339
OGT	8.76346e-101	-0.285728	-0.559172
MEX3B	9.34806e-101	-0.338568	-0.932125
FOXD1	9.86319e-101	-1.04349	-3.50901
PAX6	1.05987e-100	-0.574408	-1.33859
TSPAN6	1.20357e-100	-0.242771	-0.412897
ADGRL3	1.44892e-100	-0.370185	-1.59217
RGMB	2.38917e-100	-0.358475	-1.63553
ZBTB12	2.89398e-100	-0.239711	-0.437943
PCDH18	3.01482e-100	-0.350125	-1.19734
PDZK1	3.2604e-100	0.0102437	2.98853
KRTCAP2	3.84809e-100	0.191345	0.312859
CST3	4.09651e-100	-0.229845	-0.359767
SLC1A3	5.5118e-100	0.175008	1.04078
PAFAH1B2	5.60408e-100	-0.243119	-0.448816
TRAPPC4	6.82909e-100	-0.203993	-0.331454
CAR4	8.54527e-100	-0.278406	-0.616648
DNAJC19	1.04553e-99	0.220075	0.40112
CPSF6	1.15284e-99	-0.235661	-0.381594
SLC9A3R1	1.94318e-99	0.394226	0.674504
PLAGL1	2.23609e-99	0.0658556	1.15982
HNRNPA1	2.67047e-99	-0.124624	-0.177875
ERBIN	3.16447e-99	-0.328009	-1.1787
TUBB6	5.3482e-99	0.212777	0.939425
LRP2	5.40006e-99	-0.344343	-0.953336
UQCR11	6.36529e-99	0.17976	0.289505
CBX7	7.48627e-99	0.092101	1.27244
PRELID2	9.77198e-99	-0.272874	-0.647085
LSAMP	1.09824e-98	-0.387531	-2.30364
EIF2S3Y	1.25372e-98	-0.334911	-1.00641
MTCL1	1.91543e-98	-0.308447	-0.737351
HNRNPH3	3.16477e-98	-0.214553	-0.331882
COX7A2	4.45585e-98	0.138969	0.211593
FOXD4	4.92452e-98	-0.508645	-1.93965
ZFP800	5.57463e-98	-0.323551	-1.09133
ITGB5	8.54355e-98	0.171304	0.962777
JAKMIP2	1.06353e-97	-0.310684	-1.13491
TMEM98	1.17418e-97	0.0851501	1.31695
SLC35G2	1.23948e-97	0.0312751	1.92801
FMNL2	1.81555e-97	-0.299873	-0.833373
PCNT	2.33654e-97	0.332484	0.83272
PRSS23	8.71112e-97	-0.416848	-1.90267
MBP	3.10983e-96	0.134497	1.11659
BCL11A	3.62481e-96	0.0296811	1.92649
RTN3	6.31325e-96	-0.21484	-0.32776
GM26917	9.47064e-96	-0.368163	-0.611582
CLIC1	9.63229e-96	-0.23477	-0.415634
SCUBE1	1.4449e-95	-0.415598	-1.65263
RPL13-PS3	1.53633e-95	-0.205291	-0.320089
ARPP19	2.92706e-95	0.176354	0.302866
CECR2	3.40465e-95	-0.247107	-0.449579
FEZF2	3.4353e-95	-0.763878	-3.65157
SNN	3.63444e-95	-0.282908	-0.78219
RARG	5.83143e-95	0.15708	0.999686
ZFP521	9.92526e-95	-0.312595	-1.05195
TIMM8B	1.03754e-94	0.185148	0.309294
MATR3	1.28246e-94	-0.209673	-0.303589
HOXA4	1.38154e-94	0.0013215	5.05975
RRAGB	1.49013e-94	-0.322527	-0.898886
RASAL2	2.33254e-94	-0.29666	-0.93465
MPV17L2	2.73463e-94	0.155879	0.994184
CLDN7	3.254e-94	0.0764487	1.07245
VANGL1	5.64058e-94	0.0994852	1.28455
ITGB8	5.65469e-94	-0.40097	-2.24813
EXOSC2	6.46426e-94	0.444759	0.748224
CLU	1.16088e-93	-0.357223	-1.74268
RFX3	3.09363e-93	-0.311656	-1.03921
CNBP	4.43965e-93	-0.171515	-0.24839
SRP14	8.29842e-93	-0.175794	-0.265252
RCN2	1.03574e-92	-0.241516	-0.427901
MTAP7D3	1.12111e-92	0.223361	0.862989
KIF1B	1.52932e-92	-0.268576	-0.500488
CAPG	2.61773e-92	0.0878126	1.15193
RPL41	3.24467e-92	0.124418	0.175105
HOXA2	4.73767e-92	0.0460679	0.0510079
CLDN3	5.65617e-92	0.0342297	1.80829
SP8	6.77955e-92	-0.296575	-0.764188
MORF4L2	1.51868e-91	-0.222738	-0.320374
PFN1	1.8154e-91	-0.144508	-0.201191
PARP1	2.00443e-91	0.21319	0.381281
IMPA2	2.18775e-91	0.144137	1.03049
GM27032	3.40619e-91	-0.343726	-1.68438
FGFR1	4.01624e-91	0.389562	0.579947
RBM3	4.21089e-91	-0.169355	-0.234902
NRG1	4.436e-91	-0.542599	-2.6859
GDF10	1.4905e-90	-0.481191	-2.4853
SALL1	2.22695e-90	-0.300425	-0.81637
SELENOS	2.59788e-90	0.296229	0.525725
PODXL2	2.90351e-90	-0.326174	-1.91224
ISOC1	3.19028e-90	-0.24863	-0.558519
CDC42EP1	5.17403e-90	0.0193396	2.3238
IFITM3	5.61322e-90	-0.3247	-0.940496
GNAS	7.02965e-90	-0.154406	-0.220829
AP3B2	1.04041e-89	0.0211601	2.17898
WSB1	1.06315e-89	-0.264793	-0.609554
RBMS2	1.19321e-89	-0.248963	-0.612198
TAL2	1.34707e-89	-0.351379	-1.23982
HMGB3	1.61765e-89	-0.181524	-0.257957
TTR	2.13225e-89	0.0372331	1.93521
ANP32B	2.20172e-89	0.124852	0.185395
ATP5E	2.38517e-89	0.161291	0.244732
LARGE2	2.50633e-89	-0.308633	-1.1263
DMRT3	3.02916e-89	-0.722161	-4.42842
WFDC2	4.81918e-89	0.441364	0.651797
TPI1	6.36916e-89	-0.134966	-0.194944
HNRNPF	8.07663e-89	-0.177847	-0.251032
LSR	1.20853e-88	0.344975	0.637361
MESDC2	1.27953e-88	0.26772	0.496294
GAP43	1.57604e-88	0.225041	0.908867
TMTC2	2.18259e-88	-0.527617	-3.3182
APPL1	3.12266e-88	-0.25851	-0.589259
SYNE2	4.01425e-88	-0.283838	-0.807156
VGLL4	4.2933e-88	-0.291913	-0.974534
EPHB2	6.36624e-88	-0.301135	-0.98973
ZSCAN10	1.14424e-87	0.148122	0.836661
SGK1	1.14424e-87	0.0477225	1.64085
MT-ND2	1.15812e-87	0.218703	0.319605
MYEF2	1.23249e-87	-0.24263	-0.426831
HNRNPK	1.7963e-87	-0.143271	-0.199439
GNG5	2.01224e-87	-0.116003	-0.17628
ETFB	3.70503e-87	-0.238	-0.464997
PELI1	4.76532e-87	-0.256082	-0.547072
LCORL	6.26012e-87	-0.30292	-0.985747
CETN3	6.37297e-87	-0.202617	-0.306114
PDZRN3	6.42257e-87	0.120822	0.958405
EMILIN2	6.87147e-87	-0.369306	-2.19534
IDH3A	8.69053e-87	0.256689	0.533622
CCDC28B	1.02952e-86	0.26837	0.706415
WNT4	1.45531e-86	-0.421944	-2.35223
HIST1H2AK	1.46408e-86	0.550019	0.920282
NKX2-9	1.47736e-86	-1.22937	-3.93904
TAC1	1.49017e-86	-0.759683	-5.30782
X2610027F03RIK	2.24207e-86
PLS3	3.3462e-86	-0.270862	-0.484146
TTC39B	3.79864e-86	0.00928893	2.77991
KRT5	4.19304e-86	0.00243024	4.42418
RND3	4.4759e-86	-0.290547	-0.807011
SLC7A5	4.95472e-86	0.0775148	1.26234
PIN4	5.21366e-86	0.203222	0.396225
SPINK1	9.01056e-86	0.0893923	1.1763
KRIT1	1.06718e-85	-0.249917	-0.542388
PLAGL2	1.20688e-85	-0.280944	-0.723441
PDZD2	3.34107e-85	-0.39719	-2.30947
HNRNPH1	3.52943e-85	-0.210816	-0.305915
BTF3L4	3.55003e-85	-0.195586	-0.302343
LY6H	4.1389e-85	-0.343544	-2.06312
WDR83OS	5.3313e-85	-0.225161	-0.422641
KHDRBS3	5.4607e-85	-0.243717	-0.428836
FXYD6	7.54153e-85	-0.23791	-0.478762
TMEFF1	9.13487e-85	-0.246925	-0.492997
KRT8	1.21163e-84	0.203611	0.795017
EEF1E1	1.23446e-84	-0.224213	-0.386926
SERTAD2	1.44445e-84	-0.26842	-0.851305
HES1	1.7443e-84	-0.350695	-0.727296
NPTX2	1.84266e-84	-0.328284	-1.29354
SLC25A39	2.08958e-84	0.255073	0.494031
UBE2K	2.14841e-84	-0.22706	-0.332019
ARF4	2.25731e-84	-0.208014	-0.338992
UTF1	2.34803e-84	0.0524986	1.07222
GM266	2.35759e-84	-0.36508	-2.33349
CIAPIN1	3.11909e-84	0.204157	0.402354
PAX3	4.1124e-84	-0.575219	-1.69657
MPZL2	4.61474e-84	0.0286351	1.90161
CNOT7	8.64708e-84	-0.229188	-0.465717
ARHGAP20	1.15367e-83	0.00692717	2.88909
IPO5	2.25862e-83	-0.212006	-0.288406
NDUFB9	2.9589e-83	0.167372	0.278441
MAPK11	3.01446e-83	-0.282316	-1.44613
LETM1	3.36624e-83	0.267523	0.630501
CLDN10	3.92022e-83	-0.499473	-2.50524
CAPSL	5.56823e-83	0.042763	1.55377
UNC119	6.01431e-83	-0.218213	-0.432023
PRRX2	6.64332e-83	-0.303394	-1.14874
SIVA1	1.09784e-82	0.157208	0.242593
FSD1L	1.16113e-82	-0.287397	-1.09314
EZR	1.28994e-82	0.61202	0.665786
SERPINF1	1.52e-82	0.0175522	2.21441
ZDHHC2	2.36919e-82	0.192212	0.871526
SAMD14	3.37136e-82	-0.277643	-1.39198
OTX2OS1	3.89205e-82	-0.696548	-6.49953
TSPAN17	4.01751e-82	0.0264655	1.80852
SEC61B	5.20002e-82	-0.13261	-0.192234
RAP2A	5.40079e-82	-0.267163	-0.761347
HES7	6.03509e-82	0.00881134	3.29046
ZWINT	7.78529e-82	-0.21116	-0.345368
CYB5R3	7.79646e-82	-0.220227	-0.383972
SELENOW	9.66299e-82	-0.175908	-0.29422
COX6A1	9.68262e-82	0.177446	0.327475
SOX6	1.04758e-81	-0.539498	-3.60424
ARHGAP24	1.11902e-81	0.0793415	1.29774
X1700011H14RIK	1.13983e-81	0.0184821
CASP3	1.6043e-81	0.254505	0.499713
IGDCC3	2.33325e-81	0.14291	0.128255
GPX7	3.16292e-81	0.189485	0.863365
RUFY3	3.18341e-81	-0.294119	-0.994418
FXN	3.27631e-81	0.26604	0.561812
FAM204A	4.02721e-81	-0.228144	-0.468982
SPR	6.6568e-81	0.267447	0.586274
NUAK1	6.93761e-81	-0.365819	-1.88839
X2700046A07RIK	9.34639e-81	-0.663953
BOLA3	1.3611e-80	0.21969	0.43836
TM9SF4	1.44606e-80	-0.250192	-0.591275
PLK4	1.55098e-80	0.367849	0.643801
GSK3B	1.89046e-80	-0.222826	-0.38182
MSI1	1.92977e-80	-0.250785	-0.50297
ITM2B	2.07305e-80	0.324317	0.602483
MYC	2.30419e-80	-0.303131	-1.10736
PLCH1	2.66066e-80	-0.282405	-0.828304
CENPW	2.92263e-80	0.205046	0.397047
MN1	3.13196e-80	-0.323158	-1.03692
LRRTM3	3.18681e-80	-0.414741	-2.42623
ZYX	4.47584e-80	0.25941	0.730448
CTPS2	4.61392e-80	0.109675	1.0362
MAPKAPK2	4.80798e-80	-0.263387	-0.801672
TAB2	5.24655e-80	-0.250622	-0.521195
ZFP36L1	6.54639e-80	-0.289524	-0.4678
UTY	6.83258e-80	-0.301853	-1.31569
NFE2L2	6.93335e-80	0.212365	0.815435
GNPNAT1	7.35802e-80	0.234926	0.731737
HSPG2	1.0551e-79	0.0745993	1.20689
TCF3	1.56718e-79	-0.200252	-0.335238
ZFP36L2	1.93624e-79	0.219724	0.842612
X2700081O15RIK	3.35875e-79	-0.270441
GPBP1	3.58453e-79	-0.225358	-0.400107
IER5	4.37612e-79	-0.29152	-0.974185
CAPRIN1	5.21909e-79	-0.214224	-0.302326
EVL	5.89014e-79	-0.219129	-0.437767
NDUFA10	7.91611e-79	0.218692	0.425233
ATP5J2	8.20171e-79	0.137089	0.210238
SMARCC1	8.54287e-79	-0.191835	-0.272149
ZDHHC20	8.88021e-79	-0.257886	-0.695226
FKBP11	1.58108e-78	0.334304	0.645125
FAM171A2	1.88522e-78	-0.260327	-0.93134
AVPI1	1.88895e-78	0.209853	0.762573
IGSF9	1.95059e-78	-0.262262	-0.797829
MT-ND4L	3.05817e-78	0.211053	0.327648
F2RL1	3.40272e-78	0.0126684	2.48387
SMARCA2	3.43057e-78	-0.251094	-0.678971
ATP5O	3.99132e-78	0.17096	0.279579
PIPOX	4.27593e-78	-0.270804	-1.34558
NDUFA2	5.36236e-78	0.159503	0.264155
ANXA11	6.09242e-78	0.060192	1.302
ZFP462	6.90331e-78	-0.253996	-0.494672
CABP7	7.70487e-78	0.0458206	1.63276
FOXB1	9.06312e-78	-0.104558	-0.345044
CNTFR	1.24036e-77	0.304136	0.651547
KDM5D	2.90323e-77	-0.292919	-1.23363
PEBP1	3.19381e-77	-0.116372	-0.167931
GIPC1	3.62913e-77	-0.218217	-0.455047
EXOC5	3.83363e-77	-0.253817	-0.615523
SRP9	4.60557e-77	-0.188081	-0.285329
PPDPF	5.10773e-77	0.20192	0.387022
IRX5	5.44938e-77	-0.201127	-0.50386
CD24A	8.84472e-77	0.504399	0.469483
TIA1	1.03183e-76	-0.217553	-0.399691
MTA1	1.05389e-76	-0.201378	-0.342807
CYB5R1	1.06727e-76	0.185973	0.818589
SOX1	1.48768e-76	-0.329465	-0.745087
KIT	1.62163e-76	0.165835	0.941751
BOLA2	2.08648e-76	0.18164	0.30737
ARX	2.15536e-76	-1.58681	-8.18104
ACSL6	2.57583e-76	0.0677437	1.28428
GOLGA3	2.74929e-76	0.34452	0.905806
H19	2.94237e-76	0.20693	0.791231
CCNG1	3.44879e-76	0.207565	0.843051
PYCARD	3.8773e-76	0.157996	0.921963
CNN3	5.00632e-76	-0.189261	-0.29593
RFLNB	5.18054e-76	-0.269192	-0.91639
CBR1	6.24874e-76	0.277936	0.571506
RPS21	6.81813e-76	0.136159	0.19353
EPHA5	7.07137e-76	0.0317901	2.01416
ELOF1	8.64714e-76	0.167611	0.304317
TMEM132E	1.08342e-75	0.0153735	2.2431
HIST1H4H	1.31515e-75	0.168275	0.96112
MAPK10	1.32359e-75	-0.565581	-3.68726
NLGN2	1.45875e-75	-0.262375	-1.13164
EDARADD	1.83562e-75	-0.560335	-3.49372
FAM216A	2.39803e-75	-0.233946	-0.549562
DPH3	2.79512e-75	0.186172	0.352394
F2R	2.80284e-75	-0.259811	-0.697463
COPZ2	2.83508e-75	-0.279583	-1.54712
BAZ2B	2.86651e-75	-0.258918	-0.572073
PLEKHG1	3.30638e-75	-0.397478	-2.88528
RHBDL3	3.57673e-75	0.0242441	1.88865
OTUB1	3.76133e-75	-0.209554	-0.372417
PAPSS1	3.81552e-75	-0.230583	-0.519598
LRRK2	4.10978e-75	0.0124443	2.40951
ALG13	7.2217e-75	0.221656	0.748068
DDX3Y	7.74378e-75	-0.300318	-0.981668
ANO1	8.04707e-75	-0.438706	-3.26244
EBF1	8.10199e-75	0.153851	1.00609
CRIP1	8.20671e-75	0.188967	0.820586
BAK1	8.51378e-75	0.237572	0.657254
SERBP1	9.54111e-75	0.0983851	0.150195
SCOC	1.13984e-74	-0.215422	-0.397521
ADGRG1	1.56617e-74	-0.348593	-2.69247
SCRN1	1.60378e-74	-0.311022	-1.98967
CD9	1.65829e-74	-0.248046	-0.587058
CALM2	1.92279e-74	-0.12978	-0.184786
APOOL	1.98936e-74	-0.23217	-0.578902
POP5	2.06283e-74	0.218195	0.429017
NRP1	3.47295e-74	-0.357972	-2.10959
EEF1A1	3.47787e-74	-0.139373	-0.192257
UBE2H	3.49536e-74	-0.262626	-0.84996
NRARP	4.07039e-74	-0.328562	-1.96321
DMBX1	6.10539e-74	-0.625262	-4.25196
X1190007I07RIK	7.08923e-74	0.235435
NKTR	7.27005e-74	-0.22347	-0.386895
EWSR1	7.47383e-74	-0.18496	-0.269624
SKIDA1	7.47856e-74	-0.276042	-0.801332
SYT3	7.76736e-74	0.0405154	1.49976
TUBA1B	1.23969e-73	-0.145589	-0.197262
KIF1A	1.2535e-73	-0.260488	-1.16486
FOXG1	1.35215e-73	-1.82273	-8.07528
D1ERTD622E	1.4302e-73	-0.281243	-1.39098
YWHAZ	2.24636e-73	-0.190871	-0.272086
GM5218	2.42688e-73	-0.170418	-0.245002
NPEPPS	2.60098e-73	-0.223256	-0.423365
UBE2D1	4.8342e-73	-0.207423	-0.403126
ADPRH	5.09006e-73	-0.195299	-0.372272
ETV5	5.95839e-73	0.101063	1.08481
NKX6-2	7.20625e-73	-0.726634	-3.11167
RPS8	7.72967e-73	0.0799748	0.112103
LRRC4B	9.23774e-73	-0.263014	-1.46959
COX20	1.24344e-72	0.265702	0.606228
MEX3D	1.27586e-72	-0.244374	-0.670016
CTSZ	2.60234e-72	0.257426	0.491093
EPHA2	2.62671e-72	0.0227922	2.25457
B4GALNT4	2.88758e-72	-0.250889	-0.865435
MRPS24	3.02012e-72	0.190176	0.373635
ZKSCAN3	3.26686e-72	-0.23158	-0.514556
SREK1	3.35923e-72	-0.194403	-0.318659
ASPSCR1	3.41508e-72	0.235215	0.582203
FUBP1	3.47407e-72	-0.146399	-0.202444
ZIC5	3.61578e-72	0.173329	0.301987
NASP	4.77108e-72	0.146031	0.231863
LMO7	5.69793e-72	0.0534604	1.30901
ATR	6.25594e-72	-0.254692	-0.688356
GNB1	6.43612e-72	-0.163651	-0.243262
EPHA4	7.20194e-72	0.369159	0.791718
RPS27	9.25495e-72	0.141297	0.207536
DDT	9.77821e-72	0.204762	0.35027
GM5786	1.03582e-71	-0.223359	-0.553457
PPP3CA	1.18953e-71	-0.255668	-0.774334
GRTP1	1.32157e-71	-0.243844	-0.921597
TRIM8	1.41365e-71	-0.254565	-0.678153
SPC25	1.58076e-71	0.31605	0.560794
KDM3A	1.6441e-71	-0.260301	-0.70701
UBE2R2	2.08826e-71	-0.163823	-0.247147
TMTC4	2.1025e-71	-0.258101	-1.25741
MLLT11	2.25202e-71	-0.24491	-0.927626
IRF2BPL	2.40721e-71	-0.301256	-1.06701
RBM15B	3.91092e-71	-0.228464	-0.530555
MOBP	5.43589e-71	0.0113314	2.41796
FRAT2	5.66979e-71	-0.249416	-0.633474
LGR4	6.78371e-71	-0.283422	-1.04623
WWC1	7.73373e-71	-0.244264	-0.633009
SAMD5	8.04183e-71	-0.471562	-3.27752
GM8797	1.55857e-70	-0.217588	-0.323368
NRXN3	1.74255e-70	-0.341773	-2.63628
NDNL2	1.99552e-70	-0.202628	-0.373399
AGO1	2.24997e-70	-0.248602	-0.726495
MTCH1	2.38463e-70	-0.18087	-0.310654
SASH1	3.81381e-70	-0.256244	-0.810265
FNDC5	5.16543e-70	0.0258524	1.77064
KLK8	5.21276e-70	-0.22479	-0.491158
TFE3	5.33369e-70	0.214811	0.767599
MRPL4	5.61804e-70	0.253852	0.489324
MED13L	5.79806e-70	-0.253006	-0.76733
SLC16A13	7.18973e-70	0.127692	0.940441
DNMT3A	7.67991e-70	0.26591	0.671427
HADHB	1.13391e-69	0.154963	0.855388
DRAP1	1.3451e-69	-0.170597	-0.254785
YPEL1	1.4352e-69	-0.224084	-0.542798
GM45009	1.52179e-69		-26.0422
SH3RF1	1.62128e-69	-0.261487	-1.04774
RPL24	2.04674e-69	0.073291	0.103748
HNRNPR	2.17419e-69	-0.167105	-0.248965
RPSA	2.61228e-69	-0.079738	-0.120398
FABP3	2.63764e-69	0.0780684	1.09766
STMN2	2.81027e-69	0.598457	0.58817
SEMA5B	2.81603e-69	-0.274372	-1.86462
SEZ6	2.87162e-69	-0.457815	-3.63762
SLIRP	2.9507e-69	0.185002	0.358006
CYP26A1	3.30464e-69	-0.276872	-1.52194
TLN1	3.98818e-69	0.235728	0.548503
GLRA1	3.99101e-69	0.0137406	2.53156
BDNF	4.90097e-69	-0.295186	-1.92575
DMRTA2	5.06355e-69	-0.470054	-2.96517
DDX18	5.15905e-69	0.179215	0.330399
MRPL35	5.1753e-69	0.187423	0.392245
CCDC50	5.67524e-69	-0.21052	-0.360931
RP9	6.00287e-69	0.266707	0.606918
IGF2BP1	8.39931e-69	-0.186966	-0.257875
ATRX	9.15249e-69	-0.202397	-0.290953
CDH4	1.08782e-68	-0.259767	-1.24924
SPATS2	1.10882e-68	-0.207329	-0.377816
PPM1L	1.10882e-68	-0.257379	-1.06086
MFAP2	1.31964e-68	-0.229223	-0.579645
SDCBP	1.76571e-68	-0.211218	-0.450936
UQCRC1	1.80515e-68	0.206799	0.398244
AXIN2	1.98343e-68	0.216204	0.41556
MRPL51	2.35115e-68	0.177916	0.344574
CFL1	2.75522e-68	-0.113389	-0.153902
GOLGA7	2.75742e-68	-0.197152	-0.388378
RNH1	3.33799e-68	0.237204	0.678306
PTF1A	5.15595e-68	0.000652841	5.51845
MED30	5.89096e-68	-0.194347	-0.332587
TNFAIP8	5.91638e-68	-0.235103	-0.553581
RPS4X	7.73566e-68	-0.0941589	-0.140957
DCLK1	8.36015e-68	-0.263934	-1.58031
MRPS26	1.03647e-67	0.213241	0.438182
TBL1XR1	1.07266e-67	-0.240426	-0.647962
MAGEL2	1.36445e-67	-0.287896	-1.75511
CHD9	1.89146e-67	-0.254324	-0.781997
DHCR24	2.15591e-67	0.259595	0.680309
PHIP	2.17675e-67	-0.201301	-0.311592
MRPS25	2.18281e-67	0.192833	0.389474
LFNG	2.52529e-67	-0.264769	-1.1789
SRGAP3	2.6519e-67	-0.263696	-1.13081
FAM195B	2.77158e-67	-0.195146	-0.372992
NOTUM	2.82262e-67	0.0296598	1.75551
SNX10	2.88201e-67	-0.229142	-0.577082
NDUFS8	3.03777e-67	0.201389	0.43051
NYNRIN	3.37941e-67	-0.236458	-0.775401
HP1BP3	4.87711e-67	-0.237545	-0.582641
GSTM5	5.51623e-67	-0.218023	-0.379959
RSRP1	5.74841e-67	-0.196442	-0.320072
CCNE1	6.24294e-67	0.284143	0.499044
TLCD1	6.67046e-67	0.193517	0.750979
LDB1	6.92341e-67	-0.218712	-0.447521
AHI1	1.09003e-66	-0.226772	-0.560941
WNT8B	1.09087e-66	-1.00481	-4.44142
SNX3	1.45543e-66	0.178395	0.357759
RPS28	1.53403e-66	0.130977	0.190916
BSPRY	1.61414e-66	0.0287015	1.62979
BC024139	1.76426e-66		-25.6558
RPS13	2.638e-66	0.071471	0.104501
CDKN1C	2.8674e-66	-0.313595	-0.654844
PLP1	2.87768e-66	-0.282167	-1.05926
DCUN1D1	3.08984e-66	-0.217787	-0.465637
AKR1B3	3.34633e-66	0.211177	0.414372
GM16286	3.47209e-66	-0.172146	-0.267032
TMEM128	4.52023e-66	-0.188893	-0.355527
SEMA6D	4.56911e-66	-0.342285	-2.65426
SSRP1	4.93821e-66	0.164963	0.305089
MAP2	5.41852e-66	-0.305338	-1.52885
COL4A1	5.91009e-66	0.274913	0.663512
MRPS36	6.56388e-66	0.163456	0.305691
GPX1	8.93186e-66	0.155956	0.276212
ALDH1A2	1.00468e-65	0.0441347	0.111925
CHMP4C	1.47676e-65	0.0356555	1.57276
ABCF1	1.5054e-65	0.164123	0.318031
ATXN10	1.50838e-65	-0.166917	-0.231905
PTP4A1	1.51273e-65	-0.195991	-0.322462
PLOD2	1.64217e-65	-0.235657	-0.555783
CYP4X1	2.13393e-65	0.138455	0.935605
TNS1	2.31361e-65	0.0258015	1.69106
CEP170B	2.32357e-65	0.084504	1.05716
WNT7B	2.60521e-65	-0.874297	-5.5363
RPL35A	2.91105e-65	0.0941092	0.136252
X2410080I02RIK	3.09238e-65	0.0163357
DDR1	3.24786e-65	-0.23753	-0.724926
RASD2	3.27414e-65	0.0152905	2.16393
GTF2IRD1	3.68908e-65	-0.223305	-0.545611
EFEMP2	3.8417e-65	0.0749887	1.08207
SFRP2	4.32421e-65	-0.233284	-0.452168
PLK3	4.50675e-65	0.02414	1.76454
PTPRA	5.03526e-65	-0.212515	-0.524671
UGDH	5.76251e-65	-0.216752	-0.532015
ADAMTS9	9.32311e-65	-0.257517	-1.33423
TSG101	1.04115e-64	-0.169822	-0.267299
CARNMT1	1.23264e-64	0.18678	0.39095
MAPK1IP1L	1.28678e-64	-0.211698	-0.394797
RHOA	1.33113e-64	-0.142677	-0.211391
ARMCX3	1.3391e-64	-0.231016	-0.642183
ZFP397	1.4039e-64	-0.219148	-0.577553
G630016G05RIK	1.57477e-64	0.0256101	1.76966
RPL27-PS3	1.62359e-64	-0.157148	-0.22475
PLXNC1	1.75494e-64	-0.254357	-1.30356
ACSL3	1.78423e-64	0.27563	0.612128
RAPH1	2.64386e-64	-0.240284	-0.594135
PCM1	2.88179e-64	-0.191119	-0.281701
RTN1	3.4148e-64	-0.260772	-0.860766
CTBP2	3.62199e-64	0.244036	0.51638
SNHG6	3.7824e-64	-0.201422	-0.383047
LTBP1	3.91124e-64	-0.248027	-1.05465
YBX1	4.00166e-64	-0.0839633	-0.119348
ZFP280D	4.14318e-64	-0.218135	-0.411421
IRX2	4.30661e-64	-0.217533	-0.81921
CCND2	4.93907e-64	0.606462	0.513195
GM26735	5.52705e-64	-0.240359	-0.888883
RNF130	6.47066e-64	-0.226186	-0.580167
BDH1	6.87522e-64	0.0496693	1.32075
X2010111I01RIK	6.92263e-64	0.0459294
RXRG	7.56232e-64	0.0602102	1.30159
HIST1H2AE	7.73058e-64	0.350274	0.638182
BAIAP2L1	8.14436e-64	0.178524	0.77813
EYA1	8.24883e-64	-0.28066	-2.12353
DTNA	8.59811e-64	-0.310524	-2.37706
PID1	9.3517e-64	0.0673611	1.12389
RPL35	9.91777e-64	0.168272	0.246484
PHB2	1.02609e-63	0.146901	0.249725
PTPRN2	1.0349e-63	-0.27055	-1.9842
AKAP11	1.39174e-63	-0.238167	-0.631362
ZMYND11	1.63955e-63	-0.215089	-0.415382
RBFOX3	1.75368e-63	-0.261637	-1.59812
AGPAT2	1.7788e-63	0.0961693	1.03861
PBRM1	1.88839e-63	-0.195673	-0.283329
PTPRS	2.14225e-63	-0.213827	-0.488164
X9530068E07RIK	2.25038e-63	-0.205607
FAM213B	2.98131e-63	-0.219181	-0.72233
ENDOG	3.62753e-63	0.187434	0.712983
TCEAL1	3.77292e-63	-0.223022	-1.02896
TMA7	4.01888e-63	0.111636	0.175983
CD302	4.06313e-63	-0.221043	-0.956405
IQGAP1	4.68653e-63	0.357806	0.509446
SNRPF	5.02345e-63	-0.151206	-0.20937
KCTD8	5.41364e-63	0.00379162	3.33408
NTAN1	5.81626e-63	-0.19603	-0.437125
BCAT2	6.06255e-63	0.216688	0.663774
METTL9	7.44123e-63	-0.1618	-0.257361
R3HDM1	7.72378e-63	-0.210531	-0.392313
AS3MT	8.54499e-63	0.161963	0.749322
MYO10	8.96947e-63	-0.23556	-0.429232
GNG3	1.02765e-62	0.242055	0.651968
HSPB8	1.12066e-62	-0.390047	-3.31834
GNAO1	1.17294e-62	-0.237798	-1.18689
MRPS16	1.33535e-62	0.179736	0.353468
ARL3	1.37102e-62	-0.173556	-0.304254
ABCD2	1.51055e-62	-0.267347	-2.01256
TTC5	1.8226e-62	-0.206854	-0.508445
PGP	2.25584e-62	0.189338	0.380883
GPD2	2.78819e-62	0.229786	0.694138
CFAP20	2.83628e-62	-0.174302	-0.284895
IL17RD	3.20815e-62	-0.30386	-1.23635
ZFP329	3.883e-62	-0.217916	-0.519852
MRPL12	3.94355e-62	0.15529	0.26959
CTNNB1	4.19819e-62	-0.156337	-0.212995
TPPP3	4.34302e-62	0.0200395	1.82058
SELENOP	4.70561e-62	0.0695428	0.925648
E030030I06RIK	5.44457e-62	0.0407171	1.36136
HACE1	5.64952e-62	-0.235298	-0.91446
GPRC5C	5.73117e-62	0.182672	0.726398
HOXD1	6.04322e-62	0.00475587	3.16159
AMDHD1	6.49526e-62	0.00793185	2.72574
SULT4A1	6.92531e-62	0.116619	0.886207
TRH	7.05791e-62	0.0768552	1.22634
CLCN3	7.6094e-62	-0.220391	-0.451932
FNDC3B	1.00704e-61	-0.244288	-1.18591
SARNP	1.07411e-61	-0.173093	-0.255655
STX17	1.22901e-61	-0.228034	-1.05835
CIDEA	1.84681e-61	0.00144328	4.41601
ADRB1	2.0311e-61	0.00413968	3.27641
SENP7	2.1082e-61	-0.225719	-0.724739
CTNND2	2.1753e-61	-0.252524	-1.79826
MRPL18	2.20436e-61	0.136394	0.232861
PBX1	2.72366e-61	-0.204258	-0.355458
RC3H2	3.13614e-61	-0.223572	-0.52117
ZFP266	3.63247e-61	-0.198699	-0.37253
ADGRA2	3.8095e-61	0.00665089	2.67913
PARP8	3.93396e-61	-0.250852	-1.85699
NDUFB2	4.77145e-61	0.213085	0.447832
PEG3	6.10265e-61	0.389449	0.611245
ELAVL1	6.93265e-61	-0.164236	-0.244073
HIST1H4D	7.46961e-61	0.266136	0.624639
SLC16A11	7.87371e-61	0.0145663	2.16827
HIST1H3F	9.56099e-61	0.0801742	1.12912
SMIM3	1.0616e-60	-0.235821	-0.998929
RPL14	1.14709e-60	0.0798326	0.116195
MAGI1	1.26422e-60	0.173259	0.756899
ZIC1	1.27106e-60	-0.586426	-3.25304
TLK1	1.36586e-60	-0.193097	-0.333196
ZHX1	1.38577e-60	-0.23866	-0.854144
CGNL1	1.42839e-60	0.0411759	0.0187973
PLA2G12A	1.44736e-60	0.250167	0.50029
FYTTD1	1.79796e-60	-0.191688	-0.342767
RASGRP3	2.96962e-60	0.0139345	2.23688
ZFP219	3.23337e-60	-0.205212	-0.441961
WBSCR22	3.43448e-60	0.205063	0.43037
MGST1	3.86518e-60	-0.225285	-0.691193
PPT1	4.1789e-60	-0.213559	-0.626954
GLS	4.43336e-60	-0.230368	-0.507097
CLASP1	4.68591e-60	-0.20985	-0.453533
PLATR10	6.60184e-60	0.0301703	1.46457
DUT	8.41522e-60	0.135032	0.214681
PHOX2A	9.39549e-60	0.100464	0.926715
ATP6V1F	1.10722e-59	0.160283	0.293049
SCLT1	1.19182e-59	-0.220903	-0.542112
SIX6	1.41025e-59	-1.48852	-6.44846
CHD1	1.4586e-59	-0.168853	-0.24204
HSPA8	1.92021e-59	0.134573	0.205359
FNDC3A	2.33133e-59	-0.201836	-0.464292
GM26700	2.47123e-59	-0.462554	-3.67877
AKT3	2.53233e-59	-0.221604	-1.02419
RPS17	3.74306e-59	0.0813149	0.12209
SON	5.40038e-59	0.157861	0.278575
X2510009E07RIK	6.38086e-59	-0.22687
CHORDC1	6.74872e-59	0.186264	0.380097
PTBP2	8.42878e-59	-0.199243	-0.385025
SELENOK	8.54579e-59	-0.168258	-0.243183
UCP2	9.05473e-59	0.21791	0.588538
NFAT5	9.1932e-59	-0.234788	-0.668759
EML5	9.64872e-59	-0.233727	-1.3099
HSBP1	1.06966e-58	-0.157659	-0.242136
X2610318N02RIK	1.63339e-58	-0.183582
SHB	1.65787e-58	0.0973392	0.728817
CNTNAP2	1.87298e-58	-0.21841	-0.914257
TWF2	2.12732e-58	0.191597	0.648229
FAM195A	2.26587e-58	0.169287	0.735215
ZFP811	2.2785e-58	-0.232706	-0.960816
AKR1E1	2.29255e-58	-0.211037	-0.624707
EFNA2	2.45341e-58	-0.222312	-0.613034
DTNBP1	2.58657e-58	0.22792	0.573844
POU3F4	2.87428e-58	-0.401685	-2.91868
HNRNPL	2.93505e-58	-0.177135	-0.27006
MXRA7	3.01209e-58	-0.213663	-0.613847
NABP2	3.05158e-58	0.196053	0.405795
FAM208B	3.06063e-58	-0.223135	-0.493849
TPM1	3.15502e-58	0.230547	0.416182
HIST1H3E	4.25337e-58	0.193516	0.656702
CAR10	4.56047e-58	-0.387634	-2.58864
X1190002N15RIK	4.60464e-58	0.138201
MARCH7	5.22466e-58	-0.195034	-0.378008
MAPK8IP1	5.7446e-58	-0.207678	-0.584397
LARS2	6.50188e-58	0.193337	0.755315
ZMYM2	6.63495e-58	-0.213013	-0.466592
CDV3	7.99509e-58	0.156797	0.250797
X3110082J24RIK	8.44087e-58	-0.385093
RGS2	8.56778e-58	-0.263712	-1.4077
DYNC2H1	9.46157e-58	-0.231678	-0.641995
SPARC	9.66654e-58	-0.215004	-0.388377
KDF1	1.06992e-57	0.0302168	1.45852
PLEKHO1	1.19736e-57	-0.21721	-0.606091
LPAR6	1.34152e-57	-0.217757	-0.572137
SWI5	1.71831e-57	-0.114117	-0.155552
PLEKHA6	1.71859e-57	0.03193	1.33831
HS3ST3B1	1.77897e-57	-0.276713	-1.7865
TROVE2	1.91596e-57	-0.228616	-0.601674
MAT2A	1.98496e-57	-0.161155	-0.224027
MPP2	2.11296e-57	-0.225077	-1.19917
PPP1R16B	2.14099e-57	-0.288346	-2.44118
AKAP13	2.17137e-57	-0.217771	-0.504651
SPIRE1	2.32184e-57	-0.192855	-0.503833
SMTNL2	2.33392e-57	-0.229897	-0.724315
NEGR1	2.35094e-57	-0.250877	-1.88884
FAM84B	2.59378e-57	-0.240679	-1.37095
TPT1	2.64386e-57	-0.0815294	-0.109118
RPL34	2.64817e-57	0.085869	0.122881
TACC2	2.69376e-57	-0.212316	-0.513443
PHC1	2.97093e-57	0.261182	0.626343
CNRIP1	3.24803e-57	-0.220919	-0.868894
IRX3	3.85774e-57	-0.0702564	-0.228605
NIPSNAP3B	4.52966e-57	-0.19298	-0.431855
SLC38A2	4.92938e-57	-0.19396	-0.32345
NDUFC1	5.28773e-57	0.151214	0.251497
GM42637	5.8319e-57	0.0763132	0.933021
FGF8	7.18393e-57	-0.0110512	-0.347436
ATIC	8.50405e-57	0.241626	0.427663
MYCL	8.50405e-57	-0.116234	-0.357469
IGFBPL1	9.62531e-57	-0.227284	-0.797457
ZFP318	9.69456e-57	-0.224226	-0.5185
PIK3IP1	1.05741e-56	-0.258299	-2.19649
SOD1	1.08182e-56	0.279151	0.502642
ORC6	1.09839e-56	-0.176165	-0.266466
CPE	1.16142e-56	-0.210548	-0.523991
DOK5	1.29428e-56	-0.242506	-1.77031
ZCCHC7	1.33762e-56	-0.211251	-0.416979
CYP51	1.91843e-56	-0.229741	-0.633764
SYT6	2.49181e-56	-0.317853	-2.89771
AR	2.92538e-56	0.0759623	0.911683
ANK3	3.43767e-56	0.193051	0.701563
DKK1	3.52623e-56	-0.0498181	-0.559022
BACH1	3.53543e-56	-0.217548	-0.661137
XPOT	3.77784e-56	-0.191097	-0.3996
PJA2	4.05634e-56	-0.215983	-0.588824
MECOM	4.42786e-56	-0.278749	-1.69982
CD63	4.52236e-56	-0.188745	-0.356723
RPS26	4.68181e-56	0.0779146	0.113666
ATAT1	5.32585e-56	-0.209302	-0.595031
SUPT3	5.32957e-56	-0.203867	-0.616746
LLGL1	5.95725e-56	-0.209005	-0.511259
SPATS2L	6.0297e-56	-0.234869	-1.4327
TRA2A	6.25368e-56	-0.167826	-0.256423
C030018K13RIK	7.51561e-56	-0.613395	-5.30186
KIF15	8.01651e-56	-0.185205	-0.288133
SDHA	8.64254e-56	0.214344	0.441467
BEX3	9.78599e-56	-0.173754	-0.262241
NME1	1.00923e-55	0.114812	0.183542
COX7B	1.13594e-55	0.125343	0.193047
TEC	1.29156e-55	0.0114339	2.21137
PNISR	1.34359e-55	-0.179535	-0.272816
CRABP2	1.37864e-55	0.3875	0.533498
PPIF	1.46864e-55	0.213234	0.608699
MBTD1	1.64016e-55	-0.196199	-0.355927
MRPL57	2.09115e-55	0.181384	0.36508
RPS9	2.29e-55	0.0936684	0.137047
NAA38	2.65963e-55	0.200559	0.401906
SESN3	2.71686e-55	-0.208489	-0.522419
BBX	2.78888e-55	-0.199495	-0.363698
PRR3	2.93032e-55	-0.205462	-0.642215
A830018L16RIK	3.34458e-55	0.0875501	0.646784
NOTCH3	4.05395e-55	-0.217426	-0.749546
REEP5	5.38202e-55	0.2338	0.557495
SYCP3	6.50757e-55	0.0227758	1.74373
RHPN1	6.57259e-55	-0.214181	-1.54373
SYNGR2	6.97792e-55	0.17528	0.678152
MIP	8.34579e-55	-0.268908	-2.26231
CELRR	1.13134e-54	-0.462185	-4.01941
DCXR	1.15193e-54	0.0834132	0.958025
UBR2	1.15846e-54	0.217807	0.621206
RBM24	1.24907e-54	-0.2396	-1.42443
MRGBP	1.312e-54	-0.206256	-0.570351
PKIA	1.49872e-54	-0.208637	-0.926177
FAH	1.5137e-54	0.0560931	1.16048
MRPL33	2.20136e-54	0.16908	0.339
CELF4	2.30963e-54	0.135359	0.786585
SLC25A13	2.72667e-54	0.248442	0.509971
MRPL40	2.78105e-54	0.216162	0.429265
PTPN6	4.32892e-54	0.0852341	0.932792
LSM8	4.47671e-54	-0.151161	-0.212898
KLF7	4.53964e-54	-0.223456	-1.02407
RHOB	4.90157e-54	-0.214429	-0.878658
EFCAB6	5.05221e-54	0.0276087	1.42184
FAM96A	5.09651e-54	-0.171262	-0.301615
PCOLCE	7.0238e-54	0.0287182	1.53641
TRMT10C	7.63495e-54	-0.187455	-0.384764
FAM131C	7.66411e-54	0.00435889	3.15905
NET1	8.00564e-54	-0.221629	-0.463517
PCSK2	8.15088e-54	-0.267418	-1.79578
MT-ATP8	8.56999e-54	0.239558	0.420111
BIN1	9.29774e-54	-0.194519	-0.455891
PSTK	1.0044e-53	-0.180939	-0.391682
GPC3	1.0047e-53	-0.234417	-0.446181
HBB-Y	1.21932e-53		-25.237
FGF18	1.30455e-53	-0.503333	-3.62173
CTXN1	1.35387e-53	-0.190873	-0.452143
TRP53BP1	1.66317e-53	-0.197861	-0.409055
ARID3B	1.72312e-53	0.278908	0.577327
G3BP1	1.88748e-53	-0.137678	-0.172909
GSTK1	2.22448e-53	0.0497285	1.16917
RHEB	2.41598e-53	-0.16042	-0.227062
PACSIN3	2.75637e-53	0.0929912	0.866645
EIF3K	3.98257e-53	0.126455	0.197548
GATM	4.19337e-53	-0.204415	-1.03651
EFCAB1	4.98932e-53	-0.224519	-1.77494
LAMC1	5.08696e-53	0.158632	0.733661
MCM5	5.48194e-53	0.173878	0.346604
YWHAQ	5.69576e-53	-0.119724	-0.163391
CCNI	6.58598e-53	-0.170446	-0.267774
FOSB	6.84348e-53	0.0144135	2.2353
RAPGEF5	7.735e-53	0.0710812	0.994599
STAP2	8.72142e-53	0.0754645	0.936478
RPLP0	9.29453e-53	0.0725453	0.104747
MTHFD1	9.76557e-53	0.242716	0.512227
PSMD4	9.76557e-53	0.141681	0.26745
TANC2	9.85655e-53	-0.210978	-1.31448
SMAP1	1.06106e-52	-0.160145	-0.263211
SATB1	1.09074e-52	-0.20945	-0.537748
ETNK1	1.40692e-52	-0.199623	-0.490013
ELAVL2	1.52694e-52	-0.213969	-0.544078
METTL1	1.72785e-52	0.179478	0.379977
DAPK2	2.40921e-52	-0.225665	-2.02722
GADD45G	2.4739e-52	0.0292172	1.59227
LRP3	2.76376e-52	-0.204056	-0.729981
ABCG5	2.94177e-52	-0.438671	-3.78054
OLFML3	3.06567e-52	-0.245591	-1.73165
RPL38	3.26615e-52	0.124087	0.177418
RPS15	3.53068e-52	0.0800075	0.114589
EIF3C	3.54768e-52	0.117237	0.189951
TIMM13	3.5729e-52	0.113865	0.190727
FGF3	4.13057e-52	0.0522563	0.201931
MLF2	4.20918e-52	-0.131325	-0.188897
BLNK	4.53859e-52	0.0454347	1.26164
ARL5B	4.64877e-52	-0.211362	-0.581406
MICU2	5.32447e-52	-0.198406	-0.534034
GSTT3	5.47215e-52	0.0244115	1.5877
X1810041L15RIK	5.78684e-52	-0.300397
XRCC6	7.35894e-52	0.212067	0.550207
ZMYM4	9.29939e-52	-0.186686	-0.336772
PPP1R9B	1.00272e-51	-0.204247	-1.07251
NHP2	1.03335e-51	0.136253	0.227245
NDFIP2	1.14103e-51	-0.194047	-0.483926
RSU1	1.31976e-51	-0.184671	-0.441766
TSEN34	1.38378e-51	-0.162002	-0.263351
PRPSAP1	1.47372e-51	0.225181	0.460705
BARHL2	1.51626e-51		-25.9683
ZFP362	1.52155e-51	-0.20296	-0.859914
LAD1	1.60441e-51	0.0101761	2.19979
A730017C20RIK	1.64378e-51	-0.226955	-1.38962
RCBTB1	1.97943e-51	-0.191751	-0.436539
NR2E1	2.01733e-51		-25.6632
WDR76	2.08732e-51	-0.193346	-0.392723
PLTP	2.11563e-51	-0.218492	-1.48202
CHMP5	2.2e-51	-0.164429	-0.296043
SDC3	2.75706e-51	-0.238182	-2.054
GSTM7	2.80819e-51	0.0351477	1.30407
AURKAIP1	3.1695e-51	0.165862	0.336366
ENSA	3.28067e-51	-0.181842	-0.388438
PITHD1	3.33621e-51	0.216081	0.533544
ME3	3.50329e-51	-0.314894	-2.65025
ELAVL4	3.60454e-51	-0.267834	-2.26411
FAM214B	3.63856e-51	-0.198698	-1.16433
MDFI	4.02712e-51	-0.196796	-1.11011
LDLRAD3	4.057e-51	-0.193316	-0.58119
CCNT2	4.22776e-51	-0.184944	-0.352208
ZFP207	4.23015e-51	-0.159323	-0.221802
X2210013O21RIK	5.7951e-51	-0.179758
E2F6	6.11986e-51	-0.198697	-0.504639
ZMIZ1	6.2149e-51	-0.203561	-0.42314
NUTF2	6.82135e-51	-0.175901	-0.482994
UBXN7	7.59062e-51	-0.206047	-0.57334
SOCS6	8.80486e-51	-0.20036	-0.47119
SIK1	1.18437e-50	-0.206553	-1.54733
PRUNE2	1.20095e-50	0.0349737	1.31864
BAMBI	1.33531e-50	-0.20596	-1.17471
X4930461G14RIK	1.43298e-50	0.00224256
DYNLT1C	1.43942e-50	-0.186977	-0.719024
SIKE1	1.46998e-50	-0.185011	-0.400998
LSM12	1.55975e-50	0.135754	0.252115
UNG	1.73553e-50	0.36806	0.527642
KLHL2	1.86632e-50	-0.190574	-0.669512
YAE1D1	2.10109e-50	-0.161243	-0.2362
PSME2	2.33232e-50	-0.179238	-0.373792
PLVAP	2.45095e-50	0.0219434	1.63943
ZFP710	2.4928e-50	-0.218298	-0.632047
DZIP1	2.56626e-50	-0.200285	-0.988634
IGFBP2	2.59724e-50	0.613177	0.467241
PCP4L1	2.88154e-50	-0.446634	-3.60619
PPP1R9A	2.90193e-50	-0.222519	-0.546565
CAMK2D	3.4411e-50	-0.210206	-1.13782
BEX2	3.76734e-50	-0.160542	-0.229653
MAX	3.97093e-50	-0.186162	-0.414317
PIK3R3	4.12129e-50	-0.204583	-1.236
CROCC	4.21072e-50	-0.197766	-0.725715
DYNC2LI1	4.22852e-50	-0.190195	-0.591376
UBE2B	4.6126e-50	-0.153169	-0.240231
RAB12	4.66903e-50	-0.198519	-0.532162
COX5B	4.66966e-50	0.126395	0.209427
ZFYVE9	4.80939e-50	-0.206805	-0.573681
TMEM258	4.94658e-50	0.134012	0.211484
ENPP2	5.11405e-50	-0.557122	-3.61674
PYGO1	5.79386e-50	-0.209854	-1.49817
GM8186	6.06354e-50	0.174717	0.319248
PPP2R3A	6.42719e-50	-0.203502	-0.754597
TRIM35	6.54414e-50	-0.197695	-0.471124
NRIP3	6.89781e-50	-0.297581	-2.54708
CTSC	7.3971e-50	0.0361161	1.25198
PATJ	8.0079e-50	0.0535219	1.10498
VGLL3	8.19978e-50	-0.750244	-3.13661
GRCC10	1.02488e-49	-0.190281	-0.707145
SLC25A36	1.02966e-49	-0.19821	-0.533422
CFL2	1.08075e-49	0.226679	0.434829
PPP1CB	1.08384e-49	-0.182998	-0.335899
UQCC3	1.23026e-49	0.187468	0.387647
BNIP3	1.41888e-49	-0.199157	-0.357952
KDM7A	1.60562e-49	-0.218102	-0.584986
SPG20	1.6871e-49	-0.201841	-0.542981
GM26767	1.97257e-49	0.19872	0.804755
TUSC3	2.03642e-49	-0.180771	-0.389161
PIAS2	2.04694e-49	-0.19071	-0.50139
MAOB	2.1949e-49	-0.210626	-1.48438
H2-Q4	2.19951e-49	0.0672799	1.00517
SCAF11	2.38853e-49	-0.163669	-0.238898
DPM3	2.46307e-49	0.215049	0.411658
ZFP280C	2.55436e-49	-0.195556	-0.45907
RNF152	2.59157e-49	-0.256615	-2.02399
ATP8A1	2.89624e-49	-0.195921	-1.27574
RBM15	3.12774e-49	-0.204737	-0.512346
ZFP871	3.27727e-49	-0.190943	-0.462999
WNK3	3.40128e-49	-0.193842	-0.508663
ZFP945	3.59318e-49	-0.201531	-0.596484
CYYR1	3.60513e-49	0.0129878	2.05802
ESRP1	3.64938e-49	0.0420814	1.03413
TGFBR1	3.7473e-49	-0.197278	-0.513259
NPEPL1	4.12912e-49	-0.186178	-0.572633
TFG	4.23785e-49	-0.160659	-0.260263
AIFM2	4.25657e-49	0.00544167	2.68716
NEDD1	4.54768e-49	-0.191483	-0.539585
CACNA1G	4.99929e-49	-0.209321	-1.39041
CLIP3	5.03091e-49	-0.192916	-0.506431
SGTB	5.20001e-49	-0.205293	-1.26684
NID2	5.24512e-49	0.0741282	0.940237
CNNM2	5.43141e-49	0.0672467	0.985842
AZIN1	5.97015e-49	-0.174981	-0.304607
GSTM1	6.25342e-49	-0.19682	-0.662263
ROBO2	6.47709e-49	-0.281432	-1.89573
TMEM30A	7.02079e-49	-0.176181	-0.425917
ASTN1	7.38318e-49	-0.196686	-1.42051
ZNRD1	7.50853e-49	0.149855	0.322944
ABCB8	7.78516e-49	0.114338	0.78734
X2810428I15RIK	8.44406e-49	0.151215
MPST	9.03406e-49	-0.188138	-0.448286
RPL36A	9.13489e-49	0.0783971	0.112484
PMF1	9.50494e-49	0.17468	0.370781
UBE2QL1	1.12544e-48	-0.2472	-2.38511
RBBP4	1.27841e-48	-0.130233	-0.18513
VAMP4	1.42464e-48	-0.17915	-0.49116
HDAC2	1.5065e-48	-0.152891	-0.225967
SYNE4	1.59496e-48	0.0615069	0.971009
PUM2	1.65499e-48	-0.177565	-0.29335
LGI1	1.66445e-48	-0.549063	-4.54597
CEP170	1.79993e-48	-0.202015	-0.538539
RDX	1.8727e-48	0.148	0.259745
CSNK1G3	2.25796e-48	-0.177787	-0.349703
SFPQ	2.26631e-48	-0.141193	-0.190039
LAMTOR4	2.29655e-48	0.182545	0.366468
GCHFR	2.29807e-48	-0.189281	-0.9882
CDC42SE2	2.377e-48	-0.181722	-0.387789
ASPH	2.48301e-48	-0.190371	-0.417601
AKR1A1	2.60008e-48	-0.142476	-0.220065
CLSPN	2.61491e-48	0.228537	0.447253
PHF12	2.64627e-48	-0.196069	-0.48626
PWWP2A	2.67742e-48	-0.178653	-0.348379
MRPS34	2.80837e-48	0.169316	0.356461
MARK3	2.85618e-48	-0.176447	-0.333045
CSTF3	2.9055e-48	-0.175363	-0.341929
USP22	3.18512e-48	-0.179693	-0.349062
ACADM	3.48263e-48	0.209532	0.531197
RIMKLB	3.53233e-48	-0.196369	-0.629453
KLHL14	3.84427e-48	-0.261288	-2.24733
TRIM37	4.10843e-48	-0.170194	-0.296168
NR0B1	4.14313e-48	0.00659639	2.5828
RBAKDN	4.25592e-48	0.014782	1.8513
CUL3	5.15201e-48	-0.164333	-0.241389
SORD	5.18476e-48	0.0510742	1.10244
CD1D1	5.3825e-48	-0.203581	-1.85361
CCDC34	6.27976e-48	0.150161	0.279017
STRA8	6.3657e-48	0.00116043	4.39974
ACVR2B	7.39402e-48	-0.151183	-0.220135
ZBED3	7.86543e-48	-0.190724	-0.75049
NISCH	8.10106e-48	-0.155198	-0.232684
RBMX	8.38985e-48	-0.168497	-0.288811
RPL3	9.7598e-48	-0.0742551	-0.102822
CKAP5	9.93745e-48	-0.18497	-0.285211
NF1	1.03125e-47	-0.193947	-0.607856
SEMA3A	1.16551e-47	-0.26435	-2.0719
EEF2	1.39947e-47	-0.115386	-0.153795
SHTN1	1.57362e-47	-0.268521	-2.33515
X6720427I07RIK	1.68523e-47	-0.19664
HPN	1.74644e-47	0.0265105	1.47793
FAM64A	1.75966e-47	-0.184933	-0.315101
PDPN	1.95701e-47	0.0856189	0.8193
ROCK1	2.25001e-47	0.187455	0.379301
NCAM1	2.28684e-47	0.180343	0.657507
WASF1	2.54096e-47	-0.189643	-0.452153
NT5E	2.79667e-47	0.00329107	3.35882
HBA-X	2.97593e-47		-25.066
CDKN2AIP	3.28791e-47	-0.190714	-0.51862
APOA1	3.59631e-47	0.0478446	1.33707
STARD8	4.15915e-47	0.0246723	1.49233
COA7	4.27451e-47	0.207975	0.488413
LRP10	4.70402e-47	0.0908714	0.895507
EPB41	5.10186e-47	-0.188087	-0.351053
ITM2A	5.54982e-47	-0.185828	-0.511324
PDGFRB	5.56205e-47	0.026911	1.39533
LRRC8B	6.29252e-47	-0.19258	-1.03572
SQLE	6.37461e-47	-0.188176	-0.42196
RBM4B	6.64387e-47	-0.169751	-0.368122
ELOVL2	6.73482e-47	-0.193143	-0.876357
BRWD1	8.48521e-47	-0.180757	-0.370147
CFAP97	8.53772e-47	-0.189294	-0.520782
RABGAP1	9.96581e-47	-0.186309	-0.431127
COPS6	1.04095e-46	0.172345	0.343051
MBD3	1.19129e-46	0.141742	0.281622
IMPDH1	1.26381e-46	0.184628	0.597438
MYH9	1.26905e-46	0.256838	0.519479
HMBOX1	1.34989e-46	-0.189439	-0.716172
STARD10	1.40691e-46	0.121316	0.688021
HIVEP3	1.45461e-46	0.00382478	2.89743
ASH1L	1.4938e-46	-0.19549	-0.423568
GM10837	1.50459e-46	0.165255	0.684945
NME4	1.52239e-46	0.198706	0.419769
SLC5A3	1.57367e-46	-0.201324	-0.84185
CEP44	1.76664e-46	-0.185267	-0.478921
IDI1	1.81372e-46	-0.193732	-0.372024
JAKMIP1	1.90051e-46	0.032899	1.0086
DDIT4	2.17786e-46	0.278158	0.54109
LIN28A	2.23691e-46	0.172859	0.323836
TNNI1	2.60172e-46	0.0115916	1.98036
CAR14	2.80324e-46	0.266578	0.526876
SEC62	3.55812e-46	0.157962	0.306692
MGARP	3.81502e-46	-0.194849	-0.697921
FAM98C	4.08664e-46	0.16467	0.624691
DTX3	4.30836e-46	-0.184188	-0.456469
RNF128	4.33551e-46	0.0316464	1.32581
ACP6	4.48743e-46	0.15459	0.663164
ACADS	4.5002e-46	0.192453	0.571066
BMP5	4.97771e-46	-0.228419	-1.93149
TSNAX	5.46781e-46	-0.171539	-0.339814
NAE1	6.0993e-46	-0.14564	-0.216301
HIST2H2AC	6.2889e-46	0.124565	0.842255
STK26	6.33198e-46	0.0730194	0.751012
CLEC2L	6.58702e-46	-0.239824	-1.86975
NAT14	6.79229e-46	-0.182546	-1.23891
METAP2	6.98704e-46	0.117133	0.201438
GM9847	7.57896e-46	-0.19477	-1.11684
HSD17B11	7.76191e-46	0.0532885	1.01704
FAM60A	7.81705e-46	-0.14289	-0.198538
GM3550	8.00185e-46	-0.167625	-0.417962
DTX4	8.64717e-46	-0.187311	-0.716906
TUBB5	8.75076e-46	-0.0884366	-0.123741
RPA1	9.23716e-46	0.205678	0.471103
PEX5L	9.81536e-46	-0.201764	-1.47911
GOLM1	1.05704e-45	-0.165922	-0.265477
STX6	1.14468e-45	-0.179103	-0.419093
DLK1	1.17249e-45	-0.229644	-1.19354
NDUFV1	1.22491e-45	0.196257	0.398267
ZFP292	1.24852e-45	-0.182046	-0.296534
SIAH1A	1.31568e-45	-0.179666	-0.452838
NEBL	1.32313e-45	-0.227142	-1.86993
SLAIN1	1.36785e-45	-0.184526	-0.869678
IFIH1	1.37505e-45	0.00144791	3.95754
ZFAND3	1.42501e-45	-0.176536	-0.413582
D030056L22RIK	1.56335e-45	-0.1683	-0.327147
PBDC1	1.57646e-45	0.146275	0.293468
DUSP18	1.64313e-45	-0.189001	-0.972037
CXX1C	1.65928e-45	0.00775027	2.41043
TM9SF3	1.83623e-45	-0.172147	-0.267874
MAN2A1	1.84946e-45	-0.202062	-0.716315
GSPT1	2.08586e-45	0.136828	0.266156
TIGD2	2.29453e-45	-0.184059	-0.580888
FAT1	2.5875e-45	-0.182388	-0.441364
CDCA2	2.58753e-45	-0.2132	-0.431885
RABGGTB	2.93831e-45	-0.149265	-0.233237
GCC2	2.96116e-45	0.228744	0.534287
TXN1	3.37379e-45	-0.101203	-0.137866
MED25	3.38691e-45	-0.162868	-0.287415
LONRF1	3.49815e-45	-0.189238	-0.932778
ABHD8	3.56047e-45	0.167765	0.621151
SMARCC2	3.77584e-45	-0.186872	-0.543926
NRXN2	3.88013e-45	-0.182601	-0.450184
IQCB1	4.31875e-45	-0.170637	-0.433547
NENF	4.31875e-45	-0.180012	-0.425996
NAV2	4.39345e-45	-0.132025	-0.356923
CRABP1	4.65709e-45	-0.227581	-0.489323
BTRC	4.6596e-45	0.142334	0.661757
GALNT16	4.72843e-45	-0.186762	-1.18999
CAT	4.88482e-45	-0.175508	-0.414154
TRABD2B	5.29025e-45	-0.221648	-1.63606
X2700038G22RIK	5.31054e-45	-0.179945
TUBB4A	5.84197e-45	-0.169751	-0.547566
FAM168A	6.09019e-45	-0.192254	-0.549049
X9430076C15RIK	7.17021e-45	-0.445542
LAS1L	8.46486e-45	0.197233	0.414855
GM30340	8.62768e-45	-0.586161	-6.33795
MPHOSPH8	8.96199e-45	0.159718	0.309304
COQ4	9.97799e-45	0.194098	0.497544
ADGRB2	1.00796e-44	0.057876	1.02213
ATP5G3	1.03334e-44	0.116927	0.208814
GNAZ	1.06495e-44	-0.192131	-1.39468
GATAD2B	1.06968e-44	-0.188575	-0.414195
PLA2G7	1.15233e-44	0.144038	0.566388
ZFP24	1.20446e-44	-0.163314	-0.322957
EIF4H	1.21544e-44	0.153728	0.31796
CREBZF	1.22665e-44	-0.171592	-0.345112
BMI1	1.30713e-44	-0.184138	-0.659564
RPS12-PS3	1.36811e-44	-0.0949484	-0.134803
PAM16	1.51884e-44	0.175864	0.361382
NDUFB10	1.69543e-44	0.149293	0.303241
AGAP1	1.86846e-44	-0.184741	-0.412497
KLHL9	1.87916e-44	-0.169878	-0.338186
FAM172A	2.0964e-44	-0.182244	-0.705365
X2310009B15RIK	2.9435e-44	-0.166453
RASA1	3.04391e-44	-0.1635	-0.307463
RAB11FIP2	3.20541e-44	-0.192676	-0.664509
FZD1	3.33613e-44	-0.191112	-1.66496
ADH5	3.42687e-44	0.12918	0.246577
PJA1	3.45967e-44	0.225607	0.451286
CENPV	4.1966e-44	-0.180167	-0.514252
FAIM	4.33619e-44	-0.167256	-0.375129
PFKFB3	4.66827e-44	-0.190031	-0.790896
TNKS	4.68171e-44	-0.180096	-0.445804
POLR2D	4.71985e-44	-0.13999	-0.220948
BASP1	4.88975e-44	0.412063	0.401179
DENND1A	5.11611e-44	-0.185629	-0.795969
X2610037D02RIK	5.27113e-44	-0.191439
LUC7L2	5.32868e-44	-0.14499	-0.218261
RFX7	5.66912e-44	-0.184286	-0.414372
COQ2	6.21416e-44	-0.16451	-0.426361
CBX3	6.23974e-44	-0.14388	-0.213729
MPP6	6.90446e-44	-0.158864	-0.233225
RBM11	6.9772e-44	-0.339931	-3.36058
RPS10	7.40238e-44	-0.0569817	-0.0843322
TAOK1	7.73287e-44	-0.181888	-0.391954
IFT52	8.05541e-44	-0.178983	-0.510032
SNRPA1	8.79519e-44	0.122212	0.230669
TXNL4A	9.67826e-44	0.11831	0.201094
MRPS23	1.0193e-43	0.186009	0.39485
IGF2BP2	1.03651e-43	-0.164065	-0.249639
SH3BGRL3	1.04794e-43	-0.138173	-0.237472
MARCH9	1.25423e-43	-0.184286	-0.476454
PRKAR2B	1.25803e-43	-0.165804	-0.419669
MACROD2	1.30283e-43	-0.160661	-0.453749
SCAI	1.30401e-43	-0.182836	-0.634362
BUB3	1.3081e-43	-0.166546	-0.23317
SRSF5	1.39155e-43	-0.159861	-0.212084
TTC9C	1.48239e-43	-0.174318	-0.385191
FGFR4	1.56868e-43	0.00537434	2.5214
CUX1	1.62089e-43	-0.177154	-0.388107
LMX1A	1.6251e-43	-0.476579	-4.28186
GM12166	1.68368e-43	-0.167414	-0.673562
NSG1	1.80878e-43	-0.183256	-0.671652
PODXL	1.84209e-43	-0.20694	-0.512128
LPIN2	2.04694e-43	-0.185921	-0.650498
SNAPC5	2.14394e-43	0.191012	0.406342
ANP32E	2.2206e-43	-0.140951	-0.195303
MECP2	2.55419e-43	-0.179531	-0.468686
PNRC1	3.03424e-43	-0.177092	-0.302318
PFDN4	3.28811e-43	-0.14732	-0.206951
MMP16	3.34069e-43	-0.182059	-1.02584
MINOS1	3.42357e-43	0.126331	0.238067
IVD	3.87013e-43	0.163899	0.60535
MZT1	4.07314e-43	-0.152518	-0.347295
RAB28	4.60861e-43	-0.14759	-0.318627
RPS24	4.80683e-43	-0.0552829	-0.0820227
VPS72	4.83824e-43	-0.151493	-0.260037
GCLM	4.84366e-43	0.186126	0.420681
KITL	5.02208e-43	0.0508963	0.828089
GNB4	6.20488e-43	-0.181477	-0.677648
CASP8	6.41414e-43	0.085071	0.776681
EIF2B4	6.72821e-43	0.195857	0.499412
WDR18	7.51789e-43	0.15789	0.332377
SLC25A5	7.64126e-43	0.146662	0.270452
PATZ1	7.67626e-43	-0.165199	-0.314406
RBMS1	8.4797e-43	0.23828	0.494036
MGA	8.92039e-43	-0.187903	-0.342639
ACTC1	9.68246e-43	0.0162444	1.72554
LRRC8C	1.01311e-42	-0.181927	-0.665756
IGFBP3	1.03394e-42	-0.20243	-1.27759
GABARAPL2	1.05679e-42	-0.14325	-0.226913
HIST1H2AN	1.06699e-42	0.114943	0.714825
X1110008P14RIK	1.0849e-42	0.229111
TCP11L1	1.0849e-42	-0.16954	-0.548495
VPS37B	1.27168e-42	-0.177793	-0.585639
SIRPA	1.36985e-42	-0.185243	-0.955311
FUS	1.60077e-42	-0.143494	-0.203163
DIAPH1	1.60432e-42	0.20545	0.560395
PFKL	1.66452e-42	-0.130898	-0.174067
DDX24	1.69178e-42	0.130654	0.250332
MT3	1.75217e-42	-0.183218	-1.37319
RPL30	1.78176e-42	0.0654142	0.0905751
ARPC1A	1.90322e-42	-0.134475	-0.211528
CDC14A	1.99223e-42	-0.187286	-0.71369
AIFM1	2.01018e-42	0.208132	0.431572
APP	2.09164e-42	-0.162833	-0.423342
UBN2	2.09164e-42	-0.166722	-0.281235
MXI1	2.14051e-42	-0.175401	-0.60463
CCDC88B	2.23191e-42	0.00172624	3.71498
ARHGAP29	2.2487e-42	-0.17055	-0.495248
BOC	2.26625e-42	-0.198597	-1.24202
D930015E06RIK	2.50717e-42	-0.179799	-0.527128
MED10	3.31776e-42	-0.138954	-0.209985
TMEM54	3.37346e-42	0.0171513	1.70314
ICK	3.4014e-42	-0.167079	-0.464199
TCEAL5	3.4355e-42	0.106661	0.723085
SNHG20	3.5132e-42	-0.170492	-0.354184
PEX2	3.56039e-42	-0.165927	-0.383906
APC2	3.67214e-42	-0.181269	-1.70371
HOXB6	3.76879e-42	0.000875826	5.09353
PCNP	4.21768e-42	-0.145756	-0.197812
GRN	4.71043e-42	0.126642	0.691294
USP6NL	5.16487e-42	-0.183813	-0.646571
WNT5A	5.95065e-42	0.107025	0.751475
GTF2E2	6.47844e-42	-0.141163	-0.221253
PAPPA	6.70748e-42	-0.204792	-1.54189
CLIP4	7.59555e-42	-0.177397	-1.39245
NDUFA13	7.92385e-42	0.12365	0.217681
SEMA3F	8.27103e-42	-0.18133	-1.43354
SNX1	9.68189e-42	-0.170025	-0.419767
WTIP	1.00404e-41	-0.166349	-0.334219
OST4	1.04095e-41	-0.138155	-0.200494
ZSWIM5	1.04599e-41	-0.175132	-1.0344
ANKRD13B	1.09826e-41	-0.172216	-0.818013
ATP5J	1.12916e-41	0.0921559	0.145661
DLG4	1.12916e-41	-0.161673	-0.872284
TCEAL8	1.19595e-41	-0.145863	-0.201116
KHK	1.23194e-41	0.0943646	0.744982
KCNB1	1.25842e-41	-0.18151	-1.56798
KCTD15	1.34976e-41	-0.169174	-0.656305
CAMK2N1	1.37495e-41	0.0551694	0.808275
D8ERTD738E	1.38746e-41	0.114206	0.183658
SOS2	1.41309e-41	-0.167902	-0.876439
PAIP2	1.452e-41	-0.114451	-0.15618
NQO2	1.48008e-41	0.0934056	0.760401
ZDBF2	1.57193e-41	0.228797	0.534357
SEPT4	1.5974e-41	-0.176909	-1.45698
RNF145	1.65557e-41	-0.18269	-0.415363
BMYC	1.69649e-41	-0.156014	-0.276907
WDR6	1.9346e-41	-0.12966	-0.265987
PPP4C	2.00364e-41	-0.150066	-0.231339
BPTF	2.06082e-41	-0.153895	-0.224614
TMEM57	2.12766e-41	-0.174943	-0.38503
NEXN	2.16869e-41	-0.198579	-1.16446
KCNK6	2.31717e-41	0.00424998	2.77893
PRRC2B	2.38923e-41	-0.166328	-0.318973
ZFP760	2.40067e-41	-0.186428	-0.608607
D8ERTD82E	2.47478e-41	-0.172593	-0.633717
KLHDC2	2.65151e-41	-0.13194	-0.192634
FAM117B	2.6922e-41	-0.174843	-0.580113
SLC3A2	2.92872e-41	0.21375	0.461111
GLUD1	2.93188e-41	-0.167764	-0.355355
SMIM13	2.96193e-41	0.136874	0.655694
MINPP1	3.09004e-41	-0.162587	-0.324526
BCL2	3.10159e-41	-0.189124	-1.05108
HYPK	3.15656e-41	-0.142122	-0.246507
CCDC85B	3.35122e-41	0.118479	0.686872
CALM1	3.4211e-41	0.101044	0.158033
ZFP62	3.53598e-41	-0.18375	-0.537772
GNAI3	3.72714e-41	-0.148821	-0.234639
MED31	3.7776e-41	-0.154311	-0.293963
SIN3A	3.84672e-41	-0.16958	-0.325378
SBF2	3.89597e-41	-0.1798	-0.604331
OGDH	4.1156e-41	0.198916	0.500003
SMOC1	4.32819e-41	-0.189442	-1.17075
AP1S1	4.5817e-41	-0.146594	-0.274578
DCLK2	4.98859e-41	-0.172151	-1.36599
SMARCD2	5.26261e-41	0.12266	0.665273
PAPD5	5.58781e-41	-0.173842	-0.510209
RSL24D1	5.71775e-41	-0.148853	-0.221826
LEMD3	5.95334e-41	0.0441034	1.04929
SGOL2A	6.28747e-41	-0.20271	-0.395199
TIPARP	6.31537e-41	-0.166237	-0.500078
SUSD6	6.64989e-41	0.0940877	0.818219
SF3B6	6.80976e-41	-0.115278	-0.161563
FTSJ3	7.09209e-41	0.168397	0.355598
ENO2	7.67299e-41	-0.19005	-1.97019
HNRNPA2B1	8.19003e-41	-0.127734	-0.177703
ASAP3	8.1906e-41	0.00405137	2.70141
AEBP2	8.82947e-41	-0.175313	-0.414824
CXADR	9.79664e-41	-0.172277	-0.344858
PBX4	1.2332e-40	-0.164782	-0.929282
SLC16A10	1.26722e-40	0.0236238	1.39405
PUM1	1.27763e-40	-0.149856	-0.219935
KTN1	1.28456e-40	-0.142213	-0.190563
DZIP3	1.32799e-40	-0.179067	-0.42657
MIDN	1.42775e-40	-0.170139	-0.332668
GM26669	1.46787e-40	-0.18227	-1.05631
EPB41L3	1.48487e-40	0.109616	0.723823
RPL10-PS3	1.50241e-40	-0.139662	-0.1753
SRGAP1	1.65737e-40	-0.165313	-0.987016
DARS	1.80467e-40	-0.150789	-0.253769
TMEM263	1.98683e-40	-0.167637	-0.548444
DLX3	2.1208e-40	0.00557814	2.67819
FCHSD2	2.30525e-40	-0.170942	-0.558952
SERINC5	2.4144e-40	0.0297637	1.32903
CBX8	2.51569e-40	-0.161308	-1.32311
LRIG3	2.62807e-40	-0.186878	-0.61623
INPP5F	2.72715e-40	-0.17977	-0.556486
DHX9	2.87468e-40	-0.163547	-0.240331
THSD7A	3.05766e-40	-0.192155	-1.49642
DDIT4L	3.09166e-40	0.081224	0.809282
PHF14	3.57842e-40	-0.140444	-0.203622
RIC8B	3.57842e-40	-0.170027	-0.633494
GOT2	3.83599e-40	0.14203	0.307495
EIF1B	3.83599e-40	-0.12803	-0.179141
ATXN7L3B	3.98446e-40	-0.120034	-0.169213
ATP11C	4.10753e-40	-0.172356	-0.626724
ZFP428	4.18353e-40	0.166962	0.352344
TMED2	4.64895e-40	-0.144583	-0.203134
LGALSL	4.75803e-40	0.08653	0.794495
SLC38A5	4.76935e-40	0.0117526	1.97723
CENPQ	5.20327e-40	-0.159085	-0.346568
ARL6IP6	5.61626e-40	-0.16442	-0.291775
NEK6	6.09657e-40	-0.169079	-0.644664
RAB19	6.50085e-40	0.00491506	2.50721
CIB1	6.66006e-40	0.202676	0.461968
ATXN2L	6.70229e-40	-0.15996	-0.279798
RAP1GDS1	7.59009e-40	-0.155205	-0.481941
NLK	7.59009e-40	-0.172744	-0.411289
ZFP629	7.61835e-40	-0.171156	-0.672814
CBLB	7.72007e-40	-0.167072	-0.555701
FGD4	7.96213e-40	-0.174705	-0.949079
PRDX5	7.99404e-40	0.137064	0.297173
UFC1	7.99927e-40	-0.137498	-0.223605
AK3	8.22772e-40	0.100664	0.723335
ONECUT2	8.67049e-40	-0.212407	-2.07452
DAD1	9.01817e-40	0.119868	0.224747
CDK4	9.51638e-40	-0.0873478	-0.121536
ATP2C1	9.57872e-40	-0.1681	-0.4842
SEPT10	9.71451e-40	-0.172252	-0.537019
COQ3	9.89011e-40	0.0886053	0.760197
CDPF1	9.96875e-40	0.134144	0.621414
ZFP260	1.02098e-39	-0.173819	-0.360906
LENG8	1.03136e-39	-0.165818	-0.45912
KRT18	1.03355e-39	0.164173	0.347685
NUP62CL	1.04516e-39	-0.162048	-0.991969
DPP4	1.22461e-39	0.00613309	2.41181
PLXNA2	1.22469e-39	-0.228906	-0.792853
DHFR	1.26663e-39	0.159716	0.327489
TIAM1	1.40275e-39	-0.177882	-0.622549
G2E3	1.4028e-39	-0.185104	-0.361291
HMGA1-RS1	1.49624e-39	0.217224	0.456054
DBX1	1.54601e-39	-0.791421	-5.842
FUBP3	1.8065e-39	-0.170116	-0.364151
BCAP29	1.85027e-39	-0.166423	-0.745815
PLAC8	1.87229e-39	0.05857	0.856313
PEG10	2.00413e-39	-0.208543	-0.829224
SYTL1	2.14929e-39	0.00414219	2.7423
SRP19	2.19432e-39	0.122981	0.220182
PTPRZ1	2.42449e-39	0.0374908	0.0541393
SDF2L1	2.48204e-39	-0.161145	-0.26857
X2010107E04RIK	3.01437e-39	0.114396
RNF111	3.24952e-39	-0.157833	-0.329914
IKBKB	3.33134e-39	-0.15363	-0.446937
MTA3	3.9961e-39	0.153672	0.574129
PPIB	4.26905e-39	0.114574	0.201963
MRPL20	4.33909e-39	0.117172	0.213725
KANSL2	4.68924e-39	-0.158798	-0.322398
CCDC88A	5.0676e-39	0.249221	0.486075
DBN1	5.27841e-39	-0.179144	-0.279165
UBE2G1	5.3016e-39	-0.156304	-0.298515
RFWD2	5.37586e-39	-0.141998	-0.237629
NR4A3	5.89711e-39	-0.29661	-3.34268
MEAF6	6.19514e-39	-0.148873	-0.296157
TMEM158	6.96139e-39	-0.174412	-0.727619
RAB6A	7.17476e-39	-0.158801	-0.297057
ZC3H14	7.28448e-39	-0.142914	-0.225991
LIPH	8.17494e-39	0.00305652	3.11266
OLFM2	8.68319e-39	-0.203615	-2.18871
NETO2	9.49636e-39	-0.164529	-0.740305
CELA1	1.03813e-38	-0.389749	-4.38004
DPPA5A	1.04384e-38	0.0240936	1.27581
MXD4	1.13014e-38	-0.175332	-0.666402
PLEK2	1.16547e-38	0.0150503	1.61831
PSMC4	1.20195e-38	0.119931	0.230083
WNK1	1.20918e-38	-0.161009	-0.259435
POLR3K	1.21447e-38	-0.137185	-0.197932
RSPO1	1.22421e-38	0.0605793	0.304489
SRPK2	1.23762e-38	-0.16664	-0.403187
CERS4	1.40889e-38	-0.15663	-0.692582
KBTBD2	1.45468e-38	-0.160213	-0.50637
CDC42	1.65803e-38	-0.109378	-0.161389
AIMP1	1.68712e-38	0.11192	0.206761
VEGFA	1.68866e-38	-0.179286	-0.689153
MRPS12	1.87129e-38	0.148994	0.316575
TSC22D2	1.90286e-38	-0.169066	-0.45688
SDSL	1.92509e-38	-0.161371	-0.623424
KMT5B	2.36192e-38	-0.164839	-0.434818
EGLN1	2.60604e-38	-0.162977	-0.271489
ARMC10	2.63646e-38	-0.158441	-0.322434
NKD1	2.64949e-38	-0.010618	-0.123575
RPL28	2.94818e-38	0.0636378	0.0919161
RDH10	3.12364e-38	-0.173056	-0.861779
RANGAP1	3.37333e-38	0.160467	0.338826
KDM2A	3.50826e-38	-0.15979	-0.297947
TMEM163	3.73079e-38	-0.173871	-1.36489
[truncated: 10,403 more rows]

## Sheet: PhenoGraph cluster 2
gene	P-value (FDR adjusted)	MAST Hurdle	logFC
PTN	0	1.33863	1.96357
TMSB4X	0	0.997138	1.46522
SPRED1	0	0.677357	1.78171
BEX3	0	0.651979	0.963532
MLLT3	0	0.651614	1.77981
KLF3	0	0.643368	1.49204
HES3	0	0.604277	2.37951
NR2F6	0	0.583951	1.01273
IGDCC3	0	0.573757	1.62768
EFNB1	0	0.559408	1.48976
EN1	0	0.527313	3.1826
CHST2	0	0.469819	2.05919
SPRY2	0	0.414881	2.66471
POU3F2	0	0.290769	2.43727
FGF8	0	0.274472	3.70349
PLP1	0	0.266278	1.8227
FEZ1	0	0.257718	2.04254
IL17RD	0	0.212557	2.63196
PAX5	0	0.204354	3.59904
FLRT1	0	0.136629	2.48265
CLDN10	0	0.108785	3.71548
PAX8	0	0.107567	3.47388
EN2	0	0.0954801	3.67393
MYO5B	0	0.0733252	2.68987
SP9	0	0.0680681	3.52722
KLHL14	0	0.0483124	3.05713
GRIN2A	0	0.0476835	3.19615
FGF17	0	0.0363985	4.33452
MT-CO1	0	-0.456378	-0.676418
SMS	0	-0.529181	-0.879285
PLS3	0	-0.565569	-1.47801
FGFR2	0	-0.653371	-3.00076
IQGAP1	0	-0.764611	-2.67969
BASP1	0	-0.784039	-1.68711
PCSK1N	0	-0.965328	-2.6146
IGFBP2	0	-0.974055	-2.17241
CHCHD10	0	-1.09282	-3.95521
ERAS	0	-1.1015	-4.32366
PIM2	0	-1.11432	-3.52685
EPCAM	0	-1.38121	-4.12397
OTX2	0	-1.52681	-3.87685
ILDR2	2.02045e-303	0.661712	1.45775
FABP7	5.52665e-303	0.232865	2.03139
POU5F1	1.96478e-302	-1.47896	-3.31757
SOX21	5.34227e-297	0.7048	1.58144
TNRC18	5.02619e-292	0.381805	1.42159
ACER2	3.63774e-290	-0.833744	-2.19608
NAV2	4.06927e-286	0.439069	1.30886
PAX6	5.70635e-286	-1.54456	-3.99096
NPM3	1.60459e-276	0.403464	0.636297
PCDH17	1.09789e-273	0.0782297	2.69482
CCND1	3.43098e-273	0.614227	0.942678
SIX3	7.1536e-271	-2.37728	-4.74079
TUBB3	4.65409e-270	-0.643963	-2.18641
HESX1	4.74426e-266	-1.82966	-5.97028
EPHA4	3.66576e-265	-0.744958	-2.28268
MAN2A1	6.40743e-265	0.280125	1.46407
MRPS6	3.4778e-264	0.491568	0.927589
LHX5	6.73364e-263	-1.08341	-3.85118
IRX2	2.02034e-259	0.332278	1.76046
EFNB3	8.10213e-255	0.289643	1.47686
ABLIM1	7.17876e-254	0.333132	1.45591
UCP2	7.04754e-249	-0.493675	-2.13049
NAV1	2.07642e-247	0.56152	1.21766
CHD3	8.26726e-247	0.498991	1.16041
MYO10	8.3933e-247	-0.509837	-1.33123
GNG2	1.95557e-245	-0.414655	-1.48846
SGTB	1.37609e-243	0.113676	1.9884
AKAP12	2.47546e-243	-0.591592	-1.93064
SHISA2	1.28863e-241	-1.20129	-3.31607
NR2F1	3.2862e-241	0.579545	1.77536
MT-ND1	7.50696e-235	-0.46462	-0.714603
MORF4L2	9.43809e-235	0.382082	0.562516
MEG3	8.54314e-234	-0.643755	-1.22244
LMO1	3.36948e-233	-0.9592	-2.584
IRS4	1.44155e-232	-1.08639	-2.89344
COL2A1	7.24149e-230	0.41503	1.2713
FLRT3	1.11533e-228	0.578416	1.31452
SOX1	2.85902e-227	0.558906	1.20539
GBX2	6.71705e-226	0.296988	1.66431
EMB	8.05851e-226	-0.528308	-1.019
BNIP3L	2.69806e-225	0.33825	0.511366
PANTR1	9.77317e-222	0.114307	2.00889
SFRP2	8.94586e-221	0.472306	0.913905
C130026L21RIK	1.32309e-220	0.130628	1.87971
PAM	3.31904e-219	0.302838	1.46769
TSPAN13	2.28526e-218	0.485266	0.86708
L1TD1	2.77551e-215	-0.914855	-5.2866
CTXN3	1.32338e-214	0.00586488	4.62119
TSC22D1	1.78547e-214	0.460694	0.754268
FAM49B	1.43464e-213	0.399986	0.67823
NDN	9.49693e-213	0.542835	0.894989
LIX1	5.83347e-211	0.493016	1.37789
TSPO	1.37738e-208	-0.443906	-1.55547
CDH1	4.72809e-208	-0.906428	-4.76387
PDGFA	5.34616e-208	-0.509218	-1.44245
FOXD4	1.44874e-204	-1.20615	-4.8008
SPINT2	2.97996e-204	-0.487104	-1.65737
HDAC6	2.34474e-203	-0.523462	-1.61723
MN1	6.62783e-203	0.302127	1.38502
FNDC3C1	1.08311e-201	0.487504	0.983785
MT-CO3	1.88737e-201	-0.360708	-0.543251
RASGRP2	2.45467e-201	-0.584913	-1.79105
NKD1	4.32754e-201	0.341735	1.35787
CRABP1	2.34647e-199	1.0955	1.72865
TCEAL8	4.40211e-199	0.341833	0.518253
SOX13	1.64889e-197	0.364868	1.1488
PDHA1	4.99695e-197	0.412397	0.674146
SPRY1	4.24833e-191	0.217511	1.56154
PNP	5.65195e-191	0.387871	0.650803
MYCL	3.00061e-190	0.411082	1.20597
PHLDA2	2.08224e-186	-0.672071	-2.95511
TNFRSF19	2.42774e-186	0.448964	1.20933
RARG	6.22962e-184	-0.531144	-2.82343
CGNL1	2.58021e-181	-0.83859	-4.10629
POU3F3	3.54254e-181	0.0578149	2.24753
BEX1	4.69659e-180	0.279327	0.406367
KRT8	8.23625e-179	-0.529671	-2.18923
SLC5A3	7.05559e-178	0.191704	1.37387
FZD5	9.52587e-178	-1.07744	-3.86147
MARCKSL1	1.69417e-177	0.241739	0.345035
RFX4	2.94945e-174	0.423789	1.22984
TCF12	3.62431e-172	0.429926	0.719504
FGF18	6.94331e-172	0.0420564	2.59371
ZFP703	1.02028e-171	-1.04309	-3.59567
MEX3B	5.15791e-171	0.376801	1.18217
SERPINH1	5.8667e-170	0.409292	0.653248
FEZF1	6.55462e-170	-1.26	-4.45402
CELSR1	2.27228e-169	0.286789	1.18909
PCP4L1	2.39944e-169	0.038914	2.65724
RAX	2.6092e-169	-1.86234	-5.05617
SPSB4	3.11292e-169	0.302989	1.11045
GPM6B	6.00516e-169	0.0485832	2.28709
DNMT3B	1.35864e-168	-0.592989	-1.12222
EGFL7	1.58274e-168	-0.389714	-1.29118
X1700027J19RIK	1.61713e-168	-0.441822
CYP26A1	5.20724e-165	-1.27122	-5.30439
LY6E	1.15184e-163	-0.41373	-1.19408
ZFP36L1	3.21105e-163	0.504329	0.804989
FAM84B	9.77656e-162	0.118051	1.6634
HSPB1	3.80583e-161	-0.8578	-5.93298
X2610027F03RIK	3.62534e-160	0.0463059
SLITRK6	9.05712e-160	0.0115959	3.59027
LDHB	1.72479e-159	-0.499342	-0.913633
RASSF2	3.79955e-158	0.117119	1.58496
JAG1	4.71776e-158	0.301919	1.33513
ZBTB16	6.8924e-158	0.3523	1.14485
MT-ND4	1.10781e-157	-0.312361	-0.487703
SERPINB6A	4.72586e-157	-0.398007	-1.4714
NEBL	6.97118e-157	0.0728088	2.0216
IER2	8.35586e-156	0.394689	0.687344
EFNB2	7.72728e-155	0.416621	1.21628
S100A10	1.41502e-154	-0.405263	-1.5548
CNPY1	4.28239e-154	0.0163026	3.26808
NRP1	9.25015e-154	0.0956315	1.83484
TMSB10	9.77047e-153	-0.228296	-0.327971
KRT18	1.02404e-152	-0.442365	-1.51864
ALYREF	1.11431e-151	0.308893	0.449658
RAB25	1.40203e-150	-0.738663	-4.30525
MYLK	1.70902e-150	0.261982	1.31953
MIR124-2HG	4.46785e-150	0.355203	1.1048
HOXB2	4.47953e-149	-1.50505	-4.67441
WNT8A	4.71767e-149	-1.14167	-4.78961
ZFP423	6.87213e-149	0.302451	1.07313
STMN2	4.85831e-147	-0.524043	-1.06544
UBE2K	2.23901e-145	-0.318382	-0.612204
HS3ST3B1	5.33563e-145	0.0909156	1.78925
SHROOM3	1.59206e-144	0.244803	1.15737
SNRPN	2.32663e-144	-0.372363	-0.765504
TAL2	6.40541e-144	-0.718283	-2.52745
EPHA7	1.56112e-143	-0.688635	-2.06941
UPP1	3.17479e-143	-0.808976	-2.45733
ZSWIM5	7.56447e-143	0.118149	1.43378
DUSP9	1.96089e-142	-0.519373	-2.63276
FBLN2	2.62841e-142	0.137313	1.61586
HOXA1	2.67299e-142	-1.94744	-5.65
PDLIM1	1.30849e-141	-0.549961	-3.39648
CERS4	3.06381e-140	-0.459402	-2.12698
CRIP1	3.4873e-140	-0.42934	-1.8418
CXCL12	4.4698e-140	-0.758582	-3.79497
PEG12	7.13308e-139	0.289442	1.16826
BHLHE41	1.66373e-138	0.0587081	2.01901
DUSP6	6.48472e-137	0.126832	1.63561
F11R	2.16994e-136	-0.426509	-1.96583
FZD2	2.27628e-136	-0.348492	-0.803483
ISM1	2.18607e-135	0.0250365	2.67904
FBLIM1	3.93757e-135	-0.556033	-3.11337
SP8	7.27562e-135	0.39523	1.02472
APOC1	5.12218e-134	-0.581771	-3.22601
PPP1R14A	8.06068e-134	-0.617534	-4.2674
ZSCAN10	1.00673e-133	-0.465751	-2.2436
TMEM238	4.53046e-132	-0.539076	-2.65264
LHX2	1.08833e-131	-1.1927	-3.05994
HOXB1	1.39798e-131	-1.41438	-5.2247
ZDHHC2	2.22154e-131	-0.381662	-1.70627
INA	7.62989e-131	-0.46469	-1.4161
CLDN6	8.48978e-131	-0.95177	-4.80762
EPB41L4A	1.0139e-130	0.185349	1.32407
MEIS2	1.40462e-130	-0.552934	-1.02421
EHBP1	1.40462e-130	-0.574043	-1.8962
RBP1	1.80709e-130	0.73787	0.928276
ECI1	5.86451e-130	-0.452619	-1.67752
AQP11	2.41871e-129	0.174505	1.26071
FKBP11	1.17894e-128	-0.353704	-1.03141
LARP7	7.83393e-128	-0.372888	-0.726536
RAI14	9.28801e-128	0.261866	1.07493
TCFL5	9.9181e-128	-0.345489	-1.13188
X2900011O08RIK	2.09518e-127	-0.526804
COX7C	3.43294e-127	-0.19894	-0.286407
ZCCHC7	9.23833e-127	0.338611	0.659414
MT-ND2	1.08682e-126	-0.282746	-0.428833
ALDH1A2	1.2076e-126	-0.830262	-4.03647
RGS2	1.90987e-126	0.128077	1.53188
FZD3	4.41384e-126	0.380039	0.854007
IRX3	9.58311e-126	0.639311	1.00866
SALL4	5.30587e-125	-0.368256	-0.81817
CKB	9.90236e-125	-0.517419	-1.56601
CLU	1.37386e-124	-0.519656	-2.63068
WBP5	1.55334e-124	0.23398	0.343129
DAB1	2.9606e-123	0.24962	1.01303
BOC	3.81956e-123	0.116844	1.58251
X1110008P14RIK	4.5965e-123	-0.310232
BEX4	5.02205e-122	0.252184	0.341372
NRIP1	9.80638e-122	0.432304	0.95507
ELMOD1	9.80952e-122	0.030955	2.46241
SLC2A3	2.71441e-121	-0.356935	-0.744018
FAM117A	3.28786e-121	-0.394976	-1.86271
DACT2	4.86395e-121	-0.695153	-4.48546
SAP30	7.00372e-121	0.314046	0.503379
CUEDC1	4.38224e-120	0.350879	0.858598
HMGA2	3.23462e-119	0.354745	0.547337
AP1M2	5.27972e-118	-0.701295	-5.15906
FUOM	6.40966e-118	-0.621846	-4.32235
MT-ND6	1.70348e-117	0.44497	0.791989
CCND2	3.74248e-117	0.674214	0.981685
MYCN	6.53565e-117	0.481741	0.861873
HNRNPH3	7.57638e-117	0.253842	0.37736
KRTCAP3	9.76866e-117	-0.50167	-3.25033
FAM181A	1.03957e-116	0.0980665	1.62996
CELA1	1.08672e-116	0.0205533	2.72409
VEZF1	7.41765e-116	0.341359	0.570702
BZW2	7.718e-115	0.232098	0.329905
VRTN	2.47022e-114	-0.60315	-4.04069
ERMN	2.7566e-114	-1.26221	-6.24202
FAM181B	3.64779e-114	0.475981	1.02116
HMGB3	4.56342e-114	0.221225	0.298908
MT-ATP6	7.24499e-114	-0.259585	-0.390453
HNRNPF	1.33243e-113	0.212571	0.310526
PHLDA3	1.9675e-113	-0.594996	-2.18555
TMEM132C	2.50447e-113	0.154124	1.27656
LGALS1	9.65786e-113	-0.360205	-1.10133
ACADL	3.13128e-112	-0.341703	-1.3524
AKR1B3	3.8515e-111	0.290068	0.448338
RPL37A	3.86684e-111	-0.169175	-0.242317
EMX2	7.09481e-111	-1.23883	-5.35726
GM10076	1.29232e-110	-0.463095	-0.69107
MID1IP1	1.40882e-110	-0.380583	-1.50011
EIF1B	1.5425e-110	0.228222	0.329072
SERF1	1.78725e-110	0.438099	0.693842
GPC3	1.14351e-109	-0.394395	-0.997993
IGF2BP3	1.47246e-109	0.277318	0.427232
STX3	5.94301e-109	-0.410534	-1.82607
PKNOX2	9.57244e-109	0.217328	0.953994
SEZ6L	1.19028e-108	0.0098698	3.15847
MT-ND5	8.33413e-108	-0.25895	-0.451137
MKRN3	8.5804e-108	0.152582	1.2836
WFDC2	1.12305e-107	-0.421933	-1.08307
SNRPF	4.02359e-107	0.21218	0.297075
JPH4	4.84246e-107	-0.406257	-1.86354
EML5	1.89612e-106	0.118706	1.2869
GM9493	3.72086e-106	0.220918	0.325569
SKIDA1	4.56469e-106	0.276841	0.897736
CELF2	8.05242e-106	0.360533	0.837824
GM26917	1.99679e-105	0.407941	0.644958
RGMA	2.0123e-105	-0.290103	-0.853046
LACTB	2.81163e-104	0.224026	0.854616
LRRTM1	4.29263e-104	0.00837222	3.39942
WWC1	4.30475e-104	0.279287	0.780853
APOE	4.4869e-104	-0.398593	-0.816983
FEZF2	4.82473e-104	-1.02079	-5.30893
OXCT1	4.99197e-104	-0.390282	-1.34209
PLIN3	5.98561e-104	-0.334482	-0.975285
ATP6V1F	1.61923e-103	-0.224251	-0.428796
GM2694	2.26038e-103	0.425272	0.882978
PLCH1	3.84132e-103	0.269699	0.84067
BMP7	4.74383e-103	-0.439513	-2.55967
X1810058I24RIK	5.91862e-103	-0.222613
X1700025G04RIK	1.24563e-102	0.326709
PKDCC	1.44423e-102	-0.435015	-1.21248
MSX3	1.72584e-102	0.0970586	1.63864
RPL37	3.124e-102	-0.180821	-0.253885
HOPX	6.04873e-102	-0.585687	-2.19575
TTC3	7.51991e-102	0.243094	0.321748
TES	1.3044e-101	-0.352406	-1.75113
NKX6-2	3.37552e-101	0.117875	1.73089
CMTM8	7.2622e-101	-0.322954	-1.03014
RPS29	1.87335e-100	-0.205726	-0.293096
FAM57B	2.18668e-100	-0.359454	-1.44712
TOMM7	3.42131e-100	-0.202889	-0.344185
RSPO1	4.57202e-100	-0.459152	-2.32873
CLDN7	3.33737e-99	-0.755443	-4.33681
NRARP	4.0305e-99	0.0946387	1.47768
CLEC2L	4.2654e-99	0.073513	1.63501
SPEG	8.05365e-99	-0.336077	-1.40072
CAPG	9.99559e-99	-0.442658	-2.8766
TUBB6	2.07816e-97	-0.33629	-1.35817
CALCA	4.61512e-97	-0.537486	-2.31499
NOTUM	5.55549e-97	0.0313451	2.23872
SSSCA1	1.34878e-96	-0.26943	-0.513003
SOX4	4.30911e-96	0.286835	0.42089
MT-CO2	9.68286e-96	-0.207991	-0.330826
GMFG	1.85905e-95	-0.360424	-1.97733
HIGD1A	2.09091e-95	0.209218	0.304213
SALL1	5.3419e-95	-0.367531	-1.16066
BICC1	9.56338e-95	0.108063	1.33859
H2AFJ	1.17854e-94	-0.237754	-0.493227
CXCR4	1.49095e-94	0.13067	1.16533
SPINK1	2.73186e-94	-0.5872	-3.30055
FZD10	3.31854e-94	0.161665	1.13056
MCF2	3.89626e-94	-0.40722	-1.96518
TOP2B	4.92458e-94	0.318122	0.566466
MAP7	5.92933e-94	0.0814398	1.3844
VIM	8.47579e-94	-0.37351	-1.15055
CDX1	1.00022e-93	-1.78463	-4.98217
RTN1	1.18249e-93	0.250985	0.954955
YDJC	3.06671e-93	-0.343019	-1.55434
PMVK	7.83513e-93	0.270491	0.556498
EGLN1	1.8355e-92	0.31482	0.526642
KIF21A	2.02611e-92	-0.3285	-0.748011
LDHA	2.32828e-92	0.12249	0.174849
GRRP1	2.78922e-92	-0.355362	-1.39131
ETV5	4.33509e-92	0.116129	1.30502
A430005L14RIK	2.31676e-91	0.269848	0.469433
DYNLL1	3.10189e-91	-0.155812	-0.226679
JUND	4.22374e-91	0.319315	0.531402
SEMA6A	8.73496e-91	-0.402046	-1.52996
IRX4	6.42163e-90	0.0104493	3.10378
PFDN2	8.46749e-90	0.211085	0.301611
DSP	8.63202e-90	-0.426353	-2.70314
RPA3	1.94547e-89	0.307714	0.494396
NANOG	4.17003e-89	-0.617536	-4.3255
VANGL2	1.79839e-88	0.29997	0.575453
NECTIN2	1.85711e-88	-0.3363	-0.968281
MAML3	1.94182e-88	0.276133	0.758446
WLS	2.30347e-88	0.650878	0.744537
POU3F1	5.30265e-88	-0.397233	-0.812891
CDKN1C	1.05391e-87	-0.389518	-0.954971
HSP90AB1	1.09738e-87	-0.148409	-0.213322
PAX2	2.13591e-87	0.284901	1.01912
GSTM5	2.28496e-87	0.269932	0.446528
PCSK2	3.72812e-87	-0.48182	-3.26551
EFNA5	4.47576e-87	0.368902	0.734777
OGFRL1	4.92485e-87	-0.309923	-1.29168
RPS18	1.58272e-86	0.111581	0.155835
FAM132A	6.80063e-86	-0.323142	-2.0518
GNAZ	7.44716e-86	0.0724355	1.29515
NDRG2	9.11047e-86	-0.468985	-3.46353
TNNT1	1.01154e-85	-0.334128	-1.86
H19	2.09395e-85	-0.306565	-1.26097
AGPAT2	2.37876e-85	-0.333426	-1.98823
COX6B2	4.07334e-85	-0.299119	-1.04948
STK26	4.83167e-85	-0.37583	-2.33873
CRB3	9.83181e-85	-0.592289	-4.19995
GOLM1	1.1044e-84	0.257057	0.431921
FGF15	1.13896e-84	0.281166	1.04134
RNF130	1.5131e-84	0.261995	0.633105
SH3PXD2A	1.69158e-84	0.071885	1.3579
OAT	1.70643e-84	-0.345563	-0.900318
LSR	2.11112e-84	-0.278479	-0.727312
PARVB	2.13288e-84	-0.377415	-3.04252
DLG1	3.33903e-84	0.288669	0.64416
IRF2BP2	4.41465e-84	0.237745	0.860142
ID2	3.46798e-83	0.464752	0.742321
ANXA7	4.22923e-83	-0.295804	-1.54872
ATP5K	9.1543e-83	-0.254576	-0.438883
PHYHIPL	9.81683e-83	0.133199	1.05844
CEP170B	1.26269e-82	-0.346347	-2.25157
GNG3	1.46854e-82	-0.315547	-1.03179
TCF7L1	1.28088e-81	-0.322773	-0.841581
SELENOF	1.71073e-81	0.201469	0.270315
DSG2	3.95308e-81	-0.518851	-3.62432
RBM3	6.58425e-81	0.171681	0.229181
MKRN1	1.64573e-80	0.31692	0.514011
BC024139	1.83795e-80	0.0276716	1.94394
MPPED2	2.67977e-80	-0.295708	-1.17032
ACTG1	3.73244e-80	-0.173126	-0.256074
IGF2BP1	3.74264e-80	0.220017	0.296562
IRX5	3.98876e-80	0.41298	0.708961
MAPK13	4.34099e-80	-0.432557	-3.33694
OLA1	2.40368e-79	0.182996	0.240181
RGS10	2.61624e-79	-0.291423	-1.38148
NPL	3.34225e-79	0.0968856	1.19389
VAMP8	3.66135e-79	-0.324028	-1.31229
SEMA3E	4.46804e-79	-0.86462	-4.77741
GPRC5C	4.78385e-79	-0.336848	-1.31185
X1700013H16RIK	5.10467e-79	-0.327132
PFN2	6.50736e-79	0.293398	0.578124
HNRNPK	7.93258e-79	0.146788	0.193867
NREP	7.99377e-79	0.317981	0.757502
UBQLN2	2.51e-78	0.249075	0.410385
TUBB4A	3.65824e-78	-0.305077	-1.06946
NBL1	3.94412e-78	-0.525299	-3.66369
C030018K13RIK	5.64754e-78	0.0268338	2.03947
MIP	8.45019e-78	-0.525121	-4.04789
SLC25A5	1.00935e-77	0.206853	0.291426
MT-CYTB	1.06589e-77	-0.219294	-0.348546
ARID3A	1.88257e-77	-0.298804	-0.942622
ATP5L	2.0959e-77	-0.207217	-0.360695
POU3F4	2.09656e-77	0.0543198	1.57354
TRAK1	2.24605e-77	0.131147	0.872301
PLPP2	2.72512e-77	-0.303994	-1.54276
MTAP7D3	4.35731e-77	-0.335185	-1.25998
X0610040J01RIK	4.61104e-77	0.0262887
TMEM88	5.54544e-77	-0.288169	-1.30982
X2610318N02RIK	6.61553e-77	0.237042
H2AFY	1.07783e-76	0.279228	0.427843
HOXA2	1.47708e-76	-0.855227	-4.02581
ZFHX4	1.70096e-76	0.190759	1.00176
H2AFY2	2.00489e-76	0.214534	0.328841
GALT	4.72412e-76	-0.327329	-2.13056
SOCS6	1.09949e-75	0.239932	0.586659
FOXD1	1.22013e-75	-0.921776	-3.14364
GM6133	1.47691e-75	0.299037	0.585186
RBPMS	1.51839e-75	-0.257563	-0.670779
WIF1	5.48005e-75	0.0217297	2.25413
UTF1	6.53578e-75	-0.729476	-4.67527
RPS21	9.20113e-75	-0.145575	-0.206878
GAP43	1.19338e-74	-0.30967	-1.17367
QPRT	1.72974e-74	-0.273193	-1.07509
GSC	1.74849e-74	-0.977166	-5.06846
MT-ND4L	2.39954e-74	-0.219638	-0.3814
RHOB	2.52967e-74	0.170051	0.939917
ARL5B	3.31636e-74	0.225627	0.685912
G3BP1	1.12545e-73	0.175662	0.213648
DTX4	1.55606e-73	0.167437	0.839034
MAGOH	4.55244e-73	0.162889	0.223723
GREB1	7.22951e-73	0.249526	0.479981
IGFBPL1	1.0424e-72	-0.318687	-1.19212
ZFP422	1.21057e-72	0.287179	0.495243
ADAMTS9	1.35609e-72	0.117955	1.13329
PNMA2	1.93523e-72	-0.273246	-1.42853
BCAT1	2.01641e-72	0.253339	0.466504
RAP2B	2.7394e-72	0.239369	0.616838
NPM1	7.66844e-72	0.104576	0.143333
PPP1R1A	7.72549e-72	-0.260324	-0.750418
C130073E24RIK	7.75943e-72	0.0136652	2.70792
SULF1	9.13329e-72	-0.314853	-1.09032
HIST1H2AP	2.23338e-71	-0.65564	-1.09022
SOX9	3.31281e-71	-0.399698	-1.19104
NKX6-1	4.98505e-71	0.163624	0.991271
MIRG	5.36868e-71	-0.301225	-1.20664
LLGL2	2.58583e-70	-0.370797	-2.5716
IRF2BPL	5.02418e-70	0.200058	0.928338
ARGLU1	6.69687e-70	0.175259	0.218067
CDC42	1.39938e-69	0.161075	0.229944
TRA2A	1.45642e-69	0.203884	0.27626
CABP7	1.47729e-69	-0.546758	-4.26518
REEP5	1.87541e-69	-0.25072	-0.759978
RPL6	1.89851e-69	-0.120612	-0.167628
PPA1	2.23611e-69	0.166752	0.225384
WHSC1	2.57907e-69	0.241273	0.372758
TMED2	2.57907e-69	0.207987	0.308748
HIST1H2AK	2.75573e-69	-0.50306	-0.928878
THSD7A	3.10804e-69	-0.398722	-2.68934
IRX1	5.31807e-69	0.232073	0.701846
TM9SF3	7.9842e-69	0.242112	0.399265
ESRP1	8.10382e-69	-0.577916	-4.46713
MAP1B	8.11179e-69	0.244711	0.359964
MYL7	1.56144e-68	-0.326825	-2.27152
CSRP2	1.79162e-68	-0.241388	-0.540591
TXNDC17	3.13157e-68	-0.16568	-0.303263
EEF1B2	3.53857e-68	0.0900994	0.13063
LMO4	4.14483e-68	-0.259882	-0.537899
GREB1L	6.41338e-68	-0.274861	-0.684977
UBE2G1	6.58038e-68	0.241981	0.46313
RNF32	9.69397e-68	0.0544754	1.4591
GALNT7	9.90787e-68	0.245397	0.722365
D1ERTD622E	1.67183e-67	0.117474	1.05602
RPL9-PS6	1.67838e-67	0.181233	0.254541
VGLL4	1.97289e-67	0.216793	0.755967
OTX1	2.03308e-67	-0.484368	-1.63387
RPL27-PS3	2.19193e-67	0.172542	0.248267
ADAM10	2.38504e-67	0.198858	0.772694
HS6ST1	3.36657e-67	-0.283381	-0.94855
UBL4A	4.24045e-67	-0.224352	-0.595613
OST4	4.84042e-67	0.190056	0.292657
RSL24D1	5.0021e-67	0.206916	0.317539
DDT	5.86254e-67	-0.194816	-0.35877
PDIA5	1.13174e-66	0.109122	0.982531
SALL3	1.17125e-66	-0.309299	-0.902509
SOD2	1.2226e-66	0.2297	0.393848
AUTS2	1.51958e-66	0.264774	0.454228
AES	1.57854e-66	-0.254435	-0.589383
EIF4EBP1	1.83861e-66	-0.203674	-0.411106
EYA2	2.14538e-66	-0.436009	-3.39077
MTAP	2.52577e-66	0.225199	0.367745
MRPL34	4.56685e-66	-0.244148	-0.445399
ZCCHC18	5.40415e-66	0.155155	0.821377
TMEM51	6.47744e-66	-0.386	-3.0887
FABP3	8.98728e-66	-0.292942	-1.94697
PDLIM2	1.24163e-65	-0.282146	-2.00245
TSPAN6	1.60702e-65	0.218511	0.353142
RP23-181A8-2	1.75313e-65	0.00505353
X1810022K09RIK	1.85995e-65	-0.217098
SMIM22	2.27469e-65	-0.297407	-2.13196
ACRBP	2.88785e-65	-0.273013	-1.2781
ZC3H12C	6.20649e-65	0.0621955	1.3303
CDX2	7.51152e-65	-1.85797	-6.41033
PJA1	9.19038e-65	0.266624	0.456904
ECHDC2	1.41182e-64	-0.279797	-1.26226
MYRF	1.83877e-64	-0.304359	-2.1502
SFRP5	1.86391e-64	-0.451331	-3.01001
CELSR2	2.51745e-64	0.224371	0.658418
IFITM3	2.6624e-64	0.256335	0.758947
RPS2	2.7157e-64	0.119529	0.174655
ANP32A	2.8291e-64	-0.128764	-0.208933
SLCO3A1	1.06989e-63	0.103198	1.05571
CD24A	1.09778e-63	0.293142	0.427271
VSTM2B	1.84068e-63	0.258812	0.749846
HPGDS	2.92292e-63	0.026824	1.91096
CARHSP1	3.08899e-63	-0.226381	-0.601023
WDR83OS	3.40743e-63	0.216879	0.374709
PRRX1	4.27043e-63	-0.314815	-1.98389
RAB28	5.63602e-63	0.228544	0.515057
HS2ST1	9.3645e-63	0.230917	0.50069
ACOT9	9.91351e-63	-0.249398	-1.65717
HNRNPA1	1.02661e-62	0.107065	0.150019
SLIT3	1.05178e-62	-0.333994	-1.93557
MAB21L2	1.14122e-62	-0.606005	-2.62431
LIN28A	1.16985e-62	-0.202403	-0.431689
MECOM	1.80189e-62	-0.371634	-2.31755
HES5	1.87175e-62	0.27802	0.781203
HSP90AA1	5.8876e-62	-0.161506	-0.24853
RP9	7.05636e-62	-0.234415	-0.724335
FGF5	8.01e-62	-0.821785	-6.22987
PID1	1.0368e-61	-0.359287	-2.493
IGFBP5	1.15056e-61	0.295501	0.717384
PODXL2	1.33574e-61	0.0943974	1.04006
HS3ST3A1	1.72197e-61	0.0120157	2.46543
NRG1	1.82935e-61	-0.43478	-2.36354
APELA	2.52232e-61	-0.434146	-2.1378
MAF	2.64257e-61	-0.612994	-2.62343
PTEN	2.81805e-61	-0.204674	-0.5185
ARID3B	3.29758e-61	-0.265996	-0.748204
PPT1	4.70883e-61	0.193724	0.63725
AR	6.39152e-61	0.0845216	1.10576
SELENOK	1.03081e-60	0.190315	0.288276
IL6ST	1.03423e-60	0.155135	0.79801
X2610028E06RIK	1.44556e-60	0.023676
IMPDH1	1.47394e-60	-0.242849	-0.879042
ENC1	1.52788e-60	0.199135	0.779376
TMEM55A	1.9683e-60	0.207925	0.585319
HSD17B12	2.43668e-60	0.211227	0.368234
RPL27	2.43668e-60	0.148261	0.204163
DPYSL2	2.79236e-60	0.26203	0.519701
GM42637	2.82914e-60	-0.294322	-1.93838
KLF9	3.1541e-60	-0.282312	-1.28013
LSAMP	3.16434e-60	0.0862363	1.11326
RND3	4.20025e-60	0.238142	0.641236
RPL41	5.02968e-60	-0.108429	-0.151466
PAPPA	5.8388e-60	0.0710497	1.28604
ELAVL2	7.1766e-60	0.246847	0.623798
FAM13C	8.02346e-60	0.0874826	1.14406
BAHCC1	1.45917e-59	0.202921	0.603296
COPZ2	2.29528e-59	0.109626	1.01753
HNF1B	4.84388e-59	-1.22696	-8.2828
UBE2E1	5.73081e-59	0.182555	0.274706
TCEA3	7.20898e-59	-0.29708	-2.3552
PALM3	7.65157e-59	-0.305808	-2.09393
ELFN1	9.70792e-59	0.0216581	1.99981
FGFR1	1.11039e-58	-0.249291	-0.506386
OTX2OS1	1.67612e-58	-0.558327	-5.0655
TCEAL1	1.72026e-58	0.123714	0.890292
KBTBD11	1.95834e-58	0.168571	0.840448
RBPMS2	3.34462e-58	-0.254276	-0.696872
DMRT3	3.44311e-58	-0.488221	-3.49108
RPL31	4.13998e-58	-0.104474	-0.162807
PCNA	5.00753e-58	0.223668	0.355195
MDK	5.63846e-58	-0.161596	-0.272418
RPL35	6.35459e-58	-0.17309	-0.25648
SPARC	7.3388e-58	-0.254458	-0.584928
KLC3	7.63174e-58	-0.253358	-1.91958
SOX3	1.2372e-57	0.297636	0.472691
RNF7	2.08172e-57	0.149637	0.195063
KDF1	2.28777e-57	-0.564284	-5.76361
X1810011O10RIK	2.63846e-57	0.0355852
SMIM3	2.82423e-57	0.144078	0.830613
CYB5R1	2.82423e-57	-0.237192	-0.953837
PSIP1	2.92645e-57	-0.13714	-0.228525
LRRC4B	3.55366e-57	0.0967031	0.986684
SLC7A3	4.04711e-57	-0.300397	-1.62493
SEMA3A	5.64191e-57	0.0607763	1.29334
TXNRD1	6.28077e-57	0.19151	0.2728
RPS27	6.832e-57	-0.135392	-0.197895
BTF3L4	7.37288e-57	0.17516	0.263075
KIF1B	8.21038e-57	0.263602	0.448244
PEA15A	9.86662e-57	0.211961	0.578631
AP1S1	1.15473e-56	0.208045	0.401839
CCDC112	1.16679e-56	-0.250327	-0.852491
SERTAD1	1.44179e-56	-0.230479	-1.48617
MPC2	1.57698e-56	0.199395	0.528263
PALLD	1.70933e-56	0.352786	0.580699
GM9844	1.73794e-56	-0.219714	-0.561765
TPT1	1.96516e-56	0.087316	0.117174
SLC2A1	2.26693e-56	-0.250434	-0.44449
SNX1	3.58308e-56	0.213688	0.533355
NKX1-2	3.7509e-56	-0.622076	-2.92085
PIP5K1B	3.89981e-56	0.0411069	1.48236
SMAD1	3.94541e-56	0.231759	0.587973
B230312C02RIK	3.97907e-56	-0.363525	-0.911151
PCBP3	5.31725e-56	0.151064	0.656973
ROBO3	5.78093e-56	-0.759504	-6.08095
AXIN2	7.37981e-56	0.277075	0.673914
TRH	8.27915e-56	-0.64417	-3.17391
DKK1	8.61883e-56	-0.525009	-1.9184
ADK	8.62228e-56	0.201613	0.3422
GNGT2	9.41205e-56	-0.251039	-1.5808
ATR	1.01596e-55	0.213493	0.570568
B3GNT7	1.09569e-55	-0.329117	-2.48699
RTN4RL1	1.53677e-55	-0.332254	-3.19259
EMILIN2	1.55967e-55	0.0788684	1.13784
UQCR11	3.25098e-55	-0.144421	-0.236759
RBMS3	4.69278e-55	0.0693405	1.15926
OLFML3	8.85581e-55	0.0717753	1.20389
RSPO3	9.86833e-55	-0.380504	-2.9641
EDARADD	1.09573e-54	-0.466403	-3.48207
PET100	1.12927e-54	-0.206992	-0.562157
FARP1	1.3594e-54	0.151095	0.710016
CELRR	1.59391e-54	0.03392	1.70247
D030056L22RIK	1.75375e-54	0.208673	0.404763
ELAVL1	2.06026e-54	0.169205	0.248395
FLNA	2.94688e-54	-0.259876	-0.654358
PATJ	3.34967e-54	-0.256708	-2.13506
POLR2L	3.95897e-54	-0.242037	-0.562124
SLC29A1	4.52412e-54	0.148653	0.745555
NDFIP2	4.72045e-54	0.21458	0.530951
MPP6	4.74348e-54	0.199973	0.314157
ANXA4	7.26084e-54	-0.349715	-3.18393
SH3GL3	7.3378e-54	-0.252851	-1.75308
TRIM8	8.76468e-54	0.205914	0.552611
PCDH8	1.20129e-53	-0.394526	-2.41004
LRP2	1.7951e-53	-0.271653	-0.838458
METTL9	2.70439e-53	0.162344	0.245238
ELAVL3	3.34204e-53	-0.288571	-1.80916
RAP1A	3.61468e-53	0.207847	0.345774
TUBGCP2	4.03199e-53	0.197932	0.494436
TUBA1B	4.43845e-53	0.13342	0.176166
WSB1	4.91425e-53	0.229258	0.48166
NKAIN4	4.91425e-53	0.0541173	1.34433
COX5B	4.9916e-53	-0.140383	-0.244777
ZFP985	4.9916e-53	-0.266927	-1.98057
HNRNPR	5.99344e-53	0.159884	0.196386
CFAP20	6.83176e-53	0.179535	0.287074
RNF122	6.87172e-53	0.118752	0.837282
SNX30	8.42329e-53	0.14157	0.726024
RPL38	9.2882e-53	-0.134461	-0.192352
URAH	1.55836e-52	-0.241639	-1.97892
MAPK10	1.56119e-52	0.0534449	1.25767
PDCL3	1.86226e-52	0.198507	0.344814
GM26700	1.92533e-52	0.0378213	1.61039
TCEAL3	2.08394e-52	0.0754462	1.07875
PDK1	2.09649e-52	0.218931	0.519361
LPGAT1	2.52422e-52	-0.250395	-1.50957
SIVA1	2.56058e-52	-0.134748	-0.213572
GPX1	2.56058e-52	-0.150086	-0.277304
ZFP521	2.60379e-52	0.16558	0.64321
SH3BGRL	2.68634e-52	0.198092	0.311232
MPHOSPH8	3.66074e-52	-0.175567	-0.35778
RPL36	6.11685e-52	-0.10873	-0.162056
NFIB	6.31307e-52	-0.435471	-3.48954
OAZ1	6.64355e-52	0.0972737	0.141059
SOCS2	6.70852e-52	-0.286649	-0.722699
TMEM255A	7.11724e-52	0.0151549	2.21433
CITED2	7.84533e-52	0.324985	0.472859
CCNB1IP1	7.8824e-52	-0.387411	-3.16058
X1700019D03RIK	8.05208e-52	-0.285573
CAMK2N2	8.58214e-52	0.174326	0.631431
CETN3	1.11138e-51	0.172244	0.251716
COX7A2	1.16626e-51	-0.109342	-0.17677
ME3	1.41349e-51	0.0453074	1.41628
NDUFA12	1.71974e-51	-0.193126	-0.353323
MICAL1	1.9211e-51	-0.227465	-1.17389
SCG5	2.05035e-51	0.181802	0.709954
STAP2	3.28706e-51	-0.21694	-1.42562
PCNT	3.5404e-51	-0.268749	-0.85055
MSMO1	3.56228e-51	0.185446	0.601455
MED21	3.56228e-51	0.185195	0.310964
CAMK2D	4.21912e-51	0.0997489	0.916262
ZMIZ1	4.26666e-51	0.231017	0.461584
APLP2	4.68282e-51	-0.193225	-0.457117
SOX5	4.92067e-51	-0.283443	-1.58182
CHIC2	4.98876e-51	0.194888	0.331977
IFT43	7.0556e-51	-0.190103	-0.45866
SDK2	9.09824e-51	-0.268003	-2.15816
GM2000	9.1979e-51	0.158116	0.223606
GRB14	9.92345e-51	-0.317966	-2.86081
GPR153	1.31174e-50	0.076796	0.966334
PPFIBP1	1.7022e-50	0.190762	0.542288
MEOX1	1.75521e-50	-0.642657	-5.04217
CBX7	1.88873e-50	-0.232569	-1.5981
PLATR10	2.05388e-50	-0.729044	-6.64433
GALNT1	2.33136e-50	0.255419	0.492892
E130012A19RIK	2.64133e-50	0.258116	0.427801
PRSS23	3.77608e-50	0.131598	0.922985
CDH22	4.08176e-50	0.016425	1.99742
UBE2QL1	5.02308e-50	0.0459779	1.38694
ELOVL6	5.65569e-50	0.195557	0.549111
IFITM1	6.99161e-50	0.290275	0.529116
DST	8.24231e-50	-0.272812	-0.71469
TPM2	8.71047e-50	-0.210399	-0.657896
TMA7	1.12079e-49	-0.106875	-0.174879
CD44	1.17788e-49	-0.248947	-2.08974
TTR	1.21488e-49	-0.322304	-3.42471
TUBA4A	1.51478e-49	-0.25959	-2.38229
X3110082J24RIK	2.27653e-49	0.0346951
TSNAX	2.56237e-49	0.225427	0.420319
ALKBH7	3.15687e-49	-0.230396	-0.872551
ATP5B	3.29738e-49	-0.150655	-0.254576
JAKMIP1	3.30661e-49	-0.410634	-3.64319
SPRED3	3.30914e-49	0.102079	0.92222
PRSS8	3.33348e-49	-0.271017	-2.39626
GM26735	4.12411e-49	0.149216	0.718766
GPC4	4.96316e-49	-0.253834	-1.65011
PLEKHA2	7.32582e-49	-0.25035	-2.2685
TMEM108	8.34341e-49	-0.279905	-0.875063
TBC1D16	8.61089e-49	0.212258	0.427719
FAM173A	1.07961e-48	-0.207455	-0.618327
COPS6	1.0855e-48	-0.175474	-0.392896
ALAD	1.28546e-48	0.215944	0.395427
ISYNA1	1.31755e-48	-0.220921	-0.551019
ORC6	2.23097e-48	0.179195	0.275228
SHB	2.50394e-48	-0.243987	-1.38479
DZIP1	3.4729e-48	0.111589	0.826808
EDNRB	5.22508e-48	0.0312839	1.57219
EIF1AX	7.12574e-48	-0.124728	-0.215741
PTP4A2	7.23293e-48	0.19312	0.27919
SPRED2	7.90682e-48	0.16516	0.615701
GRB7	8.21965e-48	-0.23709	-1.18058
VAPA	8.64362e-48	0.140889	0.183769
ZFP706	9.23721e-48	0.143721	0.205596
MOV10	1.11391e-47	-0.296412	-2.90417
FXYD7	1.11846e-47	-0.310376	-2.71846
LDB1	1.34894e-47	0.217616	0.406875
TSPAN17	1.41997e-47	-0.469477	-5.11864
ERDR1	1.42949e-47	0.191581	0.240815
FHDC1	1.8623e-47	-0.258121	-1.79276
BMI1	1.96331e-47	0.159633	0.669156
RHEB	2.10554e-47	0.166486	0.237657
EFCAB6	2.29133e-47	-0.504438	-4.84659
BACH1	2.59327e-47	0.172256	0.570379
PCDH1	2.61476e-47	-0.237753	-1.42542
TESC	2.80225e-47	-0.293178	-2.90786
WNT5B	3.13919e-47	-0.243264	-1.28337
GJC1	3.36521e-47	0.207713	0.366456
UNC5B	3.70366e-47	-0.228261	-1.7165
RAB11FIP1	4.23154e-47	0.163205	0.662587
EPS8	4.32913e-47	0.12829	0.77173
CDH4	4.81101e-47	0.115788	0.843796
BLVRB	5.22841e-47	-0.200911	-1.07254
TPM1	5.2321e-47	-0.192521	-0.408179
MACROD2	5.68818e-47	0.184393	0.566833
CALD1	6.93463e-47	-0.224672	-0.493664
ATP5J2	8.82621e-47	-0.113126	-0.173827
MUM1L1	9.10443e-47	0.131363	0.677049
STARD10	9.18348e-47	-0.211147	-1.05086
GM5786	9.33476e-47	0.212694	0.514611
BAIAP2L1	1.10818e-46	-0.218735	-0.857149
MSN	1.19483e-46	-0.192786	-0.548622
IVNS1ABP	1.29809e-46	0.197497	0.313976
CDPF1	1.47632e-46	-0.204056	-0.872452
PROX1	2.02584e-46	0.0696964	1.05085
PPDPF	2.13724e-46	-0.163524	-0.36145
NDUFV3	2.39357e-46	-0.168927	-0.326532
ARHGEF28	2.5697e-46	-0.289386	-2.63895
ARX	2.62356e-46	-0.750009	-4.0147
MAPK8IP1	3.01062e-46	0.170023	0.514675
LMAN1	3.26145e-46	-0.197475	-0.455327
MCF2L	3.56454e-46	0.0733448	0.98064
SON	3.91738e-46	-0.150625	-0.307759
CHST15	4.24615e-46	-0.297627	-2.75252
PSMB5	7.38633e-46	-0.117434	-0.177445
TAC1	9.54287e-46	-0.382951	-3.2437
DYNC2H1	1.14507e-45	0.205294	0.540063
NFE2L2	1.18535e-45	-0.221213	-0.825646
MEST	1.35407e-45	0.365181	0.538013
POLR2M	1.42808e-45	0.14307	0.199714
IMPA2	1.47382e-45	-0.213777	-1.08871
SEPT11	1.71235e-45	0.189835	0.268752
UQCR10	1.93533e-45	-0.137508	-0.227581
PCDH18	2.06378e-45	0.175378	0.707771
DNAJC3	2.08271e-45	0.195248	0.388335
STRAP	2.19424e-45	0.144357	0.197465
FZD4	2.25438e-45	-0.274529	-2.00271
DNAJC9	2.43432e-45	0.148966	0.20395
UCHL1	2.44241e-45	0.268291	0.509489
SYT6	2.52408e-45	0.0412819	1.3516
GM10036	3.63693e-45	0.175298	0.2614
CDH2	4.47052e-45	0.365151	0.496877
RRM2	4.83126e-45	0.188103	0.255391
TGFB2	4.86256e-45	-0.554137	-2.69414
PKIG	4.97579e-45	0.174734	0.288183
RPL9	4.98413e-45	0.0737177	0.107582
GSTT2	5.41528e-45	-0.205874	-1.23069
ZWINT	5.55345e-45	0.177786	0.276316
H2-K1	6.17548e-45	0.261095	0.48424
CENPW	6.44981e-45	-0.16087	-0.339474
GCAT	9.34198e-45	-0.207491	-0.575193
GJB3	9.46581e-45	-0.417562	-3.42305
LRRC8B	1.0075e-44	0.099042	0.887915
SOCS3	1.2811e-44	0.0498477	1.24614
DNAJA2	1.39796e-44	0.152299	0.185753
FAM64A	1.84094e-44	0.225887	0.397093
ATP8A1	1.85519e-44	0.0771717	0.976249
DMBX1	1.94606e-44	-0.378257	-3.15718
SCRN1	2.00424e-44	0.0749179	1.00095
FHOD3	2.22996e-44	0.144915	0.754475
COL9A3	2.24464e-44	-0.219584	-1.69694
MATR3	2.36555e-44	0.156133	0.200035
NDUFC1	2.51041e-44	-0.143736	-0.253852
NME1	2.69922e-44	0.110299	0.141464
LRIG3	3.095e-44	-0.226385	-0.847164
SRP14	4.53652e-44	0.131013	0.184356
NUDT19	5.17987e-44	0.206162	0.44023
MARCH5	5.31544e-44	0.155164	0.233437
VANGL1	7.53062e-44	-0.260952	-1.56467
TEX264	8.02744e-44	-0.190048	-1.17987
PSAP	1.11986e-43	-0.201464	-0.605443
PIR	1.49906e-43	-0.201089	-0.897073
NRP2	1.62555e-43	0.228643	0.647178
GNPNAT1	1.65239e-43	-0.203872	-0.665448
FBN2	1.92488e-43	-0.198611	-0.786901
NEGR1	2.18976e-43	0.063809	1.11157
CNTFR	2.68129e-43	0.23917	0.448645
HPN	2.68129e-43	-0.378622	-3.94013
SMOC1	3.06966e-43	-0.246676	-1.54323
SORBS2	3.8551e-43	0.147946	0.751429
LGI2	4.76793e-43	-0.220389	-1.01543
ITGB5	4.92332e-43	-0.225814	-1.04483
RBM24	5.74949e-43	-0.230529	-1.45014
WNT7B	6.12463e-43	-0.535699	-4.19913
MYL6	6.27339e-43	-0.116138	-0.174868
PFN1	6.43956e-43	0.106496	0.146085
SLC30A10	8.03803e-43	0.00867137	2.4188
CAR14	8.09595e-43	0.263488	0.479665
PAFAH1B2	8.14074e-43	0.179089	0.295268
FOXB1	9.04334e-43	0.320146	0.607045
COL9A2	9.0783e-43	-0.279805	-2.7556
MAP2	9.82724e-43	-0.249368	-1.37175
GM26669	1.33588e-42	0.092384	0.917737
ATPIF1	1.3867e-42	-0.130919	-0.206078
LCORL	1.51792e-42	0.170196	0.597022
USP25	1.53275e-42	0.16913	0.54624
WNT8B	1.60515e-42	-0.650196	-3.3429
NDNL2	1.61289e-42	0.193496	0.336456
GLIPR2	1.83153e-42	-0.222716	-1.48355
CNKSR2	1.8558e-42	-0.21309	-1.44724
MLLT10	1.98664e-42	-0.183013	-0.480759
SOX11	2.07024e-42	0.189015	0.240414
TMEM256	2.43819e-42	-0.170469	-0.364494
FBXO2	3.77827e-42	-0.226759	-2.22511
TOR2A	4.06402e-42	0.164554	0.468351
EI24	4.17557e-42	0.192988	0.373079
KRIT1	4.61686e-42	0.186767	0.356644
SLC16A13	5.17746e-42	-0.202658	-1.06529
SMIM14	5.50446e-42	-0.213258	-0.669971
HCFC1R1	5.50799e-42	-0.20566	-0.716119
COCH	5.87349e-42	-0.237909	-2.03394
ADGRL3	5.91667e-42	0.127735	0.748943
PTX3	6.46181e-42	0.0133664	2.45939
RTN3	7.92535e-42	0.154497	0.200638
UBE2N	8.561e-42	0.129174	0.177859
SELENOP	8.61754e-42	-0.283978	-1.88549
ATP5A1	1.22151e-41	-0.129951	-0.232931
CAR4	1.27821e-41	-0.280229	-0.694755
MID1	1.37584e-41	0.232349	0.496303
AHCYL1	1.42076e-41	0.191011	0.362926
UBE2D3	1.52448e-41	0.125438	0.16583
UBE3A	1.54422e-41	0.156921	0.218105
BTBD3	2.46346e-41	0.115786	0.652759
ITGB8	2.52424e-41	0.0861279	0.912744
DOK5	2.75929e-41	0.0585362	1.08787
FOXP4	3.42692e-41	0.165182	0.57436
DCBLD1	4.00309e-41	-0.190301	-0.919799
CRMP1	4.43358e-41	-0.197109	-0.583702
KRTCAP2	4.62834e-41	-0.131873	-0.234991
GNB4	4.96278e-41	-0.211284	-0.843701
TUNAR	5.07061e-41	-0.199691	-1.26439
TGIF1	5.47475e-41	-0.202788	-0.520182
GM16286	6.22146e-41	0.149146	0.222731
DMTN	6.30125e-41	0.0113229	2.02246
TRIM71	6.31738e-41	0.165356	0.236125
TCEB2	6.83251e-41	-0.0977723	-0.147551
EWSR1	6.86269e-41	0.150447	0.209407
CLDN3	7.13072e-41	-0.313548	-3.19813
BAX	7.82023e-41	-0.119111	-0.20708
CASP6	8.08533e-41	-0.195214	-0.821104
SEZ6	8.08604e-41	-0.239992	-2.49198
BCL11A	8.89328e-41	-0.284411	-3.39248
EFEMP2	1.26196e-40	-0.197401	-1.59614
ARF1	1.4759e-40	0.124934	0.168182
DDAH2	1.50473e-40	-0.179669	-0.400626
CDC26	1.98781e-40	0.143947	0.218345
SHF	2.4342e-40	0.143953	0.620564
ADPRH	2.65244e-40	0.216369	0.391911
SOD1	2.67342e-40	-0.187167	-0.489091
CRYBA1	2.85328e-40	-0.273787	-2.82469
HDAC9	3.17905e-40	0.0208793	1.64337
RP23-145I16-5	3.40794e-40	-0.620169
IDI1	3.84615e-40	0.233767	0.44388
PHF14	4.36932e-40	0.153723	0.22173
KCNA1	4.57076e-40	-0.57946	-4.33232
ZCRB1	4.73623e-40	0.176345	0.280323
BSPRY	5.35877e-40	-0.328751	-3.77072
CASC4	6.70361e-40	0.184104	0.493294
ZBTB12	6.72158e-40	0.16679	0.267764
PTPN6	7.2961e-40	-0.193306	-1.31981
CMPK1	7.75781e-40	0.167541	0.278392
TUBA1C	9.04623e-40	-0.219542	-0.585142
ARL1	1.01558e-39	0.148621	0.227044
X5930412G12RIK	1.32907e-39	0.0533642
ATP6V1G1	1.35085e-39	0.126663	0.183645
LMO7	1.3962e-39	-0.201725	-2.00777
INSIG1	1.5951e-39	0.0885757	0.806708
FAM172A	2.72459e-39	0.134227	0.642773
PSMA5	3.66308e-39	0.125952	0.177848
PRTG	3.71454e-39	0.217374	0.305463
APBB1	3.79638e-39	-0.199855	-0.676555
TBCA	4.50246e-39	-0.134714	-0.233357
RIPK4	5.06962e-39	-0.202204	-2.03821
TIPIN	5.1387e-39	0.16202	0.253371
EIF4E	5.54398e-39	0.135486	0.174821
TMEM128	5.64607e-39	0.203471	0.369313
FAH	5.94679e-39	-0.182876	-1.59012
ID4	6.24187e-39	0.0374266	1.3012
HSD11B2	6.33682e-39	-0.276206	-1.1245
RPL28	6.68688e-39	-0.0692456	-0.100038
FMN2	7.09763e-39	0.089845	0.852918
ARF4	7.37542e-39	0.155427	0.226073
A830018L16RIK	7.95066e-39	-0.224257	-1.32603
CACYBP	8.07876e-39	0.124653	0.171939
DRAP1	8.53747e-39	0.140585	0.201593
PHC2	8.82967e-39	0.181391	0.34109
EMID1	9.93915e-39	0.0923915	0.796633
FGFR3	1.04823e-38	-0.213334	-1.99991
PYCARD	1.40477e-38	-0.208902	-0.924929
SMARCE1	1.5259e-38	0.134477	0.182165
HSD17B11	1.57868e-38	-0.193996	-1.66364
CKAP4	1.82761e-38	0.20415	0.349644
X2700033N17RIK	1.93113e-38	-0.199927
UNC50	2.16491e-38	0.177851	0.335662
ACOT1	2.27898e-38	0.157736	0.541352
ELOVL2	2.6615e-38	0.114968	0.745057
MYL9	2.97597e-38	-0.194082	-1.08857
DYNLL2	3.22904e-38	0.160762	0.24796
BCL2L11	3.42371e-38	0.194238	0.476641
CHN2	3.9885e-38	-0.200529	-1.45116
AK4	4.40365e-38	0.185181	0.418342
RHOBTB3	5.96381e-38	0.195336	0.327055
ERBIN	7.53775e-38	0.149195	0.618136
PLP2	9.01646e-38	-0.176024	-0.520624
SCOC	9.08898e-38	0.171847	0.302757
FOXA2	1.03982e-37	-0.496364	-2.16315
EIF3E	1.24222e-37	0.114717	0.161075
ZFP710	1.36557e-37	0.176848	0.527276
KIRREL	1.47081e-37	0.121414	0.700892
WDR86	1.96722e-37	-0.193882	-0.728483
CYP51	2.16216e-37	0.178257	0.519893
CDC42SE2	2.5609e-37	0.183005	0.380399
GATSL2	2.83688e-37	-0.196353	-0.946146
A730049H05RIK	2.97226e-37	0.0519931	1.07271
MIR17HG	4.06613e-37	0.22973	0.442936
MAP4K4	4.17846e-37	-0.178582	-0.37798
PRKAR2B	4.88811e-37	0.215699	0.499963
WNT1	5.57856e-37	-0.401596	-1.85493
BCAS2	6.61982e-37	0.121921	0.162022
TMEM98	6.71698e-37	-0.186221	-1.44413
UQCRQ	6.88395e-37	-0.129217	-0.235725
SMARCC1	7.35714e-37	0.14308	0.15629
SRGAP1	7.99379e-37	0.0856072	0.804147
MT-ATP8	8.13612e-37	-0.174096	-0.404891
BCR	9.29666e-37	0.118971	0.528374
X5330434G04RIK	1.03171e-36	0.148374
GTF2IRD1	1.09919e-36	-0.190746	-0.57361
KLF5	1.23629e-36	-0.34407	-3.7841
ZMYND8	1.40499e-36	-0.185826	-0.405284
IGFBP4	1.50341e-36	0.209542	0.433067
LMO3	1.51455e-36	0.0770212	0.820614
X1500009L16RIK	1.5929e-36	-0.171761
X3632451O06RIK	1.95668e-36	-0.207413
SLC44A5	2.01264e-36	0.0350293	1.24077
PDZPH1	2.28521e-36	0.147424	0.628859
CHCHD4	2.29974e-36	0.17533	0.302915
RASA3	2.43599e-36	0.0589101	0.961153
HOXB4	2.48446e-36		-25.7775
MPZL2	2.61967e-36	-0.310731	-3.73897
PDZD4	2.69569e-36	-0.201599	-0.700013
TIMP1	2.78791e-36	-0.156954	-1.09043
FERMT2	3.1655e-36	-0.162833	-0.432042
QK	3.76817e-36	0.170501	0.222844
PKNOX1	3.9239e-36	-0.170466	-1.09973
FAM162A	4.07562e-36	0.126869	0.174474
EPOR	4.09287e-36	-0.20114	-2.15718
MCTS1	4.40095e-36	0.164566	0.293503
CCDC90B	4.77356e-36	0.164329	0.34955
RAMP2	5.00658e-36	-0.224936	-0.693419
MAST4	6.55944e-36	0.189365	0.39646
PRICKLE1	6.97263e-36	-0.226554	-2.22229
LTBP1	7.24088e-36	-0.201593	-0.940136
PPM1L	7.33841e-36	0.122635	0.669483
NRGN	7.41554e-36	-0.205831	-1.94336
ACOT13	7.49254e-36	-0.193593	-0.613447
KCTD6	8.3836e-36	0.088075	0.762584
GM45340	8.58792e-36	-0.275457	-2.82437
CACNA2D1	9.74443e-36	-0.265026	-3.19742
POU6F2	1.08396e-35	0.0312576	1.27574
GOLGA7	1.1041e-35	0.154471	0.271902
BCCIP	1.47542e-35	0.154377	0.235577
TRP53	1.54262e-35	0.138848	0.180418
CNN1	1.57038e-35	-0.235697	-2.6696
ZFAND5	1.83933e-35	0.166912	0.260923
ETFB	2.18106e-35	0.178655	0.30525
DCUN1D1	2.23267e-35	0.192512	0.36808
BAG3	2.31222e-35	-0.170552	-1.37088
TFE3	2.56329e-35	-0.195281	-0.721773
X2410080I02RIK	2.64799e-35	-0.106941
TSPAN3	2.71166e-35	0.142687	0.184929
TMEM33	2.92552e-35	0.167079	0.314535
CCDC34	3.07164e-35	-0.138405	-0.301286
SNAI1	3.19919e-35	-0.194002	-2.04793
GPM6A	3.42743e-35	0.0149478	1.82624
RAB12	3.52604e-35	0.173592	0.465888
LPAR6	3.75079e-35	0.213249	0.51483
DTX1	3.95544e-35	-0.206345	-2.22672
GM27032	4.64873e-35	0.102497	0.785993
FAM167A	5.56575e-35	0.0251736	1.39679
CNTN2	5.63505e-35	-0.324705	-3.77067
RPL34	6.46504e-35	-0.0722807	-0.102175
FAM84A	8.05277e-35	0.0350153	1.20793
KDELR2	8.31385e-35	0.165099	0.279752
GDPD2	8.33662e-35	0.0452196	1.07732
BCAT2	8.68303e-35	-0.184753	-0.612215
DES	9.6056e-35	-0.168598	-1.32431
VSTM2L	9.75221e-35	-0.206399	-2.42221
ILF2	1.02427e-34	0.121146	0.153229
GDF10	1.03331e-34	0.0859636	0.973217
RPS4X	1.07129e-34	0.0728134	0.110402
TRMT10C	1.08185e-34	0.181123	0.354706
ITM2B	1.15273e-34	-0.176994	-0.479405
ARHGAP10	1.3382e-34	-0.186453	-0.827355
RPL13-PS3	2.00693e-34	0.134962	0.189862
BATF3	2.30555e-34	-0.183923	-1.73168
RPS9	2.70229e-34	-0.0796553	-0.116871
CDK5RAP3	2.99613e-34	0.150809	0.27657
IFI30	3.78263e-34	-0.184357	-0.653436
NR2E1	3.82462e-34	-0.685765	-6.15959
CNPY2	4.2267e-34	-0.138891	-0.30466
WIPF3	4.27869e-34	-0.166781	-1.28979
PEX13	4.49489e-34	0.173255	0.395986
CLIC1	4.73466e-34	-0.152766	-0.326431
ZMYND11	5.3372e-34	0.188285	0.342923
PDZRN3	5.60217e-34	-0.200543	-1.08256
GPBP1	5.74053e-34	0.161371	0.257905
SERPINE2	6.43055e-34	0.115263	0.514631
SNAP47	6.59329e-34	-0.17445	-0.515272
HOXA3	7.26124e-34	-0.440326	-4.56662
SLCO5A1	8.51298e-34	0.0770983	0.755415
C1QL1	8.86927e-34	-0.199789	-0.784586
NUMA1	9.80309e-34	-0.205455	-0.603827
ABCC4	1.09424e-33	0.0505116	0.970336
CPN1	1.33135e-33	-0.292613	-2.97786
BST2	1.39721e-33	-0.196094	-0.695313
MRPS36	1.41794e-33	-0.126832	-0.263681
X1810037I17RIK	1.84791e-33	-0.150814
AI314180	1.90118e-33	0.169465	0.350108
GPX7	1.90259e-33	-0.180331	-0.757018
HAP1	2.05182e-33	0.0650389	0.917417
FRZB	2.12879e-33	-0.18682	-1.04849
FSCN1	2.14675e-33	0.126662	0.168886
GPD2	2.18974e-33	-0.19244	-0.622667
X5730596B20RIK	2.25506e-33
NEDD4	2.50641e-33	0.124045	0.152843
SLC6A13	2.5683e-33	-0.348659	-4.18845
CYBA	2.85436e-33	-0.179066	-0.497364
FIGN	3.1853e-33	0.225241	0.468561
IER5L	3.42946e-33	0.209654	0.42028
LRP4	3.46071e-33	0.0913963	0.732787
NKTR	3.60926e-33	0.161595	0.250062
ZDBF2	3.72375e-33	0.190125	0.448559
RPS6KA3	3.72858e-33	0.130865	0.555075
CCDC50	3.76915e-33	0.162389	0.261873
DOCK1	4.49018e-33	0.147709	0.441127
GATM	4.60061e-33	0.0959971	0.714701
TIAM1	4.65098e-33	0.135061	0.548537
SEPT3	5.71934e-33	0.200407	0.453077
GM30340	5.89117e-33	0.0183449	1.66499
ARHGEF15	6.46259e-33	-0.184677	-2.00295
COX8A	7.39024e-33	-0.0983505	-0.155274
MEGF9	7.42901e-33	0.0534366	0.932106
NDUFA4L2	7.67527e-33	-0.174589	-0.942384
ADGRB3	7.98163e-33	0.0451521	1.08221
ACP5	8.39435e-33	-0.217391	-2.63836
LYRM9	9.50603e-33	0.104081	0.65242
DMRTA1	9.51598e-33	-0.463608	-4.3237
ANXA5	1.01005e-32	-0.166402	-1.09289
LSP1	1.18807e-32	0.0300491	1.37117
POLR2I	1.19144e-32	-0.131655	-0.267591
HERC1	1.19648e-32	0.166865	0.385902
PPL	1.47118e-32		-25.0076
SQLE	1.60601e-32	0.167763	0.393227
EIF4E3	2.01959e-32	-0.160535	-1.04617
ANXA2	2.16921e-32	-0.168289	-1.2401
PLA2G7	2.19973e-32	-0.195158	-0.760223
VCAN	2.39581e-32	0.214138	0.530856
EZH2	2.46064e-32	0.114367	0.140941
POLR2H	2.69707e-32	0.123599	0.157402
HN1	2.82967e-32	0.14737	0.18478
HAX1	3.0728e-32	-0.149194	-0.383124
GAS2L3	3.09947e-32	0.113253	0.621645
RHBDL3	3.20043e-32	-0.264301	-3.36071
MAFB	3.25311e-32	-0.418712	-2.2718
GPR162	3.62263e-32	-0.162252	-1.17968
XPOT	3.77696e-32	0.183817	0.375532
MED30	3.79395e-32	0.179561	0.298178
HMGA1-RS1	4.10674e-32	-0.178202	-0.467432
MS4A4D	4.12288e-32	-0.185157	-1.97872
MINPP1	4.24554e-32	0.167519	0.321211
RBM15	4.27374e-32	0.171227	0.424602
CADM4	4.3281e-32	0.0433858	1.10609
MAFG	4.43971e-32	0.18492	0.359334
HP1BP3	4.73573e-32	0.167672	0.386476
CUL1	4.89803e-32	0.134921	0.174004
COLEC12	5.17149e-32	-0.188092	-0.75789
NDUFA13	5.54435e-32	-0.116179	-0.222349
SCUBE2	6.03132e-32	0.0943323	0.638721
SEC14L1	6.06264e-32	0.130054	0.424741
ARID3C	6.10032e-32	-0.273141	-3.41725
EPHX2	7.67173e-32	-0.199515	-1.91346
KITL	8.86521e-32	0.0562244	0.970531
PJA2	9.79784e-32	0.169445	0.459312
TFAP2A	1.03278e-31	-0.25053	-1.8388
BCAP29	1.09322e-31	0.110486	0.63922
GM11627	1.14798e-31	-0.175124	-0.867573
ANXA6	1.18121e-31	-0.157809	-1.45415
PNISR	1.26374e-31	0.148268	0.19356
FGF3	1.26804e-31	0.0897094	0.762892
YAF2	1.31691e-31	0.198483	0.349018
FUBP1	1.32626e-31	0.10402	0.125169
TUBA1A	1.32882e-31	0.157965	0.215019
N4BP2	1.43989e-31	0.18786	0.355865
TDRD7	1.45086e-31	-0.172327	-1.31124
LRRN2	1.54561e-31	-0.192151	-2.25577
UBN2	1.60674e-31	0.150172	0.234607
FLNB	1.64646e-31	-0.177044	-0.914242
ZIC5	1.831e-31	-0.0381073	-0.227937
TMUB1	2.11242e-31	0.0894468	0.659789
CFC1	2.45971e-31	-0.441444	-4.12259
NKX2-9	2.75721e-31	-0.374749	-1.60108
RPL3	2.77098e-31	0.0649923	0.0894752
SRSF6	2.82548e-31	0.115657	0.149603
MFSD14A	2.97228e-31	0.171704	0.409896
TAGLN2	3.04514e-31	-0.193937	-0.475182
MAGEL2	3.51836e-31	0.0795848	0.821707
ATOX1	3.79323e-31	-0.122107	-0.223697
AIG1	3.8201e-31	0.158419	0.396893
MYH14	3.911e-31	-0.158919	-1.94404
MGST1	3.91979e-31	0.142071	0.474535
SMIM1	4.0262e-31	-0.159315	-1.07807
GM6792	4.16323e-31		-24.9539
UBR7	4.53637e-31	0.156861	0.321352
SLC25A36	5.36949e-31	0.159083	0.429996
GOLIM4	5.57917e-31	0.182537	0.381324
CRLS1	5.85304e-31	0.168482	0.347275
CD164L2	5.96094e-31	-0.268314	-3.80551
GM266	6.15051e-31	0.0627089	0.924736
FCOR	6.31187e-31	-0.16645	-0.772984
RFC4	6.41449e-31	0.135837	0.202573
KIF3A	6.48169e-31	0.150118	0.385683
SPATS2L	7.10688e-31	0.0737165	0.789535
HELLS	7.71701e-31	-0.166547	-0.316631
GSC2	7.80448e-31	-0.340458	-3.92318
ST14	8.15888e-31	-0.302061	-3.45641
SLC39A3	9.34624e-31	0.0332089	1.13027
PLEKHA8	9.81876e-31	0.157545	0.362904
TMEM37	9.81876e-31	-0.173775	-1.29934
HSPG2	1.01819e-30	-0.15385	-1.27572
DYNC1LI2	1.17347e-30	0.146619	0.41232
LAMA5	1.22894e-30	-0.168085	-0.920262
FOXO1	1.28333e-30	-0.16555	-1.16825
GFRA3	1.3751e-30	-0.489426	-4.62647
C1QTNF4	1.53822e-30	-0.153259	-1.16578
WDR76	1.5789e-30	0.169467	0.330314
TAB2	1.72454e-30	0.178856	0.342618
EIF3K	1.78286e-30	-0.101603	-0.160031
PAIP2	1.82203e-30	0.105839	0.138775
X4933434E20RIK	1.88116e-30	0.170472
ACADS	2.07671e-30	-0.16932	-0.574224
RBMXL1	2.09172e-30	0.111829	0.148794
SFPQ	2.21551e-30	0.121373	0.137367
TMPO	2.32011e-30	0.118757	0.131956
CAMK2N1	2.34176e-30	-0.168872	-1.43866
VAMP3	2.35485e-30	0.153268	0.266188
SNX15	2.48431e-30	-0.150202	-0.804418
CNBP	2.56058e-30	0.105556	0.132699
PI4K2B	2.59663e-30	-0.166185	-0.618998
CERCAM	3.43281e-30	0.0558597	0.899644
BEX2	3.43891e-30	0.135896	0.198773
FKBP8	3.48051e-30	-0.134923	-0.328479
DQX1	3.96108e-30	-0.253559	-0.983593
PGK1-RS7	4.15449e-30	0.10904	0.609541
RPL18	4.22946e-30	-0.0615401	-0.0854485
GAL	4.3196e-30	-0.32134	-3.07007
RARB	4.43777e-30	-0.195044	-1.91402
LDHC	4.69919e-30	-0.168572	-2.12826
CBS	4.83305e-30	-0.15218	-1.18926
ETL4	4.8376e-30	-0.177023	-0.874307
NCS1	5.31912e-30	0.11526	0.506571
PRDX1	5.42207e-30	-0.0785084	-0.117596
LARGE2	5.733e-30	0.135614	0.555706
PBK	5.81546e-30	0.162651	0.352664
SMARCA1	6.02352e-30	-0.177303	-0.589417
CPE	6.17239e-30	-0.178838	-0.513054
PLAC8	6.6846e-30	-0.156544	-1.28507
ACAT1	6.98316e-30	0.100772	0.603279
PKIA	7.33608e-30	0.104183	0.599061
X2700038G22RIK	7.98419e-30	0.172231
AKR7A5	8.16526e-30	0.152228	0.261016
ETFA	8.60693e-30	-0.175851	-0.569608
TACC2	8.64816e-30	0.166858	0.38302
SEPT9	8.80938e-30	0.180551	0.343445
FAM178A	9.81414e-30	0.162969	0.356036
CTBP1	9.82037e-30	0.124827	0.161842
RCBTB1	9.88328e-30	0.164828	0.370631
GIPC1	1.01414e-29	0.177897	0.32216
BCAM	1.01798e-29	-0.157975	-0.792718
CPNE4	1.0766e-29	-0.206982	-2.99434
TBL1XR1	1.15219e-29	0.159354	0.419319
HRAS	1.15541e-29	-0.121107	-0.269212
RHOF	1.21777e-29	-0.171592	-2.26636
H3F3A	1.2616e-29	0.0776953	0.109336
SEC22A	1.29469e-29	0.145956	0.420401
RPL5	1.30705e-29	0.0769205	0.102104
LAMB1	1.31301e-29	-0.178359	-0.688596
SIPA1L1	1.33659e-29	0.150828	0.353244
BCL2	1.38094e-29	0.0894312	0.69812
SMPD3	1.42518e-29	0.0410155	1.02474
FAM122A	1.66784e-29	0.132249	0.38232
BDNF	1.80394e-29	0.0611931	0.843425
USMG5	1.80938e-29	-0.117664	-0.215019
PRKRA	1.82857e-29	0.156396	0.265769
SRP9	1.87697e-29	0.128599	0.195874
BNIP3	1.91063e-29	0.176696	0.285874
COL11A1	1.93249e-29	0.0561203	0.870705
TRPS1	1.93593e-29	0.0697501	0.798643
WNT4	1.98976e-29	0.0726622	0.846575
HNRNPL	2.09095e-29	0.136329	0.175679
TSHZ1	2.35497e-29	-0.148503	-0.969462
LHPP	2.38114e-29	-0.17942	-0.653869
TCF3	2.45685e-29	0.133398	0.190387
DLX5	2.4653e-29	-0.249646	-2.63473
GPHN	2.71551e-29	0.110414	0.549321
GM9847	2.76666e-29	-0.168039	-1.011
DCUN1D5	2.90256e-29	0.125887	0.181299
PRKRIR	2.90395e-29	0.167531	0.301007
D8ERTD738E	3.09043e-29	-0.10456	-0.190658
AP1S3	3.14451e-29	-0.154857	-1.36754
DUSP16	3.56111e-29	0.0600049	0.801833
CDK17	3.63658e-29	0.105592	0.605056
CNN2	3.86666e-29	-0.159485	-0.94024
PTP4A1	4.0086e-29	0.147964	0.237191
PPP1CA	4.14067e-29	-0.0931419	-0.186527
PAK3	4.14067e-29	-0.187992	-0.909667
ZNRF3	4.3213e-29	0.0848956	0.680162
ACACA	4.50153e-29	0.147434	0.36242
GADD45A	4.84886e-29	-0.217263	-0.872662
ENO1	4.86681e-29	-0.11239	-0.176185
LSM7	5.21161e-29	-0.152503	-0.350179
GABARAPL2	5.23698e-29	0.137234	0.226994
MFSD2A	5.29551e-29	0.0314713	1.22162
CDH20	5.78277e-29	0.0486539	0.98804
PLPPR1	6.3674e-29	-0.167684	-1.38666
RARA	7.35821e-29	-0.162747	-0.771362
RPL14	8.20485e-29	-0.0594924	-0.0867362
NFKBIA	8.20934e-29	-0.175054	-0.718005
FIS1	9.46898e-29	-0.118104	-0.244676
ERO1L	9.80748e-29	0.158532	0.446724
IMMP1L	1.00899e-28	-0.134313	-0.345692
KLHL9	1.16098e-28	0.142446	0.290878
FOXG1	1.18798e-28	-0.349997	-2.81778
WRB	1.41075e-28	0.157972	0.337546
ARSI	1.4624e-28	-0.231954	-3.18912
GNG13	1.48681e-28	-0.167157	-2.06567
SHTN1	1.51058e-28	-0.19269	-2.00118
KIF15	1.75605e-28	0.151437	0.231594
MRPL33	1.78297e-28	-0.122481	-0.288029
NDUFB9	1.78398e-28	-0.104665	-0.213063
CALM1	1.96402e-28	-0.0897499	-0.140145
PLCXD1	2.22618e-28	-0.141214	-1.71385
PRNP	2.2445e-28	0.0533058	0.774224
ABCE1	2.39818e-28	0.136679	0.1892
COL4A1	2.41655e-28	-0.160692	-0.520222
AP3M2	2.5054e-28	0.0417191	1.02811
DLGAP3	2.59785e-28	-0.161734	-1.95968
RPS6	2.65401e-28	0.0684182	0.0930012
ARL3	2.6665e-28	0.1306	0.201722
DDX18	2.78827e-28	-0.122601	-0.258824
PRDX3	2.79439e-28	0.175941	0.356646
TROVE2	3.05973e-28	0.172331	0.427976
PGAM1	3.23998e-28	0.0677033	0.0961572
UNC5C	3.4658e-28	0.0305042	1.29122
CPSF6	3.47487e-28	0.13488	0.161607
ZC3H14	3.50759e-28	0.135895	0.218366
RPS14	3.53286e-28	-0.0529467	-0.0759511
HTRA2	3.59248e-28	0.152745	0.381565
EPHA1	3.6949e-28	-0.183822	-1.56318
ALG6	3.8094e-28	0.109859	0.554953
HACD2	3.92257e-28	0.161805	0.334051
ABHD8	4.05295e-28	0.131839	0.455121
CCDC82	4.59447e-28	0.0656901	0.779157
NTNG1	5.57678e-28	-0.20799	-2.14708
PUF60	6.32096e-28	0.145848	0.222823
HIST1H2AE	6.32096e-28	-0.259748	-0.475678
RAB10	6.95062e-28	0.134436	0.204183
ATP2B4	7.31057e-28	-0.173441	-1.80044
PTH2R	7.64905e-28	0.00594031	2.39603
ARL4C	8.1843e-28	-0.174392	-0.437068
F2RL1	8.72319e-28		-24.5782
SMAD5	8.75647e-28	0.119874	0.440283
NIP7	8.99368e-28	0.13065	0.197149
TRIM54	9.17006e-28	-0.14254	-1.33537
SLITRK1	9.3007e-28	0.00840684	2.08507
TALDO1	9.94104e-28	-0.105037	-0.189711
AURKAIP1	1.01725e-27	-0.125574	-0.281032
PPP4C	1.07071e-27	0.136659	0.205533
ANAPC13	1.08895e-27	-0.128437	-0.295446
DDAH1	1.12221e-27	-0.165717	-0.462351
PDLIM4	1.14796e-27	0.128416	0.588235
DNMT1	1.16202e-27	0.144652	0.208159
SCAF11	1.24174e-27	0.133241	0.171326
CEP55	1.37224e-27	0.110994	0.525633
ADGRG1	1.42483e-27	0.0481576	0.92646
LGI1	1.66132e-27	0.0271413	1.40635
PCK2	1.69701e-27	-0.151541	-0.75772
TNK1	1.87506e-27	-0.204816	-3.2037
NUDT21	2.05713e-27	0.0999138	0.119363
HOXB3	2.07883e-27	-0.670952	-6.10388
RSL1D1	2.4864e-27	0.10691	0.134261
ARHGAP29	2.59071e-27	0.170514	0.474602
NDUFA11	2.62267e-27	-0.110629	-0.212929
AZIN1	2.6611e-27	0.157799	0.27669
RPS15	2.77422e-27	-0.0629807	-0.0928169
B830012L14RIK	3.21384e-27	-0.150623	-1.13454
LRFN4	3.25657e-27	-0.155167	-0.746125
ARHGDIG	3.26416e-27	-0.160261	-0.621388
ZFP532	3.51591e-27	0.154149	0.346343
EEF1A1	3.63778e-27	0.0912979	0.121399
MYH9	3.81704e-27	-0.178391	-0.45378
TUBE1	3.83181e-27	0.103201	0.509536
TEX15	3.85628e-27	-0.17002	-1.2214
MAPK8IP2	3.8758e-27	-0.149752	-0.792768
GOLGB1	3.91606e-27	-0.166114	-0.424555
ATP6V0E	3.98815e-27	-0.126102	-0.294422
PPP2R3A	4.40531e-27	0.117888	0.519069
CD276	4.42941e-27	-0.161774	-0.635983
EGFR	4.43384e-27	0.0147158	1.51348
TAF13	4.59933e-27	0.137731	0.323847
PHPT1	4.61858e-27	0.153172	0.33082
TULP4	4.6663e-27	0.149205	0.340663
MMP16	4.70538e-27	0.0749629	0.662285
GSTT1	4.79764e-27	-0.140787	-1.44933
CAMTA1	4.93448e-27	0.153776	0.284446
HIST1H4H	5.00922e-27	-0.17788	-0.79929
CASP8AP2	5.03634e-27	0.155054	0.238966
CHMP4C	5.06462e-27	-0.150041	-1.94405
CAR2	5.34714e-27	-0.191117	-0.733632
AGPAT5	5.53096e-27	0.143789	0.264589
X2200002D01RIK	5.58309e-27	-0.139982
EPB41L4AOS	5.82369e-27	-0.141164	-0.338924
PGM1	5.82681e-27	0.112951	0.515012
MSANTD3	5.95751e-27	0.150807	0.291033
SCUBE1	6.17261e-27	-0.0598393	-0.459998
TNFAIP1	6.51198e-27	0.153658	0.331532
FAM117B	6.95373e-27	0.123005	0.470475
DARS	6.98457e-27	0.139752	0.219572
KCNB1	7.34914e-27	0.0500183	0.854129
RHOA	7.36197e-27	0.0979134	0.133828
OTUB1	7.47289e-27	0.145631	0.224764
OPCML	7.53818e-27	0.0919178	0.851975
SPIRE1	7.812e-27	0.147944	0.388658
DYNC1H1	8.01787e-27	-0.186103	-0.5127
NINL	8.66405e-27	-0.155474	-0.668569
TMEM168	8.92898e-27	0.112404	0.475991
SH2D3C	9.09795e-27	0.023755	1.29952
TSPAN12	9.11065e-27	0.103433	0.568803
NAE1	9.2327e-27	0.133907	0.211878
FLNC	9.27384e-27	-0.148332	-0.954735
GSK3B	9.44024e-27	0.136717	0.198421
IGSF3	1.04921e-26	-0.153437	-0.838869
ABCA2	1.08815e-26	0.0511716	0.809678
SULT4A1	1.20748e-26	-0.146417	-0.839796
HMGCS1	1.23051e-26	0.15154	0.322755
TIPRL	1.24591e-26	0.145355	0.255722
HEBP2	1.29058e-26	-0.148457	-0.945719
GINS2	1.36435e-26	0.134022	0.203733
SNX18	1.45722e-26	0.134846	0.408038
VDAC1	1.49432e-26	0.099669	0.133411
PLA2G16	1.49432e-26	-0.157219	-0.901121
POP5	1.58687e-26	-0.13013	-0.307074
CDK18	1.5993e-26	-0.138032	-1.87382
RRBP1	1.76195e-26	-0.144361	-0.313271
OAF	1.83935e-26	-0.155151	-0.760887
USP9X	1.92142e-26	0.162802	0.281969
NRBP1	1.99373e-26	0.150212	0.271614
GM12860	2.10204e-26	0.00355968	2.88551
SEZ6L2	2.10352e-26	-0.147865	-2.02475
SYCP3	2.25396e-26	-0.219385	-2.97449
DOCK7	2.36051e-26	0.164182	0.335297
USP1	2.53305e-26	0.143876	0.218859
GAR1	2.95629e-26	0.115895	0.159138
MIER1	3.01631e-26	0.146216	0.241241
IFITM2	3.09621e-26	-0.151509	-0.260633
FKBP5	3.27871e-26	0.153776	0.387263
FAM162B	3.3943e-26	-0.218433	-2.88821
MT2	3.53502e-26	-0.154395	-1.05476
S100A1	4.01849e-26	-0.132315	-1.00289
FAM120A	4.4974e-26	0.129255	0.353945
ME1	4.77689e-26	-0.121182	-1.17361
HES1	5.14892e-26	-0.230467	-0.539854
PTBP2	5.20625e-26	0.153635	0.269099
ASS1	5.20747e-26	-0.15521	-2.2303
SLC46A1	5.21979e-26	0.0736541	0.689775
ENPP2	5.59823e-26	-0.281757	-2.35403
RPS8	5.78953e-26	-0.0516828	-0.0707737
EVA1B	6.23382e-26	-0.160957	-0.763659
CBX1	6.30282e-26	0.0878796	0.091854
CLTA	6.321e-26	0.0910698	0.117188
UPK3BL	6.5655e-26	-0.118857	-1.16152
POC1B	7.40733e-26	0.130324	0.437216
NFYB	7.66542e-26	-0.124939	-0.287697
PLAGL1	8.11399e-26	-0.180559	-1.55155
FAT1	8.12411e-26	-0.168044	-0.527591
CAR3	8.90717e-26	0.0662434	0.778313
TCEAL6	9.152e-26	-0.130035	-1.1048
TMEM218	9.92834e-26	0.11989	0.483382
HCK	1.00758e-25	-0.19943	-2.38183
TM9SF4	1.01777e-25	0.134492	0.275833
UCHL3	1.02177e-25	0.115372	0.166767
BIRC5	1.21646e-25	0.109274	0.130853
R3HDM1	1.27745e-25	0.146466	0.246046
EIF5B	1.44836e-25	-0.101198	-0.195933
GRASP	1.48058e-25	-0.148695	-0.94489
FLYWCH2	1.55891e-25	-0.153588	-0.615048
CPNE2	1.60477e-25	0.0679241	0.756748
FIGNL2	1.67448e-25	0.153204	0.341535
SLC38A4	1.73945e-25	0.0832099	0.581067
CHD9	1.77117e-25	0.146445	0.447625
TRAPPC2	1.86826e-25	0.093611	0.546267
CAMSAP3	1.90782e-25	-0.151487	-0.750567
CXX1B	1.98124e-25	-0.16562	-0.578764
FZD9	2.04175e-25	0.066968	0.74878
KDELR1	2.08041e-25	0.141837	0.249591
PLCD4	2.08041e-25	0.0234985	1.25781
RHOU	2.17213e-25	0.109198	0.461281
DHRS3	2.19919e-25	-0.210808	-2.90375
LRP8	2.37053e-25	0.0590957	0.794837
LIPG	2.51983e-25	0.0185682	1.37895
KCNK2	2.54441e-25	-0.140269	-1.4006
AGO1	2.66757e-25	0.131871	0.385883
LNPK1	2.73057e-25	0.152807	0.407708
X1700037H04RIK	2.76875e-25	0.130879
EIF2A	2.78978e-25	0.121728	0.182821
RAB11B	2.83977e-25	0.132381	0.228522
NKX2-1	2.94011e-25	-0.77094	-4.70078
MYCBP2	2.94698e-25	0.154721	0.283698
NAP1L4	3.07457e-25	0.115382	0.141845
RPL17	3.08164e-25	0.0533805	0.071036
SKAP2	3.08164e-25	-0.162601	-0.670925
ANKHD1	3.12103e-25	0.144563	0.285357
NID2	3.21508e-25	-0.136172	-1.02559
CLN5	3.23247e-25	0.0907263	0.590245
SLC7A7	3.47097e-25	-0.169517	-2.20378
LIX1L	3.62585e-25	0.0979621	0.584627
NPTN	3.7813e-25	0.149483	0.370759
BARHL2	3.87317e-25	-0.403187	-3.73143
CYSTM1	3.95512e-25	0.067488	0.528504
SEMA5B	4.17206e-25	0.0605801	0.806109
NCOA3	4.24181e-25	0.125836	0.462303
CNTNAP2	4.46095e-25	-0.189138	-0.837891
CXADR	4.55528e-25	0.156847	0.308541
NUTF2	4.59257e-25	0.143487	0.40134
TCF15	4.5958e-25	-0.15352	-1.45108
SEPT2	4.91116e-25	0.14587	0.246465
LSM2	5.08123e-25	0.0949999	0.124439
PDE10A	5.46568e-25	0.0441315	0.963309
RPS28	5.46568e-25	-0.086403	-0.124342
PSAT1	5.91306e-25	0.139849	0.222491
CCDC160	6.24455e-25	0.108973	0.501672
COX7B	6.88591e-25	-0.0915517	-0.165781
GNA14	8.22127e-25	-0.143738	-1.52134
VPS35	8.36115e-25	0.13215	0.21432
ETV2	8.52968e-25	-0.112661	-0.907187
CCNJL	9.17358e-25	0.160056	0.412588
SGK3	9.17358e-25	-0.155313	-2.35661
LMO2	9.28452e-25	-0.144775	-1.89697
EIF4A2	9.34343e-25	0.139635	0.204927
DLC1	9.40694e-25	-0.144105	-1.22846
CISD2	9.72671e-25	0.12103	0.178195
ZDHHC20	9.8077e-25	0.147199	0.382282
LONRF2	1.00244e-24	0.0274209	1.09489
GM10260	1.01895e-24	-0.120861	-0.186591
KMT2E	1.05946e-24	0.157015	0.329719
SCG3	1.17796e-24	0.0260767	1.16472
MYO5C	1.1954e-24	-0.166542	-2.20299
MSRB2	1.25335e-24	-0.123704	-1.16133
HACD4	1.27429e-24	0.0277282	1.12958
NES	1.28949e-24	0.185141	0.379972
FAM96A	1.29326e-24	0.138206	0.226943
ARHGAP42	1.36745e-24	0.0689237	0.443015
SRSF9	1.52356e-24	0.108163	0.142433
SH3D19	1.56873e-24	-0.142449	-0.779077
X1700023F06RIK	1.60389e-24	-0.126666
PCNP	1.6066e-24	0.126996	0.174362
TRP53I11	1.65662e-24	-0.169409	-0.534371
PDLIM7	1.69403e-24	-0.148934	-0.400761
ZSWIM7	1.74206e-24	-0.148363	-0.578281
ACOT8	1.818e-24	-0.141494	-0.666319
FAM107A	1.952e-24	-0.422209	-6.09108
MOB3B	1.9705e-24	0.0906589	0.573479
RPL6L	2.06363e-24	0.115675	0.17079
CRK	2.07573e-24	0.125165	0.237433
FHL1	2.15666e-24	0.176536	0.367378
RABGGTB	2.27016e-24	0.141492	0.235699
ERICH2	2.46337e-24	0.0229655	1.23713
MYB	2.46337e-24	-0.141515	-1.27819
MAP3K5	2.65232e-24	-0.123849	-1.73848
B3GALT1	2.66342e-24	0.0323008	1.02235
CCDC115	2.70413e-24	0.145037	0.290095
FAM188A	2.82436e-24	0.112639	0.307556
SPR	2.84161e-24	-0.143738	-0.387769
PPP1R18	2.96477e-24	-0.12209	-0.941463
MAP1LC3B	3.02042e-24	-0.115006	-0.253302
JAM2	3.26574e-24	0.0619815	0.757255
HIST1H2BK	3.28234e-24	0.0513648	0.795049
TFDP1	3.45068e-24	0.137527	0.213163
ARHGEF10	3.73398e-24	0.0651504	0.746609
PYGO1	3.98272e-24	0.0604237	0.764334
PPP3CA	4.02786e-24	0.148744	0.464497
PRDX6	4.06043e-24	-0.0996902	-0.196425
BMF	4.17659e-24	0.0514477	0.791499
GMPS	4.45482e-24	0.106819	0.149192
NPAS3	4.55042e-24	0.0509075	0.863788
PTH1R	4.69515e-24	-0.160453	-0.80231
KIF5A	4.72817e-24	-0.13578	-0.890175
RPS7	4.80212e-24	0.0502804	0.0724442
WWC2	4.82945e-24	-0.153322	-0.42945
CNOT7	4.94967e-24	0.146106	0.255982
GM3550	5.12984e-24	0.145592	0.362233
MYC	5.14665e-24	0.129132	0.521289
EIF3C	5.40231e-24	-0.0862481	-0.161277
TMEM258	5.45618e-24	-0.0954601	-0.165125
KDM6B	5.48684e-24	0.15828	0.333934
NTF3	5.71477e-24	-0.329481	-3.97178
MTA1	5.77535e-24	0.121419	0.165408
LRCH3	6.02889e-24	0.116097	0.421012
YBX3	6.05004e-24	0.109008	0.121562
RPL36AL	6.23754e-24	-0.0746921	-0.110817
NSG1	6.78348e-24	0.119639	0.525155
DLEU7	7.03405e-24	-0.137243	-1.55702
SNX5	7.19808e-24	0.107889	0.116146
SYNE4	7.29958e-24	-0.11437	-1.04059
HOXA5	7.40304e-24		-24.5768
X9530068E07RIK	7.42054e-24	0.15081
RPL13	7.42054e-24	-0.0584345	-0.0837453
ATXN2L	7.42858e-24	0.146289	0.256635
GM8186	7.45656e-24	-0.123616	-0.262803
FGFBP3	7.49219e-24	0.0505631	0.161277
GSE1	7.50092e-24	-0.140521	-1.18615
SLC35F2	7.55283e-24	-0.134334	-0.885439
DMRTA2	7.75671e-24	-0.177941	-1.63749
AP1M1	8.40867e-24	0.133142	0.328526
NARF	8.62182e-24	0.107282	0.425241
DBNDD1	9.06047e-24	-0.117746	-0.960786
RNF135	9.22039e-24	-0.109377	-1.85769
CACNA1G	9.56616e-24	0.0617732	0.707396
ARF6	9.68832e-24	0.152706	0.275002
ALDH9A1	1.05617e-23	-0.143429	-0.432262
REV3L	1.06545e-23	0.133319	0.425652
MCM6	1.14755e-23	0.120566	0.160795
PFDN4	1.17906e-23	0.122967	0.174189
X2700081O15RIK	1.2239e-23	0.140648
EGR2	1.25941e-23	-0.435771	-2.92547
SEC62	1.27991e-23	-0.115216	-0.264479
CHRNA4	1.39821e-23	-0.124791	-1.40259
CBFA2T3	1.41935e-23	-0.150415	-2.07945
ATP11C	1.45604e-23	0.111425	0.481116
TMEM82	1.50508e-23	-0.130346	-1.35537
RBM17	1.52511e-23	0.10618	0.138258
CNN3	1.6018e-23	0.11441	0.129677
HS6ST2	1.76045e-23	-0.143132	-0.636782
UBA2	1.8789e-23	0.108968	0.144266
WNK3	2.0444e-23	0.139435	0.374127
CYP26C1	2.17728e-23	-0.313482	-4.4013
SLC45A3	2.21499e-23	-0.114437	-1.26368
DDX5	2.34182e-23	0.0931402	0.11761
MSI1	2.35573e-23	0.155861	0.284551
PBX3	2.4238e-23	0.16532	0.283211
SLC16A11	2.77923e-23	-0.225198	-3.65152
PTGES3	2.93391e-23	0.0886062	0.104726
FAIM	2.94649e-23	0.127162	0.281486
RPL10-PS3	3.38273e-23	0.116587	0.14374
PEX5L	3.40387e-23	-0.141541	-1.14469
FAM169B	3.4289e-23	-0.240236	-3.9331
RNH1	3.46717e-23	-0.147327	-0.466226
ANK3	3.51277e-23	0.139409	0.471417
LAG3	3.53925e-23	-0.129649	-1.75285
NUDT11	4.03962e-23	0.0987842	0.51845
PCOLCE	4.29783e-23	-0.129617	-1.93054
GM20604	4.39374e-23	0.116782	0.408018
MPC1	4.68354e-23	0.0857622	0.523828
GRAMD4	4.78474e-23	0.0593035	0.726029
ROBO1	5.15488e-23	0.120456	0.444089
RPS12-PS3	5.2204e-23	0.0740785	0.0946853
ITPR3	6.37713e-23	-0.13308	-2.08501
KDM7A	6.49798e-23	0.147089	0.385279
DNAJC12	6.49798e-23	0.0840217	0.545284
SSR1	6.72792e-23	0.13659	0.225953
X9130401M01RIK	6.85629e-23	0.130633
LSM6	7.03636e-23	0.0884986	0.0872722
RPL35A	7.24636e-23	-0.0597924	-0.0895433
X2410015M20RIK	7.26109e-23	-0.0951008
FOXI2	7.41232e-23	-0.353869	-5.02289
SLK	7.50425e-23	0.153444	0.328947
KAT6A	8.16599e-23	0.150296	0.334379
CIART	8.78487e-23	0.0776436	0.562386
NECAB2	8.99831e-23	-0.148395	-0.767064
NOVA2	9.24e-23	0.0793971	0.600928
BCL9L	9.25695e-23	-0.131626	-0.828972
APOPT1	9.34459e-23	0.145476	0.258726
TMC4	9.4988e-23	-0.147548	-0.576212
RCN2	9.52371e-23	0.140987	0.229339
ANKLE1	9.96128e-23	0.0705306	0.576505
ZFP219	1.01128e-22	0.15032	0.291749
CEND1	1.04649e-22	-0.116483	-1.33187
X1700011H14RIK	1.06592e-22	-0.80059
PARD6G	1.21949e-22	0.132448	0.374481
BMT2	1.22192e-22	0.130476	0.363143
PTAR1	1.24045e-22	0.0500664	0.783993
IGF2	1.24656e-22	-0.124125	-0.780403
LDOC1	1.28861e-22	-0.175181	-2.95506
NSFL1C	1.29262e-22	0.108456	0.146893
SOS2	1.30976e-22	0.0827815	0.60376
TRIL	1.37068e-22	-0.127445	-1.18421
OLFM2	1.46248e-22	0.0324381	1.06869
SYT17	1.4672e-22	-0.132509	-2.05343
LEPROTL1	1.51489e-22	0.128365	0.263256
MCM7	1.54089e-22	0.0990802	0.107959
MOBP	1.55784e-22	-0.453619	-6.0462
PQLC3	1.56871e-22	-0.114878	-1.80695
MME	1.63847e-22	-0.111397	-1.91976
GM3716	1.66481e-22	0.0477888	0.773305
CTPS2	1.68433e-22	-0.127487	-0.832452
YBX2	1.81681e-22	-0.115522	-1.29044
FBXW4	1.82444e-22	0.0785397	0.562251
BEND5	1.87172e-22	0.116722	0.461757
SYS1	1.90961e-22	0.119924	0.200854
AFF3	1.90961e-22	0.0886784	0.548471
ZFP318	2.06433e-22	0.14387	0.307733
CYB5R3	2.23796e-22	0.122413	0.16106
KLF2	2.24903e-22	-0.13334	-1.50432
FBXL14	2.3311e-22	0.15623	0.346803
TRIM32	2.36124e-22	0.121902	0.369266
AHI1	2.43583e-22	0.149967	0.321653
NHSL1	2.43854e-22	0.0872436	0.577822
CD63	2.47236e-22	-0.133217	-0.3754
TFAP4	2.54114e-22	0.127211	0.406367
GM8797	2.62266e-22	0.144304	0.208199
ACLY	2.9024e-22	0.151138	0.257952
LZIC	2.90498e-22	0.119112	0.350676
STK38L	2.9454e-22	0.0637714	0.678232
CSRNP3	3.45351e-22	0.0459552	0.845879
PGM2L1	3.47396e-22	0.0842118	0.607154
NONO	3.48302e-22	0.0869073	0.0930624
VPS26A	3.68392e-22	0.124884	0.329947
RUNDC3A	3.75053e-22	-0.125928	-0.9522
AS3MT	3.77901e-22	-0.140218	-0.592031
TTC28	3.84155e-22	0.119313	0.504631
TIMM8B	3.9165e-22	-0.0973988	-0.188175
PTPN13	4.19728e-22	0.163363	0.283918
MFAP4	4.26598e-22	-0.123947	-0.996689
RAPGEF5	4.30269e-22	-0.12197	-1.02029
FGFBP1	4.31629e-22	-0.372641	-4.89392
DYNC2LI1	4.44894e-22	0.122702	0.384148
SPDL1	4.5347e-22	-0.139869	-0.471361
SIGMAR1	4.55361e-22	0.12881	0.202864
CHEK1	4.59029e-22	0.11373	0.22409
ATP1B3	4.74218e-22	0.126731	0.200329
PITPNA	4.83978e-22	0.113913	0.181892
CD47	4.87721e-22	0.141682	0.298363
EMP3	5.0476e-22	-0.14999	-2.42408
MSRB1	5.06703e-22	-0.145515	-0.508633
ITGAL	5.08444e-22	0.00501652	2.21825
ANKRD13B	5.09067e-22	0.0888851	0.56058
FUNDC2	5.33263e-22	0.118374	0.201934
TRAPPC4	5.39145e-22	0.104458	0.132479
KCNK1	5.9416e-22	-0.142369	-0.569438
SCN5A	6.02971e-22	-0.228524	-3.91747
STXBP2	6.07494e-22	-0.142445	-0.542629
SLC25A39	6.15705e-22	-0.12117	-0.296446
ACTN4	6.23618e-22	-0.125179	-0.322026
DGKA	6.3425e-22	-0.121005	-1.8895
CINP	6.41926e-22	0.138694	0.264077
TEX30	6.45647e-22	0.133883	0.260384
DHX9	6.59788e-22	0.131167	0.16528
CHUK	6.86983e-22	0.113356	0.370767
PTCH2	6.88603e-22	-0.107412	-1.108
ZFP800	6.91364e-22	0.130885	0.460163
DDIT4L	7.18351e-22	-0.131256	-0.865091
BDH1	7.3349e-22	-0.111377	-1.19724
TEAD1	7.50619e-22	0.146232	0.261154
RIIAD1	7.65169e-22	-0.149907	-2.73897
LASP1	7.8939e-22	-0.140336	-0.537321
STAT6	8.38941e-22	-0.106245	-1.01333
FAM81A	8.53435e-22	-0.127328	-1.95664
ADD3	8.9392e-22	0.152983	0.301232
TMEM5	9.13599e-22	0.144073	0.337894
MARVELD2	9.15952e-22	-0.142186	-2.47063
MOSPD1	9.6375e-22	0.114609	0.442584
SNAPC5	1.00041e-21	-0.125829	-0.331332
TFDP2	1.04415e-21	0.152623	0.279735
RCN1	1.05892e-21	-0.135864	-0.336007
MAP3K7CL	1.10404e-21	0.00191987	3.30497
RAP2A	1.12647e-21	0.141098	0.384669
NOA1	1.13234e-21	0.140368	0.315473
MCC	1.18586e-21	0.0434711	0.593072
TSPAN7	1.19441e-21	0.126899	0.329698
RGL3	1.2044e-21	-0.12328	-1.91472
PLOD2	1.263e-21	0.147697	0.319848
PREX2	1.2649e-21	0.0941916	0.580758
RNF152	1.303e-21	-0.144158	-1.38796
CLN8	1.31003e-21	0.0864115	0.460256
SALL2	1.3287e-21	0.184487	0.303586
LETM1	1.33113e-21	-0.140615	-0.398024
UBE2E2	1.36307e-21	0.112527	0.418309
ELAVL4	1.38656e-21	0.0431192	0.8712
DLL1	1.51976e-21	0.0681736	0.602913
RFX3	1.54265e-21	0.125826	0.451978
HHIP	1.67357e-21	-0.202264	-3.1097
SIX6	1.72987e-21	-0.307175	-2.56192
KCNJ12	1.81452e-21	-0.119439	-1.49617
ST8SIA3	1.88052e-21	-0.129037	-0.580094
CAT	1.90002e-21	0.134753	0.295942
SLC29A3	1.90482e-21	-0.187279	-3.40203
GRB2	2.03167e-21	0.121492	0.204435
TFG	2.04069e-21	0.125881	0.200062
RHOT1	2.09712e-21	0.121525	0.345804
TENM3	2.11815e-21	0.137658	0.316974
NTRK2	2.16331e-21	-0.143165	-1.21573
RPL23A	2.25574e-21	0.0829658	0.106222
RALYL	2.27171e-21	0.0154417	1.34765
NDUFA2	2.28777e-21	-0.090331	-0.165831
MTCL1	2.32419e-21	0.169038	0.346132
APOA1BP	2.33231e-21	-0.139367	-0.394644
HAGLR	2.36165e-21	-0.227296	-3.54646
PRDM8	2.36717e-21	0.00901865	1.84921
DDIT4	2.41595e-21	-0.162952	-0.381927
TIMM10	2.51446e-21	0.130291	0.209714
SMDT1	2.56208e-21	-0.092194	-0.183592
RLF	2.59317e-21	0.125892	0.258318
MFSD10	2.5967e-21	-0.137412	-0.388901
X5730409E04RIK	2.60272e-21	-0.107449
NR2F2	2.61155e-21	-0.0418513	-0.208993
SV2A	2.61227e-21	-0.116265	-1.46383
MMGT2	2.62037e-21	0.106755	0.480688
NEDD1	2.73588e-21	0.120066	0.346032
SIRT2	2.9139e-21	0.0935362	0.301749
EIF5	3.05653e-21	0.0767285	0.0936786
CBX3	3.18577e-21	0.107305	0.152062
GLRX	3.25969e-21	-0.140476	-0.528886
YWHAB	3.63543e-21	0.0900547	0.0867548
ARHGEF25	3.6665e-21	-0.132766	-0.491377
VAT1	3.73392e-21	-0.12829	-0.790365
SDC3	3.74648e-21	0.0409047	0.847577
PCYOX1L	3.75218e-21	0.115311	0.446742
ATAD1	3.91298e-21	0.14138	0.284022
HDAC2	3.91921e-21	0.110358	0.143607
RRAGC	3.94731e-21	0.0973144	0.396626
SREK1	4.02794e-21	0.115005	0.155098
PLSCR1	4.15937e-21	0.121992	0.350701
SRGAP3	4.18757e-21	0.0997552	0.520958
MAT2B	4.23622e-21	0.128374	0.230574
SMARCAD1	4.82681e-21	0.122969	0.19483
CCDC136	5.01727e-21	-0.14001	-0.459067
VPS8	5.14463e-21	0.060021	0.674237
CD9	5.27334e-21	-0.149914	-0.452721
S100A6	5.31916e-21	-0.137613	-0.581778
BOLA2	5.93286e-21	-0.103659	-0.202427
NLGN3	6.39685e-21	0.0497827	0.762339
TRIM37	7.60076e-21	0.12738	0.217111
IPO7	7.69771e-21	0.136305	0.207494
NDUFA1	7.80713e-21	0.107286	0.119814
SELENOW	8.0285e-21	-0.0992415	-0.195471
ALKBH5	8.6348e-21	0.132954	0.250948
SRSF1	9.17699e-21	0.115245	0.139183
ARHGEF16	9.88615e-21	-0.10555	-2.12993
SDCBP	1.04448e-20	0.121732	0.243224
GLOD5	1.06309e-20	-0.192774	-3.3266
UBC	1.12782e-20	0.140093	0.176415
CCDC88A	1.15095e-20	-0.145224	-0.416971
ACKR3	1.16678e-20	-0.129493	-1.15146
ADGRV1	1.2004e-20	0.10501	0.51331
SMARCC2	1.24449e-20	0.118601	0.361357
ZFP131	1.28845e-20	0.143219	0.257677
HNRNPH1	1.36265e-20	0.112765	0.126921
SERF2	1.36441e-20	-0.0614419	-0.0878438
CXXC5	1.3663e-20	0.134346	0.352829
RBBP4	1.36755e-20	0.0910775	0.111009
INF2	1.3884e-20	-0.108834	-1.1801
FAM208B	1.39605e-20	0.134687	0.284372
OLIG3	1.40753e-20	-0.172567	-1.45764
LSM14B	1.42308e-20	0.129673	0.304167
CDK2AP1	1.44374e-20	0.104268	0.132853
MRPL14	1.45598e-20	0.112671	0.170921
VAX1	1.48663e-20	-0.384709	-4.95644
PELI1	1.56144e-20	0.145049	0.266615
COQ7	1.60497e-20	-0.109315	-0.257896
USP33	1.73389e-20	0.101027	0.382688
SRSF5	1.77177e-20	0.119357	0.155342
BBX	1.82431e-20	0.147546	0.240764
AMER2	1.87725e-20	0.0815867	0.558295
X2700046A07RIK	1.90505e-20	0.0176103
ARCN1	2.05667e-20	0.135318	0.245003
SAAL1	2.05887e-20	0.123679	0.261467
SORD	2.14421e-20	-0.109905	-1.20897
SNX3	2.14878e-20	-0.100969	-0.213254
MPST	2.24096e-20	0.121578	0.266448
ZFP36L3	2.26972e-20	-0.184867	-3.14832
GPT2	2.31746e-20	0.0651419	0.54396
PSMC3IP	2.35358e-20	0.111952	0.216888
NUDT14	2.39586e-20	-0.138479	-0.448625
CAPN7	2.56887e-20	0.0916301	0.482656
PTPRN	2.6225e-20	-0.116567	-1.70345
RSPRY1	2.83813e-20	0.1362	0.293429
KLK8	2.89646e-20	-0.13969	-0.382973
ARPC2	2.91701e-20	0.0884384	0.0994349
PIEZO2	2.96422e-20	-0.11792	-1.09219
TBCK	2.97662e-20	0.0710882	0.495163
USF1	2.99447e-20	0.135404	0.343669
MAPK3	3.08379e-20	-0.124566	-0.340649
GK	3.12962e-20	0.0611599	0.607572
MRPS33	3.2113e-20	0.0987189	0.144703
NCK2	3.28225e-20	0.0770384	0.573142
USP46	3.39604e-20	0.119224	0.320867
GNB2	3.46151e-20	0.108984	0.149546
RAD18	3.53902e-20	0.121346	0.305363
RYK	3.5414e-20	0.110275	0.173379
REEP4	3.5977e-20	0.113769	0.376596
FCHSD2	3.75943e-20	0.110626	0.402743
ZCCHC11	3.79364e-20	0.127156	0.181311
CKS1B	3.80425e-20	0.0847128	0.10761
POLR3K	4.06039e-20	0.110392	0.153454
SBK1	4.11085e-20	0.117115	0.389643
F930015N05RIK	4.19313e-20	0.00926937	1.6375
ZBTB33	4.20266e-20	0.0959374	0.403164
TXLNB	4.298e-20	0.0169387	1.21127
LSM5	4.3236e-20	0.0869022	0.0843699
MRPL36	4.35376e-20	0.112561	0.17405
RASAL2	4.45294e-20	0.100357	0.305584
SLC31A2	4.51881e-20	0.0446415	0.757056
SWAP70	4.57135e-20	0.106469	0.338551
GNAS	4.81916e-20	-0.0765111	-0.12122
TUSC3	4.88297e-20	0.129393	0.2624
CTDSPL	4.92736e-20	-0.126494	-0.534109
TARSL2	5.13368e-20	0.0532288	0.704715
SAR1B	5.14188e-20	0.111212	0.169742
SFRP1	5.2537e-20	-0.159139	-0.300761
CREBZF	5.56342e-20	0.123268	0.228932
FADS1	5.68414e-20	0.127412	0.346009
XIST	5.78228e-20	-0.123637	-0.462851
SUPT3	5.78732e-20	0.100802	0.312067
PIEZO1	5.84804e-20	-0.116709	-0.727862
NRADD	6.13517e-20	-0.136654	-0.481277
SNHG20	6.2022e-20	0.131388	0.256787
DAPK2	6.20395e-20	0.0425639	0.855681
RNF214	6.22604e-20	0.121099	0.290906
E330013P04RIK	6.26756e-20	-0.188093	-2.66594
SLC25A4	6.28183e-20	-0.132111	-0.236948
BRE	6.31084e-20	0.115128	0.355349
ENSA	6.35069e-20	0.142567	0.283504
COBL	6.3575e-20	-0.167387	-1.91667
PLEKHG3	6.93891e-20	-0.103767	-0.997423
KMT5A	6.9762e-20	0.108656	0.140362
NECTIN1	7.04781e-20	-0.145808	-0.4891
MRPL41	7.0828e-20	0.117293	0.191137
LMX1A	7.19097e-20	-0.153985	-2.18253
NOG	7.67268e-20	-0.143933	-1.57731
GXYLT2	7.89497e-20	0.0131335	1.36432
EEF1AKMT1	8.21052e-20	-0.116908	-0.275486
CHRDL1	8.57808e-20	0.0723039	0.561537
CLIC6	8.74964e-20	-0.0982592	-1.64802
PARP8	8.75776e-20	0.0496508	0.769527
EMD	9.7028e-20	0.123301	0.19578
GRIK3	9.88985e-20	0.0465339	0.761661
GM1673	9.98877e-20	0.16452	0.254751
CBLN1	1.00259e-19	0.0747812	0.659407
EIF2AK4	1.00937e-19	0.11494	0.359989
HSPB8	1.0253e-19	-0.111995	-1.57535
PTPN18	1.09893e-19	-0.112122	-2.05456
VARS	1.12098e-19	0.115227	0.166279
TXNDC5	1.12496e-19	0.136843	0.235926
ODF2	1.13813e-19	0.124844	0.219522
STC2	1.14757e-19	0.0877026	0.534491
KDELC1	1.15225e-19	0.122192	0.31368
TAF5L	1.16959e-19	0.103229	0.402994
SLC13A4	1.17615e-19	-0.110778	-1.17332
EHD2	1.23969e-19	-0.0976073	-1.55993
SYPL	1.24854e-19	0.129698	0.286833
GM42372	1.25168e-19	0.0323005	0.965366
ZC3HAV1L	1.25466e-19	0.0833067	0.546853
TMEM100	1.29266e-19	-0.102123	-1.36735
X1190005I06RIK	1.30185e-19	-0.102541
MKNK1	1.30942e-19	0.053351	0.666112
USP47	1.32965e-19	0.127169	0.274094
MAGEH1	1.38075e-19	0.162158	0.295522
PLK4	1.38938e-19	-0.16417	-0.350774
ACADM	1.41964e-19	-0.134524	-0.412528
HMHA1	1.42267e-19	-0.10339	-1.22342
TMEM185A	1.43031e-19	0.0676341	0.355011
RPLP2	1.43141e-19	-0.046872	-0.0695622
LPIN2	1.43715e-19	0.108138	0.425469
NRK	1.52644e-19	-0.124689	-2.31221
SPON1	1.55362e-19	0.107465	0.268549
NTRK3	1.56393e-19	0.0544413	0.694408
YTHDC2	1.65996e-19	0.0946871	0.422575
FER	1.74812e-19	0.0983682	0.452688
PLK2	1.76509e-19	0.0135819	1.59397
PLPP3	1.78765e-19	0.126065	0.422414
RAB1A	2.07165e-19	0.100644	0.141699
PFKP	2.21403e-19	-0.115221	-0.793201
CLCN4	2.29905e-19	0.0813272	0.436823
ODC1	2.35764e-19	0.103159	0.111025
CHCHD1	2.45462e-19	0.0802126	0.106519
SETDB1	2.47067e-19	0.118992	0.228544
FAM160B2	2.57757e-19	0.0525776	0.518731
PTPN9	2.61452e-19	0.0948514	0.459204
ZIC3	2.68503e-19	-0.181407	-0.498726
MAPKAPK3	2.69129e-19	-0.110845	-1.89152
SLC38A1	2.69164e-19	0.119682	0.17885
LYPD2	2.7942e-19	-0.144683	-2.58084
SAMD5	2.99194e-19	0.0363454	0.68561
GNB1	3.01219e-19	0.0918554	0.109578
GM12166	3.07443e-19	0.0942221	0.449161
TNPO1	3.18031e-19	0.108439	0.143234
PCBP2	3.26025e-19	0.0842153	0.0961354
FBXO45	3.30141e-19	0.0964107	0.321729
PPP1R16B	3.34452e-19	0.0404916	0.757221
YAE1D1	3.35413e-19	0.122451	0.186109
BAZ2A	3.5837e-19	-0.132777	-0.347708
TSPAN2	3.59448e-19	-0.118005	-0.837414
RBL1	3.6641e-19	0.0894569	0.446151
FOXA1	3.67488e-19	-0.265021	-2.34696
FAM53B	3.68154e-19	-0.138911	-0.561129
CDC7	3.75064e-19	0.128052	0.343056
RRAGA	3.87958e-19	0.107723	0.154287
RFX7	4.14078e-19	0.126361	0.267245
UHRF2	4.22171e-19	0.116495	0.160833
HJURP	4.2844e-19	0.130526	0.247253
EPB41L1	4.37541e-19	0.0325313	0.908299
FLOT2	4.38113e-19	-0.128701	-0.471466
D630045J12RIK	4.41578e-19	0.0610488	0.64319
AKAP17B	4.42649e-19	0.081022	0.441951
TRAF3IP1	4.46974e-19	-0.138271	-0.563327
HOMER3	4.48169e-19	0.10666	0.360708
DPPA5A	4.61107e-19	-0.107694	-1.74903
KPNA1	4.63855e-19	0.0958763	0.218938
SKP2	4.76513e-19	0.118596	0.227529
SEPT8	5.27353e-19	0.0857549	0.434069
TTYH1	5.44282e-19	-0.104649	-0.970335
LSM12	5.54644e-19	-0.0898604	-0.187771
NFATC4	5.888e-19	-0.11264	-0.814949
USP6NL	6.29112e-19	0.102072	0.393144
SORCS2	6.3576e-19	-0.109403	-1.48849
PSME1	6.69174e-19	-0.120168	-0.30217
TXNRD3	6.69754e-19	0.0496139	0.635262
ATG3	6.74652e-19	0.117367	0.274889
LIN28B	7.12914e-19	0.141363	0.231551
PWP1	7.82116e-19	0.115954	0.184571
ATAD5	8.12166e-19	0.146666	0.279418
SLC30A9	8.32377e-19	0.124901	0.238631
ASF1B	8.32892e-19	0.107597	0.25625
SPATA7	8.39389e-19	0.0787028	0.323613
ZFP462	8.45075e-19	-0.139965	-0.354324
ZFP62	8.75311e-19	0.130519	0.384626
CASD1	8.80248e-19	0.116897	0.40706
TM7SF3	8.89355e-19	0.0797602	0.478124
COQ2	9.21104e-19	0.118635	0.302525
CHST10	9.75757e-19	0.0366072	0.782932
NAPRT	9.75757e-19	-0.0970025	-1.07791
ZFP397	9.77238e-19	0.123416	0.331863
ATP5C1	1.00506e-18	-0.0880555	-0.174442
RNF220	1.05863e-18	0.115848	0.217486
[truncated: 7,446 more rows]

## Sheet: PhenoGraph cluster 3
gene	P-value (FDR adjusted)	MAST Hurdle	logFC
MEST	0	2.13409	1.95303
IGFBP2	0	1.29313	1.73179
TCF7L2	0	0.871187	2.10489
HES1	0	0.798578	1.77419
CTNNBIP1	0	0.782862	1.29131
SALL2	0	0.681811	1.21999
STOX2	0	0.670143	1.31045
SIX3	0	0.640977	4.80673
PHLDA1	0	0.621147	2.7613
HDAC6	0	0.590139	1.51838
PAX6	0	0.58842	2.67781
SLC25A4	0	0.579433	0.914428
IRS4	0	0.560635	3.02197
LMAN1	0	0.546822	0.969298
EFNB2	0	0.508257	1.82853
SHISA2	0	0.498009	3.14882
CD47	0	0.490497	1.88057
GLDC	0	0.42777	1.62724
LPAR1	0	0.395877	1.90518
HESX1	0	0.384984	2.84672
FBN2	0	0.334974	2.67597
PTPRZ1	0	0.314802	2.65026
LHX2	0	0.281428	5.12297
DUSP5	0	0.251518	1.95511
FZD5	0	0.250688	3.07494
FZD8	0	0.243515	2.12484
RAX	0	0.240134	4.38226
HOPX	0	0.231488	3.50004
FEZF1	0	0.209381	3.4197
SCUBE1	0	0.203708	3.11995
MAF	0	0.133264	3.68788
NRG1	0	0.112277	3.1055
ALDH1A2	0	0.105379	3.98808
GREM1	0	0.0757782	3.37376
SHTN1	0	0.0426756	3.59509
SIX6	0	0.0311357	4.99019
FOXG1	0	0.0199559	5.78573
BEX3	0	-0.52664	-0.801486
RBPMS2	0	-0.605965	-2.12763
CRIP2	0	-0.636386	-2.1584
CD24A	0	-0.683647	-1.31793
AXIN2	0	-0.689143	-2.5656
AES	0	-0.71384	-1.91185
CITED2	0	-0.742944	-1.4625
EZR	0	-0.820397	-2.03006
FOXB1	0	-0.846822	-2.79299
TNFRSF19	0	-0.863929	-4.35668
WLS	0	-0.889622	-2.70541
RFX4	0	-1.01745	-4.84594
IRX1	0	-1.03869	-4.40396
IRX5	0	-1.17203	-4.96425
IRX3	0	-1.35571	-4.98084
FAM181B	0	-1.38844	-4.16287
POU5F1	0	-1.76553	-4.50973
GJA1	4.37417e-298	0.657973	1.00779
VAX1	5.04378e-298	0.0065062	5.11106
IRX2	1.22556e-295	-1.0379	-4.18167
EFNB1	2.01309e-295	-0.703888	-2.22556
AUTS2	9.86647e-287	-0.476119	-1.26083
OTX2	1.06371e-284	0.980986	1.62537
FABP7	6.80451e-284	-0.88561	-5.16179
VIM	3.59562e-281	-0.716972	-2.24378
TLE4	1.88726e-275	0.795073	1.19331
H2AFY	1.56046e-273	0.564295	0.869823
GBX2	5.49254e-267	-1.0743	-4.30542
WNT5B	7.66521e-267	0.163787	1.89983
FZD10	8.15459e-264	-0.912689	-5.45896
ARGLU1	3.05699e-262	0.333928	0.523482
IGDCC3	4.22691e-262	-0.703545	-2.18451
CKB	9.13459e-262	-0.763436	-2.53777
TAC1	2.09094e-255	0.0450343	2.97865
SP5	9.81756e-255	-1.22875	-4.10589
TMEM108	2.3904e-252	0.37893	1.45088
HES3	7.19932e-249	-1.03497	-2.78221
SLC9A3R1	7.03404e-246	-0.478024	-1.31525
PALLD	3.32731e-242	0.6298	1.27524
FST	8.93527e-235	-1.2593	-2.70129
TOX3	1.83122e-233	0.614408	1.24443
RBP1	1.50318e-232	-0.684117	-1.46916
NDUFA12	7.10665e-231	-0.408952	-0.759831
ERAS	1.1992e-226	0.600178	1.4137
EN1	8.90632e-222	-2.42626	-4.80897
ZFP36L1	4.64105e-216	0.601246	0.973831
TNFAIP8	1.2524e-215	0.410991	0.978939
A730017C20RIK	2.60123e-214	0.112915	2.01366
MYCL	9.03348e-210	-0.579623	-1.81447
FOXD1	3.00401e-209	0.16642	1.90906
SOX11	8.72769e-208	0.41308	0.650859
NRCAM	7.5724e-207	0.209452	1.62514
ERMN	1.1221e-205	0.10797	1.77546
IGF2BP2	5.41391e-205	0.399209	0.686494
CDH1	1.42319e-204	-0.94354	-4.5357
CDH2	2.41394e-202	0.849749	1.10476
UPP1	3.7335e-202	-1.03121	-3.24315
SOX5	2.27836e-201	0.139471	1.85637
HMGN3	4.08584e-201	0.491366	0.911582
X9430076C15RIK	1.52853e-200	0.0242967
PEG12	3.53294e-197	0.317606	1.4396
LMO3	4.17132e-197	0.110988	1.90471
EDN1	2.88319e-193	0.0835082	2.37645
DMRTA2	4.7341e-192	0.0710499	2.33824
SOX6	3.26577e-191	0.0571871	2.41625
NAV2	1.40418e-188	-0.474772	-1.57327
CAR2	2.04232e-186	0.244694	1.35528
RND3	1.74234e-184	-0.441994	-1.54403
MPPED1	3.02038e-181	0.0785806	1.97043
RPRM	6.22486e-181	0.238236	1.52013
WNT8A	1.02399e-178	-1.40135	-7.41783
SYT11	5.47259e-178	0.417091	1.08857
PAK3	7.91495e-178	0.213306	1.56516
HSPB1	4.31371e-177	-0.978792	-7.78559
JAM3	2.08074e-175	0.458199	0.836599
PLEKHA1	3.97589e-175	0.486644	1.02061
KLHL13	1.03553e-173	0.225637	1.27173
SMOC1	1.49662e-173	0.118791	1.83312
PRKAR2B	1.12018e-172	-0.431427	-1.40937
H3F3A	3.37411e-172	0.185689	0.274206
NECAB2	6.0578e-172	0.164698	1.46827
MYCN	1.93265e-171	0.532536	1.06036
SOX2	1.73529e-169	0.598182	0.817091
EPCAM	2.07135e-167	-0.880433	-2.16082
COX8A	6.2202e-167	-0.219841	-0.327563
ATP5L	1.96799e-166	-0.302038	-0.488351
HPRT	2.8486e-166	-0.396102	-1.00333
MEX3B	4.2388e-166	-0.506458	-1.62169
POU3F2	7.54984e-166	-0.85253	-2.88627
GLI3	6.14988e-165	0.500814	1.00175
CST3	4.28823e-164	0.318289	0.529359
EPS8	9.0472e-163	-0.494991	-2.38136
ATP5K	1.22397e-162	-0.353555	-0.59687
HOXA1	4.619e-161	-2.00764	-7.62948
ADGRL3	7.52858e-160	0.186862	1.47696
LMX1B	1.25653e-159	-0.665734	-3.40375
IFT57	5.1106e-158	0.308244	1.04507
MIAT	3.01637e-157	0.201382	1.39878
SERF1	4.86225e-157	0.53151	0.84253
CHCHD10	9.56766e-156	-0.6094	-1.69708
PHOX2A	7.34426e-155	-0.818168	-4.44189
HS3ST3B1	6.57509e-154	0.0916638	1.81353
SULF2	2.49717e-152	0.306846	1.02549
DLK1	2.84848e-152	0.159015	1.68085
CBLN2	1.09928e-151	0.00988261	3.81018
PEX5L	3.34165e-150	0.0880996	1.84578
CXCL12	1.74464e-149	-0.987141	-4.68362
AKR1B3	1.8848e-149	-0.320739	-0.616536
APPL1	1.98891e-149	0.360815	0.787945
ECI1	4.80692e-149	-0.484444	-1.85412
IDI1	7.68325e-148	0.400533	0.848236
HOXB2	2.97246e-147	-1.46346	-4.50794
ZEB1	8.71487e-147	0.306702	1.15202
QK	2.36757e-146	0.341167	0.568022
PTH1R	1.40275e-145	-0.496459	-2.41155
SLC1A3	2.22401e-145	-0.477064	-2.21734
SRCIN1	5.19205e-145	0.12837	1.5766
CDH11	6.33145e-145	0.245747	1.2881
L1TD1	8.84755e-145	-0.832109	-3.33751
DENND1A	4.6171e-144	0.181904	1.28773
DACH1	6.42649e-144	0.0951791	1.77623
SASH1	1.39061e-143	-0.402037	-1.49749
CELSR1	5.09909e-142	-0.44613	-1.61099
NKX6-1	7.32887e-141	-0.969169	-3.4537
HOXB1	1.94743e-140	-1.56684	-5.78135
GM42637	2.31403e-140	-0.709496	-4.71333
PCDH15	1.38243e-138	0.00675299	4.02523
FGFR1	1.78459e-138	-0.378501	-0.772512
FAM53B	3.68996e-138	0.21841	1.06908
VRTN	9.40462e-138	-0.75144	-5.48334
ALYREF	4.05076e-136	0.295162	0.489075
CRABP1	5.16396e-135	-0.913817	-1.69493
TUBB2B	9.36769e-134	-0.444304	-1.08404
DMD	1.19988e-133	0.0919344	1.64281
APELA	1.30407e-131	-0.888549	-4.09983
PLA2G16	8.74784e-131	-0.443516	-2.35806
GPC3	1.16293e-130	0.507752	0.888189
LIN28B	6.08347e-130	0.345875	0.656658
PGM2	7.99571e-130	-0.381623	-1.23239
FGF10	1.02435e-129	0.0358001	2.34627
ARHGAP10	2.09486e-129	-0.375258	-1.69734
GPX8	2.51958e-129	-0.401355	-1.85045
SPON1	8.86247e-128	0.30352	1.1204
UQCR10	2.7177e-127	-0.230687	-0.367744
IPO5	7.55702e-125	0.285623	0.483012
ATPIF1	1.44185e-123	-0.221898	-0.331831
ZFP266	3.23494e-123	0.359298	0.613709
GM10076	6.88088e-123	-0.489431	-0.740861
RPL37	3.94996e-122	-0.198316	-0.295476
SCUBE2	2.32662e-121	0.148013	1.40757
PCSK1N	2.86374e-121	0.702774	0.975571
TMEM238	4.67661e-119	-0.491359	-2.38661
GALK1	6.39245e-119	-0.270621	-0.569362
FUOM	1.41811e-118	-0.663277	-4.37488
CGNL1	4.35584e-118	-0.616916	-2.74849
EMX2	5.89633e-117	0.113444	1.7023
CYP26A1	9.92687e-117	-0.890279	-3.5557
SCD1	1.58383e-116	0.185381	1.2035
PNP	2.72973e-116	-0.274785	-0.647082
NUDT4	5.53039e-116	-0.34834	-0.971889
PDPN	5.57316e-115	-0.409416	-2.45702
IGFBP5	4.9952e-114	0.39989	1.28683
APOC1	8.90073e-114	-0.503978	-2.677
RPS13	2.35652e-112	-0.100242	-0.144636
F2R	3.40556e-112	0.301539	0.844594
TIPARP	4.10668e-112	0.252595	0.952324
TMEFF1	8.66708e-112	0.341275	0.663408
MKRN1	3.03189e-111	-0.330893	-0.685769
TIMM8B	6.37878e-111	-0.215414	-0.365557
LTBP1	9.49521e-111	0.181555	1.16602
NR2F2	3.90545e-110	0.37104	0.978184
WNT1	1.60754e-109	-1.3748	-4.71672
ADGRL2	2.28803e-109	0.462531	0.751206
FAM124A	4.48391e-109	0.0303435	2.31837
GAS2L3	6.17828e-109	0.178114	1.19601
NANOG	8.5072e-109	-0.904327	-6.61055
HNRNPF	1.10278e-108	0.213225	0.325186
GPD2	1.35134e-108	0.281819	0.874405
PIM2	1.38916e-108	-0.493031	-1.28544
RPL28	1.89663e-108	-0.115357	-0.167902
MYO10	1.56842e-107	0.436828	0.713939
CACNA2D1	2.20428e-107	0.0325278	2.17962
NDN	4.34461e-107	0.404267	0.694452
FGFRL1	4.57792e-107	0.132879	1.29017
MTAP7D3	6.47311e-107	-0.383188	-1.44475
RPS8	1.58111e-106	-0.104344	-0.15479
WNT4	5.01973e-106	-0.57378	-3.13719
TMEM256	2.71772e-105	-0.266614	-0.512849
IMPACT	5.04597e-105	0.251466	0.852994
HIPK2	8.44828e-105	0.335522	0.725008
EYA2	1.8383e-104	0.0532525	1.80669
MYB	4.07632e-104	0.0712486	1.62106
DEPDC7	3.50364e-103	0.118575	1.33956
MGST1	3.59703e-103	0.242127	0.887542
X1810022K09RIK	2.07719e-102	-0.273009
COX7C	4.21534e-102	-0.180206	-0.268602
SNX10	9.93364e-102	0.278808	0.730402
GM3453	3.15384e-101	0.0471393	1.84568
INA	4.68394e-101	0.390328	0.916989
APOE	5.87231e-101	-0.392184	-0.77202
NDUFB4	6.61404e-101	-0.241118	-0.447269
TMSB10	7.21302e-101	-0.18727	-0.278923
X3110039M20RIK	1.2462e-100	0.00104463
TLE1	5.98285e-100	0.29646	0.832143
ADAMTS19	1.68238e-99	0.0530379	1.76883
MECOM	5.10278e-99	0.0931055	1.52051
RPL36	3.5497e-98	-0.149975	-0.217645
TMEM47	3.75368e-98	0.387433	0.668875
MIR124-2HG	3.96249e-98	0.309681	0.942266
BOC	4.25944e-98	-0.504419	-2.74396
MTHFD2L	6.3734e-98	0.316167	0.660935
RPS29	1.42534e-97	-0.203793	-0.301088
X5930412G12RIK	2.51921e-97	-0.494882
ADA	5.34536e-97	0.055049	1.67397
NDUFS6	5.39563e-97	-0.196615	-0.307033
CSNK1E	1.42476e-96	0.270473	0.500205
TMEM132C	1.93149e-96	-0.499491	-2.20291
RPL37A	2.91045e-96	-0.158416	-0.233725
ROBO1	3.3669e-96	0.224442	1.0075
EPHA4	4.21937e-96	0.469085	0.891725
PHACTR2	5.8764e-96	0.12522	1.25647
TACC2	1.11485e-95	0.282342	0.727783
RAB25	1.62728e-94	-0.525319	-2.71774
CBX3	1.93298e-94	0.227333	0.353116
HOXA2	3.14445e-94	-1.26929	-5.87785
HEBP2	3.22176e-94	-0.33952	-1.91246
CELF2	5.7014e-94	0.366625	0.849743
CLDN10	1.15405e-93	-0.644523	-3.1297
ATP5A1	1.34786e-93	-0.194488	-0.308063
VEGFC	1.97405e-93	0.0522709	1.78539
CDH20	2.99515e-93	0.06091	1.69382
SPRY1	5.28567e-93	0.187054	1.17703
TAGLN2	1.37742e-92	-0.326213	-0.790602
MIR17HG	3.37075e-92	0.35875	0.747906
MRPL42	4.46143e-92	-0.215517	-0.352251
MAOB	8.12307e-92	0.0766664	1.50017
ATP5G1	5.11636e-91	-0.181268	-0.27053
LPAR6	9.65054e-91	0.290451	0.810322
TPM1	2.48446e-90	-0.264858	-0.542095
FAM181A	2.75347e-90	-0.502048	-2.90656
ISOC1	3.11152e-90	0.289326	0.606587
H2-K1	8.14944e-90	0.366517	0.708575
BRI3	2.4722e-89	-0.227409	-0.390808
PANTR1	4.37171e-89	-0.465036	-2.59146
ARF4	6.17349e-89	0.232934	0.41301
MIP	6.60345e-89	0.0536212	1.68578
EEF1E1	1.00152e-88	0.268647	0.499214
CSRP2	1.52702e-88	0.304289	0.524553
X1810058I24RIK	3.1036e-88	0.20693
AU020206	4.39371e-88	0.228474	0.759309
PDZPH1	9.07824e-88	-0.384632	-1.47506
PAPPA	1.1354e-87	-0.497595	-3.12166
GPC6	1.34188e-87	0.292423	0.673451
CLIC1	1.38106e-87	0.243137	0.432864
NDRG2	2.04724e-87	-0.492807	-3.43194
SCD2	4.99063e-87	0.308357	0.546267
PFN2	5.65807e-87	0.320774	0.646988
PAX2	9.39251e-87	0.29208	0.944248
EN2	5.06694e-86	-1.23604	-4.51548
SFRP5	5.12577e-86	-0.606872	-3.94402
NRXN3	8.63935e-86	0.0598278	1.63901
CD2AP	2.1284e-85	0.288358	0.5193
CMAS	6.52485e-85	0.283198	0.608859
ARL4A	9.23973e-85	-0.467145	-1.25404
NKD1	1.12224e-84	-0.401561	-1.22666
RSPO1	2.01717e-84	-0.404231	-2.02944
MYLK	3.83193e-84	-0.422144	-1.44692
COX20	4.44844e-84	-0.268015	-0.792383
FLRT1	5.3485e-84	-0.521344	-2.44568
SH3GL3	8.48333e-84	-0.369076	-2.40237
ATP5B	2.02901e-83	-0.193158	-0.308739
TBCA	4.82887e-83	-0.197596	-0.321473
GNA14	5.26625e-83	-0.697763	-5.13405
ARID3C	1.41385e-82	0.0257497	2.14209
RHEB	1.56827e-82	0.222344	0.402663
ITGB5	1.62686e-82	-0.334309	-1.49932
CASK	1.91897e-82	0.185083	0.930584
LMO2	2.42597e-82	0.0395962	1.90603
HSPA4L	6.72145e-82	0.217591	0.917896
CDKN1C	6.91986e-82	0.405755	0.782735
YWHAQ	1.52204e-81	0.16057	0.251258
NAV1	1.94996e-81	0.352462	0.7774
KLHL2	1.94996e-81	0.190671	0.847231
RPS21	2.34864e-81	-0.152496	-0.225786
FIGN	2.77371e-81	0.330352	0.776545
SAMD5	3.13079e-81	-0.727006	-5.0046
RPS16	3.84239e-81	-0.0888256	-0.133432
TMEM167	8.31485e-81	0.182702	0.299597
CLDN6	1.16637e-80	-0.550608	-2.75045
HELLS	1.8514e-80	-0.264693	-0.418564
MED30	1.88898e-80	0.269116	0.505268
SORBS2	1.90502e-80	0.182257	1.0254
PHIP	2.33847e-80	0.240654	0.431079
ATP5C1	4.20065e-80	-0.179494	-0.303716
RNF165	6.99944e-80	0.363116	0.775433
SRSF9	1.43479e-79	0.199846	0.339138
SNRPF	1.59257e-79	0.183943	0.289965
NSG2	1.98642e-79	-0.359923	-1.56988
PRTG	3.08763e-79	0.319175	0.518325
STX3	3.96663e-79	-0.321113	-1.35835
OLIG3	4.73269e-79	-1.11984	-6.08949
CALB2	6.72996e-79	0.078684	1.56446
ARID3A	1.06754e-78	0.289792	0.789364
CFL2	2.03684e-78	0.239827	0.466677
SLC2A1	2.19752e-78	0.295784	0.467752
IGFBP4	2.74465e-78	0.285716	0.646168
OXCT1	3.45164e-78	-0.328336	-1.08327
ARMCX3	3.49182e-78	0.235262	0.699068
EPHA1	7.55137e-78	-0.466227	-3.01391
ZFP365	8.90624e-78	0.0659031	1.4123
CADPS2	1.21783e-77	0.0492043	1.60072
POLR2L	1.43914e-77	-0.28783	-0.667118
FOXD4	2.35716e-77	0.149946	0.712729
NR1H5	4.78224e-77	0.292668	0.640708
FGFR3	7.24813e-77	-0.446666	-3.3489
COMMD3	1.35246e-76	-0.280445	-0.846993
VSTM2B	2.39692e-76	-0.343634	-1.00612
WBP5	3.25902e-76	-0.184718	-0.28033
UCHL1	3.27194e-76	0.361528	0.716606
ATP5J2	8.56695e-76	-0.145096	-0.223055
PCDH17	9.09937e-76	0.0738408	1.37001
CEP78	9.96266e-76	0.246627	0.587276
MEIS1	1.34894e-75	0.191475	1.01435
ZBTB38	1.43774e-75	0.0776262	1.33004
CNBP	1.61361e-75	0.168124	0.261712
GRTP1	1.78562e-75	0.182011	0.857922
CALD1	4.12907e-75	-0.283492	-0.580342
FOXA2	5.28298e-75	-1.42718	-4.94417
X2700060E02RIK	5.46451e-75	0.153078
ZFP422	6.06208e-75	0.297328	0.548374
OAT	1.93844e-74	-0.323971	-0.812963
TUBA1A	2.20389e-74	-0.238896	-0.393107
OTX1	2.76356e-74	0.138085	0.432188
CCNJL	3.13644e-74	-0.293073	-0.869851
ENO4	3.8285e-74	0.0180578	2.37218
JAG1	6.11888e-74	-0.38013	-1.29712
HIST1H2AK	6.56719e-74	-0.518472	-0.957963
CERCAM	6.92366e-74	-0.338615	-2.52127
FBLIM1	9.11952e-74	-0.341528	-1.85106
ACOT13	1.17636e-73	-0.27926	-0.929371
LRPAP1	2.16497e-73	-0.265909	-0.738487
CCNB1IP1	2.50905e-73	-0.562394	-4.9021
RPL41	2.81291e-73	-0.12021	-0.178993
ZWINT	2.94407e-73	0.222195	0.411905
EFNA5	1.09353e-72	0.317658	0.70583
IFITM2	1.15181e-72	0.249115	0.359865
HADH	1.58348e-72	0.208551	0.384969
ECHDC2	1.61831e-72	-0.295942	-1.3072
E130012A19RIK	2.44486e-72	-0.27639	-0.605046
CDX2	3.17104e-72	-2.44511	-9.97849
A830018L16RIK	3.23274e-72	-0.349305	-1.87693
N4BP2	3.87008e-72	0.299642	0.614522
CHST2	6.0698e-72	-0.276521	-0.83314
ZBTB16	7.27321e-72	0.269127	0.828153
GPC4	1.56349e-71	0.0978628	1.20925
DNAJC24	4.07173e-71	0.241493	0.495484
RNF138	5.68427e-71	0.246082	0.514517
E330013P04RIK	5.90966e-71	0.0201013	2.23375
FHDC1	1.32476e-70	-0.356133	-2.30084
ZEB2	1.52038e-70	-0.28012	-0.594689
GLIS2	1.58462e-70	0.119276	0.973913
PTCH1	1.86406e-70	-0.478582	-1.19138
ZMYND8	2.14162e-70	-0.256605	-0.553875
NDUFC1	4.22371e-70	-0.180163	-0.300536
RPS2	4.87406e-70	0.125283	0.180434
HINT2	6.77828e-70	-0.239744	-0.651623
MSX3	8.8465e-70	-0.774315	-3.65001
OAF	1.14457e-69	0.132353	0.957925
ASXL3	1.43397e-69	0.0456241	1.64472
ROR1	1.53187e-69	-0.291169	-1.63993
PPP3CA	1.72054e-69	0.224123	0.799316
RXRG	2.11543e-69	-0.370601	-2.76952
CLDN7	2.11543e-69	-0.522039	-3.03082
SERTAD4	2.75322e-69	0.0163684	2.31987
PLXNC1	3.66e-69	-0.290679	-1.56395
IRF2BPL	3.76845e-69	-0.344985	-1.20493
RPL18	4.57763e-69	-0.0932691	-0.138946
RPL19	5.51782e-69	-0.0796425	-0.115852
ROR2	5.90925e-69	-0.285099	-0.899512
X6330403K07RIK	6.20763e-69	0.266944
RPS14	7.03872e-69	-0.0828185	-0.121071
PLCB4	8.00629e-69	0.235975	0.797606
ZIC3	9.78112e-69	-0.307369	-0.821188
ACTG1	9.97377e-69	-0.161615	-0.236275
GM45009	1.66117e-68	0.0362927	1.87889
RNF7	1.93308e-68	0.163174	0.265941
MLLT10	2.99771e-68	0.251127	0.488673
PPP1CB	4.11878e-68	0.239893	0.457357
GM1673	4.48927e-68	0.292038	0.489917
LMO1	8.62275e-68	0.286461	0.562436
COL2A1	9.046e-68	-0.311293	-0.897904
LHFP	1.05712e-67	0.0474133	1.56142
THOC7	1.32405e-67	-0.175555	-0.330667
SHB	1.49999e-67	-0.304873	-1.65115
SLC39A10	1.55229e-67	0.258285	0.506682
PDGFA	1.66616e-67	-0.303162	-0.722238
MBP	1.75292e-67	-0.272077	-1.37276
DMBX1	1.84396e-67	-0.658683	-4.71678
URM1	1.87568e-67	-0.25268	-0.773552
FAM135A	2.31801e-67	0.179692	0.68228
MPP6	4.15704e-67	0.216505	0.387908
RPL6	4.15704e-67	-0.119145	-0.18071
SP9	5.24688e-67	-0.416641	-2.61239
RPL36AL	5.53086e-67	-0.126092	-0.18822
SSBP2	8.97961e-67	0.258986	0.718234
IGSF21	1.02105e-66	-0.3226	-2.58081
RCN2	1.06441e-66	0.264794	0.466435
PDE1A	2.03664e-66	0.0115608	2.69264
TFDP1	2.14897e-66	0.214031	0.400181
PDLIM4	2.75409e-66	-0.296057	-1.20191
HIST1H2AP	3.33837e-66	-0.627189	-1.01234
PEX2	8.06903e-66	0.219789	0.562876
BAZ1A	9.13592e-66	0.279673	0.643251
PODXL	1.01289e-65	-0.273424	-0.797421
RPL31	1.0922e-65	-0.111429	-0.164246
TSHZ1	1.33368e-65	-0.412869	-1.95342
ZFP516	1.58563e-65	0.245446	0.738617
ATP5E	1.9512e-65	-0.148696	-0.221327
NDUFV3	1.97209e-65	-0.200427	-0.348529
X1700019D03RIK	2.54173e-65	-0.344447
MYL7	2.74883e-65	-0.305926	-2.03295
PAFAH1B2	3.36366e-65	0.23096	0.443294
NDUFA2	3.58179e-65	-0.15764	-0.244202
C1QL1	6.44565e-65	0.180664	0.85885
NKX6-2	8.6268e-65	-0.753319	-3.22656
BTBD17	1.19001e-64	-0.296371	-1.03462
RPL9-PS6	1.5939e-64	0.178044	0.288683
ODC1	1.77114e-64	0.188977	0.305021
RNF220	2.34629e-64	-0.233716	-0.578239
RAPH1	2.48999e-64	0.237851	0.627494
ELP4	2.64738e-64	0.242486	0.552264
LRRTM3	3.04151e-64	0.077189	1.36269
KIF1A	3.68342e-64	0.136651	0.898196
TMEM258	4.39575e-64	-0.17181	-0.287997
PROK2	4.87935e-64	0.0151467	2.42796
KLK8	5.76172e-64	0.246697	0.523338
PLEKHM3	6.89497e-64	0.0738654	1.22371
NDUFB9	6.97926e-64	-0.156126	-0.267277
HCFC1R1	9.47105e-64	-0.254034	-0.84534
ARL4C	1.30658e-63	0.28283	0.571809
SNRPN	1.38458e-63	0.262339	0.459928
DSTN	1.82013e-63	-0.180466	-0.307577
SPRY2	2.17264e-63	0.249945	0.909047
POU3F3	3.10872e-63	-0.49622	-3.49664
PHLDA3	3.67348e-63	-0.390599	-1.46272
CD302	4.11094e-63	0.147654	0.835385
GM8797	4.2075e-63	0.243705	0.449053
ATP6V1B2	6.91825e-63	0.228967	0.504197
HNRNPA2B1	8.33534e-63	0.172155	0.265428
PCNT	8.51414e-63	-0.310977	-0.878193
IGFBP3	1.23469e-62	0.0894152	1.226
PLAGL1	1.30086e-62	0.0693773	1.52161
DMRTA1	1.75997e-62	0.0269278	2.09454
TNRC6C	1.83719e-62	-0.21289	-0.420785
CMTM8	1.88546e-62	0.269179	0.642892
MRPL34	2.06846e-62	-0.238143	-0.396458
HNRNPA1	2.7762e-62	0.106885	0.157741
GALT	3.47796e-62	-0.281522	-1.75849
TSPAN5	4.59274e-62	0.227684	0.526365
LY6E	5.49355e-62	-0.264517	-0.6141
IKZF2	1.64429e-61	0.183706	0.86937
IFITM1	1.71856e-61	-0.318385	-0.682623
FAU	1.8424e-61	-0.108114	-0.161764
SCOC	2.14229e-61	0.240935	0.461478
GRIK3	3.27576e-61	-0.291571	-2.32662
CRB3	3.75745e-61	-0.388696	-2.7038
DENND5B	5.35639e-61	0.217438	0.689386
NKX1-2	7.92631e-61	-0.666836	-3.31448
PFDN4	9.09126e-61	0.18798	0.336755
LPAR4	1.06302e-60	0.289407	0.550949
PPIP5K2	1.15158e-60	0.227486	0.535704
CDH6	1.42475e-60	0.0478525	1.48282
RAMP2	2.08342e-60	-0.292931	-0.907783
NPAS3	3.09221e-60	-0.31846	-2.31532
MLLT3	4.3364e-60	-0.306276	-0.73662
APBA2	7.56788e-60	0.192892	0.778798
ZFP703	8.09779e-60	-0.270464	-1.13794
CAPG	9.43984e-60	-0.27992	-1.79906
ABRACL	1.03774e-59	0.175326	0.29814
EIF1	1.10433e-59	-0.10028	-0.145624
ELOVL4	1.22395e-59	0.124576	0.898391
COL9A1	1.32158e-59	0.0287562	1.79295
ZFP871	2.02397e-59	0.231727	0.605309
SCN5A	2.64527e-59	0.0135114	2.37352
TOMM5	2.6473e-59	0.170019	0.265769
PLS3	3.28188e-59	0.313991	0.53268
TGFB1I1	3.35873e-59	0.0457311	1.27888
UQCRH	3.51149e-59	-0.113255	-0.177103
ARL6IP6	4.23251e-59	0.219966	0.426969
DHX32	4.32879e-59	0.197571	0.71711
FBLN2	5.5944e-59	-0.315386	-1.60826
GM38393	7.16699e-59	0.124031	0.900418
TPT1	8.95545e-59	0.0894894	0.139416
PLPPR3	9.22563e-59	0.0664187	1.25134
AP1M2	9.92386e-59	-0.313184	-2.20174
RPL38	9.97428e-59	-0.142435	-0.211106
RHOC	1.14243e-58	-0.235721	-0.764473
CPSF6	1.44168e-58	0.197802	0.358209
UQCR11	2.03126e-58	-0.149363	-0.240336
NR2F1	2.8922e-58	-0.138488	-0.502982
HNF1B	3.49923e-58	-0.701757	-5.5004
CACYBP	8.97454e-58	0.15553	0.245195
GM26669	9.70411e-58	0.0997757	1.12272
SF3B6	1.1141e-57	0.14823	0.241946
SCAND1	1.14024e-57	-0.172106	-0.312708
GRIA3	1.35565e-57	-0.259899	-1.71212
EPHX2	1.36061e-57	-0.382411	-3.01848
RGS20	1.57923e-57	0.0175807	2.16167
BCL2L11	2.30223e-57	0.237655	0.633003
GM5796	2.80957e-57	0.0228715	1.87428
X2610027F03RIK	4.32829e-57	-0.711524
PDLIM1	4.95113e-57	-0.274231	-1.64944
X2700046A07RIK	5.10853e-57	-0.496701
FTL1	5.29333e-57	-0.114028	-0.164387
OPCML	5.29333e-57	-0.410141	-2.11175
PAX5	5.32194e-57	-0.386754	-1.50034
MAGEH1	1.02902e-56	0.261823	0.537143
SPRED3	1.12484e-56	0.103694	1.01845
EIF4EBP1	1.16643e-56	0.189324	0.327609
FEZF2	1.58078e-56	0.0787205	1.06752
AMER2	1.92705e-56	0.113094	0.932099
FZD2	2.68469e-56	0.282747	0.449613
B4GALT1	2.69121e-56	-0.235016	-1.23691
DUSP7	3.19752e-56	0.163779	0.765591
CKS1B	3.28051e-56	0.143517	0.241139
PELI2	3.58345e-56	-0.230363	-0.783822
GABRG1	5.0862e-56	-0.684146	-5.23466
FZD1	5.7967e-56	0.057129	1.29421
CALCA	5.7967e-56	-0.356533	-1.59823
DDIT4	1.07602e-55	-0.286127	-0.667641
ZCRB1	1.86599e-55	-0.192164	-0.345953
AJAP1	1.90758e-55	0.18065	0.821981
COX7A2	2.20696e-55	-0.113537	-0.171564
MEOX1	2.21979e-55	-0.752063	-5.68902
GM6133	2.69414e-55	0.260177	0.55864
DLC1	3.5249e-55	0.0627672	1.29761
SH3D19	4.04687e-55	0.113186	0.873083
ELOF1	4.27738e-55	-0.156204	-0.263649
FRAS1	6.16517e-55	0.122822	0.864149
ZFP503	9.69306e-55	0.316015	0.84152
RPL13	1.2376e-54	-0.0885882	-0.129302
YBX3	1.33443e-54	0.164489	0.277989
SPARCL1	1.50609e-54	-0.474157	-3.2836
NDUFS7	1.95496e-54	-0.163609	-0.34489
GCSH	2.35834e-54	0.182849	0.342443
NEGR1	2.52376e-54	0.066618	1.24509
SALL3	3.26785e-54	0.257568	0.67294
UBE2S	3.6497e-54	-0.162287	-0.232408
RPL36A	4.23303e-54	-0.0894069	-0.132124
CDK6	4.23303e-54	-0.259842	-1.37423
SAMD1	4.61984e-54	0.223625	0.508051
SLC7A3	5.16888e-54	-0.2826	-1.49694
DMRT3	6.13604e-54	0.0478905	1.2264
XPOT	8.08698e-54	0.227875	0.518337
TTR	9.28717e-54	-0.612053	-5.09587
SELENOH	9.65123e-54	-0.1193	-0.180271
GSTA4	1.3166e-53	0.203793	0.354635
SYT7	1.33317e-53	-0.240551	-1.16125
CACNB3	1.35344e-53	-0.233704	-1.03642
PACSIN3	1.55075e-53	-0.234008	-1.38342
RPL21	2.34889e-53	-0.081215	-0.114589
RPS27	3.27273e-53	-0.131837	-0.191887
RPL13A	3.79963e-53	-0.175255	-0.282538
IL17RD	4.51388e-53	0.147667	0.926001
MRPS21	4.51388e-53	-0.152986	-0.260017
STRA13	4.79666e-53	-0.185405	-0.3588
PDZRN3	4.86331e-53	-0.270936	-1.4099
RPL27-PS3	5.67245e-53	0.154677	0.252625
CDX1	6.96592e-53	-0.71609	-2.84465
TMEM98	7.10078e-53	-0.243272	-1.67341
ARID3B	8.00498e-53	-0.254065	-0.627527
TRAPPC13	1.00108e-52	0.187617	0.396389
CXX1B	1.10404e-52	-0.251154	-0.83526
NR2E1	1.59966e-52	0.0267395	1.67727
ZHX1	1.99504e-52	0.163246	0.814477
NABP2	2.61734e-52	-0.185204	-0.408946
ZCCHC11	3.00607e-52	0.208149	0.387892
TCEA3	3.36261e-52	-0.261506	-2.05699
STUM	3.70609e-52	-0.358656	-3.24652
CELRR	3.72423e-52	-0.585438	-4.56724
ACER2	4.02843e-52	0.155276	0.0963562
WDR6	4.61323e-52	0.259318	0.550154
HMGA2	4.64182e-52	0.249544	0.418594
CRIP1	5.51876e-52	-0.24721	-0.965606
RPL24	6.08968e-52	-0.0687473	-0.102859
EHBP1	6.55094e-52	0.200273	0.671874
CTSL	7.50796e-52	0.18768	0.289966
YAF2	1.31945e-51	0.217593	0.450684
PABPC1	1.61463e-51	0.144312	0.229354
LGALS1	1.66904e-51	-0.249298	-0.652861
GRHPR	1.82426e-51	-0.187199	-0.390542
SLC16A3	2.109e-51	-0.182752	-0.347618
TMEM5	2.34754e-51	0.216521	0.570406
RPA3	2.50116e-51	0.231032	0.421814
GGCT	2.85514e-51	-0.214175	-0.684722
PLATR10	3.01661e-51	-0.686773	-6.04379
SLC27A4	3.76967e-51	-0.220202	-1.53468
KLF9	3.7892e-51	-0.247816	-1.14331
SLMO1	4.37269e-51	0.148912	0.68915
CETN3	4.92668e-51	0.17106	0.30895
UTF1	7.86922e-51	-0.3903	-2.83328
POU3F1	2.34696e-50	-0.301246	-0.577369
RPL32	2.41305e-50	-0.0630258	-0.0914721
TTC32	2.64522e-50	-0.214837	-0.663741
PRELID1	3.21545e-50	-0.12452	-0.196984
RPL8	3.78733e-50	-0.0835807	-0.116873
RRBP1	4.37741e-50	-0.199184	-0.356308
HSP90AB1	4.97933e-50	-0.113068	-0.165238
TTC9	5.72411e-50	0.038731	1.42234
FOLR1	8.24824e-50	-0.430478	-3.83269
GLIPR2	1.16803e-49	-0.25344	-1.59925
HNRNPK	1.72672e-49	0.117008	0.180875
TRMT10C	2.3834e-49	0.219529	0.478601
FBXO32	2.66956e-49	0.0642275	1.15129
ENO1	3.57528e-49	-0.149628	-0.215134
TPI1	4.33347e-49	-0.108779	-0.156069
HNRNPDL	4.95961e-49	0.147997	0.241776
KIF5C	5.02833e-49	0.200839	0.477839
ELAVL1	5.36386e-49	0.159379	0.27234
TCEAL8	5.79748e-49	-0.167086	-0.296341
MARCKS	6.78201e-49	-0.171246	-0.262813
SERF2	6.79437e-49	-0.0947853	-0.149633
RSL24D1	7.30453e-49	0.179482	0.33814
TSC22D1	8.83403e-49	0.224823	0.405959
PTP4A1	8.88568e-49	0.189965	0.369402
FAT3	9.29651e-49	0.0364752	1.48613
CENPV	1.02913e-48	0.183755	0.605539
EPB41L4A	1.19349e-48	-0.262475	-1.12545
RPL34	1.66724e-48	-0.084981	-0.129852
KLHL9	1.68887e-48	0.207105	0.4825
CD9	1.87811e-48	0.232652	0.546523
PBX2	1.88236e-48	0.204688	0.413384
NFIB	1.88993e-48	-0.376979	-3.30371
FAM213A	2.30824e-48	-0.200438	-0.466699
SCG5	2.38205e-48	0.178794	0.720579
X2900011O08RIK	2.54729e-48	-0.252362
ZDHHC12	2.56098e-48	-0.221743	-0.784486
GM10260	3.0706e-48	-0.170617	-0.258983
TGS1	3.48808e-48	0.176325	0.335487
SHISA4	5.30684e-48	0.179829	0.597975
CLPB	5.52902e-48	-0.20981	-0.633438
CNKSR2	6.65956e-48	0.0845255	1.04421
OST4	6.94046e-48	0.163712	0.278808
PFN1	7.4575e-48	0.113375	0.178733
FAM136A	8.1048e-48	0.154088	0.249557
EID1	9.03638e-48	0.166667	0.284312
MYC	9.27281e-48	0.160803	0.778999
NSG1	1.42299e-47	0.156486	0.748265
NEFH	1.45658e-47	0.107531	0.968753
CYC1	1.63393e-47	-0.15536	-0.282268
FDX1	1.68937e-47	-0.216736	-0.882283
PJA1	1.80379e-47	-0.19977	-0.439623
PAM16	2.08719e-47	-0.173976	-0.365475
HN1L	2.4392e-47	0.194155	0.391252
TSPAN13	2.93983e-47	-0.218579	-0.489141
CAR3	3.03132e-47	-0.232137	-1.58807
TSPAN17	3.19406e-47	-0.572723	-5.31713
APOOL	3.29685e-47	0.185149	0.475184
POLR3K	5.11732e-47	0.16656	0.312591
PPP1R16B	5.81941e-47	-0.264441	-2.40308
CHD3	5.96323e-47	-0.247973	-0.61685
MRPL28	6.18425e-47	-0.14755	-0.249248
NCAM1	6.83117e-47	-0.24304	-0.811854
SPAG9	9.64704e-47	-0.224187	-0.557321
KITL	1.00863e-46	0.0603466	1.23443
GSTM7	1.20505e-46	-0.274942	-2.83229
CYTL1	1.24575e-46	0.0164169	2.04486
PCP4L1	1.2988e-46	-0.502553	-3.73637
CAPSL	1.49034e-46	-0.252936	-2.42767
USP51	1.62079e-46	0.214062	0.652634
GM3696	2.02174e-46	0.0130959	2.09675
RPL14	2.02174e-46	-0.0757319	-0.109657
VGLL3	2.27267e-46	-0.890506	-3.5293
DAAM1	2.37955e-46	-0.243775	-0.783445
ALCAM	2.86335e-46	-0.222974	-1.59971
YWHAE	4.71226e-46	0.0896485	0.136308
STRA6	4.9903e-46	-0.238178	-1.4082
LAPTM4B	5.57105e-46	-0.227851	-0.698009
CLDN3	5.75387e-46	-0.365898	-3.4833
JAKMIP1	6.64947e-46	-0.323666	-3.26189
MEG3	7.23356e-46	0.350829	0.512989
TFAP2C	8.37528e-46	-0.411211	-2.9743
SEMA6A	9.40703e-46	0.178084	0.761158
PRRX1	1.02778e-45	-0.233971	-1.56088
CABP7	1.32601e-45	-0.28547	-2.6171
GLS	1.50467e-45	0.255105	0.538033
NDNL2	1.81173e-45	0.211872	0.404007
SEMA3E	1.93321e-45	-0.353722	-2.41805
SCLT1	2.48995e-45	0.208153	0.515275
TXN1	2.58682e-45	0.109598	0.178541
BMYC	3.02083e-45	0.179527	0.349517
MAPK12	3.7612e-45	0.198222	0.529557
CDK14	6.34247e-45	0.157136	0.682009
DNMT3B	6.62159e-45	-0.276912	-0.465888
PRR36	7.47891e-45	0.0609924	1.07992
DOK5	8.47633e-45	0.0596651	1.18276
PARP1	9.63749e-45	-0.16218	-0.242501
RPL18A	1.00373e-44	-0.0744279	-0.107651
IQGAP2	1.3078e-44	-0.225629	-0.737691
SSB	1.39487e-44	0.117414	0.185476
HINT1	1.40736e-44	-0.11465	-0.172251
MAPK1IP1L	1.96037e-44	0.193231	0.389677
POLR2D	2.06216e-44	0.15604	0.284669
GJC1	2.28973e-44	0.230605	0.413543
RPL35	2.42335e-44	-0.15199	-0.22512
SPRY4	2.5077e-44	0.0281339	1.72333
SELENOI	2.5859e-44	0.202735	0.49038
RSL1D1	3.14416e-44	0.138505	0.210135
FBRSL1	4.19052e-44	0.175055	0.603445
TRIL	4.89384e-44	0.05919	1.06238
FZD4	6.76402e-44	0.06736	1.10299
TOP1	7.94994e-44	-0.107168	-0.156607
COX5A	8.06823e-44	-0.113623	-0.17897
HTATIP2	8.7466e-44	-0.2261	-2.22689
CDC42EP4	9.02411e-44	-0.209054	-1.04209
SALL4	9.03634e-44	-0.219744	-0.414128
PDCD2	1.13974e-43	0.184583	0.394147
SYTL2	1.17878e-43	0.012422	2.26958
ALPL	1.26824e-43	0.170193	0.69303
RPS20	1.38873e-43	-0.0698912	-0.107686
KLHL14	1.65665e-43	-0.281074	-2.40148
LRRFIP1	1.67813e-43	0.194001	0.494064
ANK3	1.68439e-43	-0.220182	-0.741484
FUBP1	1.70327e-43	0.123485	0.195518
LGALSL	1.86258e-43	-0.198537	-1.10487
GM9844	2.02083e-43	-0.196485	-0.448251
MEIS2	2.24714e-43	0.513067	0.438678
TRP53I11	2.44309e-43	-0.261878	-0.716425
RPL22	2.99238e-43	-0.0692613	-0.101274
SEPT3	3.51106e-43	0.233484	0.564595
AATF	3.5183e-43	0.184657	0.440899
FUT9	5.17688e-43	0.0526275	1.17032
NDUFS5	5.4097e-43	-0.128318	-0.224762
CFAP77	5.75318e-43	-0.282725	-2.57548
PPP1CA	5.89866e-43	-0.113253	-0.164884
EWSR1	6.13545e-43	0.153103	0.270377
PBX3	6.29293e-43	-0.189741	-0.483477
ZFP706	7.21376e-43	0.137143	0.219717
SMIM3	7.75927e-43	0.133065	0.760013
CTH	1.06777e-42	0.133073	0.634828
ILDR2	1.09123e-42	-0.116442	-0.330545
TCTEX1D1	1.18919e-42	-0.517508	-5.32735
PEAK1	1.40916e-42	-0.21681	-0.899254
RPS28	1.41201e-42	-0.113607	-0.167313
TRA2A	1.50454e-42	0.159975	0.275123
YWHAZ	1.81015e-42	0.15786	0.265826
DPM3	1.99491e-42	-0.178437	-0.404313
BATF3	1.99862e-42	0.0496295	1.18936
ANXA11	2.07171e-42	-0.204007	-1.81286
PTTG1	2.33327e-42	-0.179852	-0.352971
EBP	2.50354e-42	-0.207521	-0.632635
HMGN1	3.60024e-42	0.0740595	0.106532
TMEM251	4.40065e-42	0.160526	0.480493
YAE1D1	4.75111e-42	0.170252	0.323206
CYP51	5.67698e-42	0.184845	0.579775
BBC3	6.08425e-42	0.145047	0.643298
NOL7	6.22768e-42	-0.129609	-0.225031
BAZ2B	6.31821e-42	0.215474	0.477014
PIGX	6.66983e-42	0.16044	0.311566
TMEM107	6.80395e-42	0.185195	0.519947
TSFM	7.43812e-42	0.156362	0.308909
DAZAP2	8.45023e-42	0.177895	0.546321
GALNT1	1.10066e-41	0.237649	0.489
XIST	1.10066e-41	0.0846439	0.229034
BAG2	1.62847e-41	0.177307	0.44664
IFRD1	2.4602e-41	0.212573	0.446883
BBX	2.62293e-41	0.206708	0.400472
PLD5	3.3435e-41	0.0138358	2.1216
SSSCA1	3.64019e-41	-0.176101	-0.326496
GTPBP10	3.64821e-41	0.17164	0.535397
RPS5	3.96359e-41	-0.074333	-0.110295
MAX	4.00633e-41	0.201815	0.464172
FAM78B	4.05209e-41	0.0526116	1.09048
TSPO	4.13345e-41	-0.204737	-0.57949
ANO1	4.73519e-41	-0.241463	-2.22639
NBL1	5.05922e-41	-0.224852	-2.05346
MSI2	5.70378e-41	0.218063	0.432243
TGIF2	5.79991e-41	0.194458	0.483919
TUBB3	6.28894e-41	0.256205	0.568249
GALNT7	6.76214e-41	-0.223275	-0.686067
IFITM3	7.54945e-41	-0.246046	-0.751906
MLLT11	7.79024e-41	0.148133	0.660537
PCNP	8.51274e-41	0.166871	0.31155
DQX1	8.98648e-41	-0.320571	-1.21632
X2700038G22RIK	9.34502e-41	0.199355
PKNOX2	1.01861e-40	-0.214897	-0.770435
SMS	1.09322e-40	0.188863	0.298011
SMARCD1	1.17471e-40	-0.164777	-0.305147
MKRN3	1.26734e-40	0.115119	0.811796
SPINK2	1.31717e-40	0.0319816	1.42841
NKX2-9	1.34892e-40	-0.534879	-2.205
RPS15	1.51113e-40	-0.0771448	-0.110643
TMOD2	1.52054e-40	0.136548	0.646923
GM28151	1.6126e-40	0.020293	1.86371
HNRNPH2	2.22577e-40	0.16285	0.32013
PSMD14	2.25873e-40	0.143048	0.245033
ENPP2	2.45292e-40	-0.500901	-3.52601
CXX1A	2.79568e-40	-0.208503	-0.625872
PLPP3	3.79753e-40	-0.227666	-0.734009
UBE2B	3.86285e-40	0.14896	0.272672
EIF1A	4.77526e-40	0.161206	0.294802
ACADL	4.96053e-40	-0.204874	-0.737285
MARCH9	5.17701e-40	0.174355	0.492335
PTPRN2	5.21938e-40	0.0607024	1.09688
FAM216A	6.55652e-40	0.192347	0.440489
TSNAX	8.13784e-40	0.177591	0.389313
PDGFRA	8.38001e-40	-0.222277	-1.54875
TTC9C	8.41364e-40	0.174458	0.416985
UBE2M	8.50575e-40	-0.120991	-0.199825
TUBB2A	8.55218e-40	-0.199852	-1.02545
CKAP4	8.80731e-40	-0.172117	-0.434573
WNT3	9.47984e-40	-0.39295	-4.29585
NDUFA13	1.09082e-39	-0.128414	-0.213118
GRIK2	1.12709e-39	0.00620501	2.60142
KHDRBS3	1.18084e-39	0.204314	0.399402
ATP13A3	1.30136e-39	0.194764	0.443031
SENP3	1.72249e-39	0.215338	0.463962
CLCN5	2.25411e-39	0.198053	0.553431
EIF3K	2.25411e-39	-0.118297	-0.182345
PRDM5	2.32687e-39	0.13767	0.561414
KLF13	2.38795e-39	-0.197184	-0.513311
RRS1	2.4774e-39	0.156166	0.284285
EEF1AKMT1	2.81237e-39	-0.164301	-0.351119
FLRT3	2.95429e-39	0.281155	0.485017
ABLIM1	3.17043e-39	0.186596	0.634078
NEDD4	3.57409e-39	0.134693	0.216875
NUMA1	3.73949e-39	-0.22612	-0.570948
MT1	4.6871e-39	0.154654	0.57333
IFNGR1	4.86584e-39	-0.188257	-1.84864
NAP1L1	5.09484e-39	0.0806755	0.119048
MRPL4	5.42857e-39	-0.165155	-0.393339
ZFP280C	5.64127e-39	0.192283	0.485936
CBY1	5.831e-39	-0.170879	-0.392792
LHX5	6.01611e-39	0.164371	0.507034
TCF12	7.20013e-39	0.243095	0.415092
RNF219	7.58272e-39	0.17448	0.372611
RHOBTB3	8.26958e-39	0.191035	0.362308
HEG1	9.11465e-39	0.0727634	0.945479
HIST1H4H	1.09887e-38	-0.217779	-0.967402
HMGB3	1.10386e-38	0.129833	0.213332
FLNA	1.12815e-38	-0.222435	-0.485337
ROMO1	1.19952e-38	-0.14141	-0.247535
GCAT	1.24013e-38	-0.193604	-0.491262
RPL27A	1.35761e-38	-0.0540661	-0.0799579
SOX21	1.49944e-38	-0.22809	-0.51777
SARNP	1.60859e-38	0.149557	0.263318
ZYX	1.78584e-38	-0.202751	-0.561004
LDHB	1.84109e-38	0.293344	0.452456
PFDN2	2.00474e-38	0.139131	0.229191
IMMP1L	2.55793e-38	0.158608	0.307032
MEX3A	2.67483e-38	0.20229	0.390883
MBTD1	2.74674e-38	0.176859	0.349503
FABP3	3.02831e-38	-0.176949	-1.29037
PPM1N	3.26236e-38	0.0606116	0.964601
HACE1	3.4699e-38	0.124408	0.671871
GPN3	3.77991e-38	0.169335	0.380486
PKDCC	4.11757e-38	0.246339	0.509501
FREM1	4.25215e-38	-0.239828	-1.98895
GSC	4.80403e-38	-0.374525	-2.42666
ABCB6	5.30521e-38	-0.178646	-1.22406
CTBP2	5.60238e-38	-0.178127	-0.411958
NDUFB10	6.36898e-38	-0.144421	-0.277085
SOX12	6.69797e-38	0.202148	0.458939
LHFPL2	7.44274e-38	-0.196311	-1.8191
ZFP280D	7.91173e-38	0.189888	0.387258
SH3GLB1	8.13571e-38	0.194488	0.393804
NUAK1	8.58293e-38	-0.22737	-1.27977
DDT	9.15958e-38	-0.144113	-0.275443
GATM	1.00311e-37	0.099436	0.779326
MSRB1	1.09369e-37	-0.190062	-0.613513
SOX14	1.12504e-37	0.0064498	2.66608
RHOBTB1	1.25059e-37	0.046917	1.09704
FRZB	1.25474e-37	0.103605	0.81888
TMEM82	1.29927e-37	-0.189615	-1.78288
FBXL14	1.37765e-37	0.173726	0.456367
DSP	1.67925e-37	-0.193156	-1.34253
TMED2	1.81771e-37	0.152988	0.263347
ZIK1	1.89461e-37	0.140361	0.565416
MIS18A	2.06703e-37	0.171764	0.39081
HOMER3	2.17211e-37	0.156196	0.563654
TCEB2	2.19606e-37	-0.0931055	-0.149741
X4930503L19RIK	2.30662e-37	0.168815
BST2	2.31934e-37	-0.203584	-0.68116
AMMECR1	2.46657e-37	0.175372	0.479104
PIGK	2.47088e-37	0.0947838	0.591537
SLC2A3	2.83622e-37	-0.200757	-0.324027
EBNA1BP2	3.03759e-37	0.138181	0.203066
AK5	3.42453e-37	0.00958672	2.27723
TULP4	3.67885e-37	0.193487	0.473495
TRABD2B	4.36298e-37	-0.207987	-1.59131
KLHL22	4.49222e-37	0.124962	0.666088
EFEMP2	4.64217e-37	-0.176465	-1.29037
PPAT	4.80462e-37	0.149237	0.265026
BTRC	5.56233e-37	-0.185067	-0.737307
GM5786	5.56356e-37	0.190684	0.493774
LMX1A	5.64085e-37	-0.452382	-4.39289
GM9493	5.70887e-37	0.132588	0.217404
ITGA6	5.74661e-37	-0.221386	-0.64037
GM10036	6.07567e-37	0.158645	0.290937
XYLT1	6.36429e-37	0.0480071	1.11203
TAB2	6.4388e-37	0.202519	0.437378
FEZ1	6.46479e-37	-0.173496	-0.79728
LLGL2	6.61059e-37	-0.196608	-1.58857
HNRNPL	6.80397e-37	0.152651	0.265079
ARHGAP24	6.96569e-37	-0.200026	-1.41736
X2610028E06RIK	7.38183e-37	-0.347802
VANGL2	7.51853e-37	-0.188171	-0.454748
DHRS3	7.81978e-37	-0.408607	-4.28511
BCAS2	8.69619e-37	0.12257	0.204905
YWHAB	8.92827e-37	0.118053	0.204066
AMT	9.20855e-37	0.143253	0.582808
LZIC	9.99246e-37	0.151158	0.507835
CX3CL1	1.08296e-36	-0.249881	-2.74426
ZFP36L2	1.22201e-36	-0.218698	-0.716374
NDUFA1	1.30591e-36	0.148998	0.27134
MDK	1.4519e-36	0.13029	0.19622
NME5	1.51991e-36	-0.223271	-2.53446
COX6A1	1.57731e-36	-0.128375	-0.214162
ARL6IP5	1.75729e-36	-0.178866	-0.722196
RASGRP2	1.8573e-36	-0.094829	-0.30374
CTNNB1	1.98734e-36	0.130236	0.218067
GM26578	2.13563e-36	0.00729821	2.5096
CNPY2	2.61483e-36	-0.142553	-0.267745
ARPC1B	2.77258e-36	0.120779	0.419707
HOXA3	2.78159e-36	-0.592746	-6.0189
TRIB2	3.37259e-36	-0.19597	-1.01721
KRAS	3.74244e-36	0.152675	0.285588
GMFG	4.38287e-36	-0.185842	-1.04116
PCED1B	4.88242e-36	-0.178194	-2.04283
TVP23B	5.27433e-36	0.165617	0.431055
EXOC5	5.55732e-36	0.197539	0.499428
SKAP2	5.94934e-36	-0.196515	-0.747159
HPF1	5.98653e-36	0.129162	0.212331
PLTP	5.98653e-36	-0.1864	-1.25681
FZD9	6.06623e-36	-0.176678	-1.2013
UBE2N	6.10866e-36	0.121316	0.207746
GKAP1	7.67376e-36	0.177347	0.357616
ATP5O	7.8821e-36	-0.126103	-0.203107
RASL11A	8.32364e-36	0.186353	0.4469
NAA50	9.28112e-36	0.146475	0.269551
SAP30	9.62073e-36	0.17329	0.32446
PAX3	9.73043e-36	-0.338332	-1.09909
RPS19	1.21878e-35	-0.0670957	-0.094625
TMEM2	1.22799e-35	-0.212972	-0.66379
NHP2L1	1.2456e-35	0.0991034	0.154649
EYA1	1.26289e-35	0.0584988	1.0749
SFRP1	1.30717e-35	0.281213	0.386221
PMAIP1	1.30717e-35	-0.184454	-1.20558
BLVRA	1.31384e-35	-0.168769	-1.84956
ATOX1	1.54953e-35	-0.125423	-0.241941
SLC7A7	1.70014e-35	-0.225969	-2.28371
CIRH1A	2.02678e-35	0.161917	0.38302
RPS11	2.09923e-35	-0.0610297	-0.0935923
HDGF	2.21043e-35	0.10599	0.175863
GM2000	2.21228e-35	0.132887	0.220953
ZKSCAN3	2.34235e-35	0.19908	0.421603
UBR2	2.45429e-35	-0.193595	-0.539095
EPB41L4AOS	2.76306e-35	-0.160787	-0.348502
TTC3	2.85485e-35	0.14357	0.24713
LRRC1	3.10009e-35	0.0877992	0.57988
DPYSL2	3.32815e-35	0.197178	0.434901
GM12827	3.72095e-35		-24.8006
CCDC28B	3.8379e-35	-0.181961	-0.512566
X1700025G04RIK	4.07962e-35	-0.196282
NR3C1	4.11372e-35	0.0156308	1.80419
GMPR	4.20723e-35	-0.181761	-1.78446
GNAS	4.21223e-35	0.105023	0.164394
GRHL3	4.37523e-35	0.00497025	3.28191
NDUFB2	4.55947e-35	-0.156342	-0.362551
TOMM7	4.70318e-35	-0.121318	-0.18609
FGF18	4.90595e-35	-0.320063	-2.67509
RGS17	4.91454e-35	0.0673036	0.906158
NDUFA7	5.10086e-35	-0.106322	-0.180928
DOCK7	5.11529e-35	0.185099	0.435172
ETFA	5.33904e-35	-0.189246	-0.560436
UQCRQ	6.12108e-35	-0.125647	-0.189433
RCN3	6.33962e-35	-0.188847	-0.550489
E2F6	6.52902e-35	0.166396	0.466912
MBIP	8.21197e-35	0.156138	0.445682
HOXB4	8.57227e-35	-1.25137	-7.25753
LMO4	1.00758e-34	-0.186267	-0.358427
NPAS1	1.02075e-34	0.0186222	1.83423
ELMOD1	1.0715e-34	-0.293649	-3.4849
ZFP608	1.08425e-34	0.224539	0.479534
COL9A2	1.12325e-34	0.0365083	1.3128
PPID	1.13166e-34	0.129375	0.209298
CIAPIN1	1.16193e-34	-0.138142	-0.252095
RRAGB	1.16544e-34	0.196829	0.571624
FAM19A2	1.23232e-34	0.00836439	2.39754
ARFGEF1	1.31623e-34	0.176412	0.489866
INIP	1.42282e-34	0.178137	0.406544
POLR2C	1.45548e-34	-0.12737	-0.240699
FGFR2	1.45811e-34	-0.2199	-0.605847
RIMS1	1.79898e-34	0.021305	1.50157
DYNC1H1	1.83594e-34	-0.212183	-0.50056
BCCIP	2.2447e-34	0.149794	0.285513
ZFP329	2.27517e-34	0.187815	0.429335
CLNS1A	2.38226e-34	0.118939	0.204632
MRPL57	2.41464e-34	-0.14372	-0.307748
ANXA4	2.4152e-34	-0.181459	-1.80915
X4930447C04RIK	2.44168e-34	0.0414368
POLR2I	2.72365e-34	-0.135129	-0.244372
IRAK1BP1	2.76894e-34	0.158409	0.349794
TTC14	2.83118e-34	0.16646	0.30984
RABAC1	2.90741e-34	-0.180608	-0.510937
NIP7	3.22965e-34	0.141411	0.252196
TMTC2	3.30624e-34	0.0513609	0.924018
TUBA4A	4.08969e-34	-0.173524	-1.66737
GPRC5C	4.31815e-34	-0.201476	-0.704759
SRGAP3	4.32976e-34	-0.191063	-0.796105
ETFB	5.02333e-34	0.165776	0.333921
MYEOV2	5.45849e-34	-0.128587	-0.229285
TMED1	5.99464e-34	-0.159423	-0.401668
SEH1L	6.37056e-34	0.144288	0.283754
THSD4	6.44705e-34	-0.186161	-2.1939
IGF2BP3	6.53674e-34	0.153007	0.276642
MTAP	8.32762e-34	0.157548	0.302638
NDUFAF3	8.45146e-34	-0.177801	-0.504919
DCLK1	1.02766e-33	0.0786379	0.843084
RUFY3	1.12836e-33	0.153875	0.622985
SEMA3C	1.20715e-33	-0.209496	-1.80476
CCDC112	1.20785e-33	0.144668	0.469765
COL23A1	1.22458e-33	-0.17322	-1.5579
PSAP	1.44886e-33	-0.178341	-0.472807
MRPL50	1.47028e-33	0.135518	0.279155
BCL11A	1.50424e-33	-0.245819	-2.98856
NIPSNAP3B	1.61404e-33	0.163725	0.376252
LMO7	1.76596e-33	-0.160559	-1.53469
ADAMTS9	1.85558e-33	0.0926544	0.79285
ZFP462	1.85573e-33	0.201181	0.401136
ADGRB2	1.87768e-33	-0.159591	-1.44346
SLC24A5	2.00408e-33	0.198857	0.363173
C030018K13RIK	2.061e-33	0.0250316	1.53376
CFC1	2.11236e-33	-0.5897	-5.66731
GUCA1A	2.13193e-33	-0.161205	-1.49157
PPP4C	2.22638e-33	0.158341	0.310559
TUBA1B	2.29615e-33	0.106053	0.174783
MZT1	2.30509e-33	0.182422	0.449334
MAGED1	2.54021e-33	0.16573	0.328035
GFRA3	3.01275e-33	-0.525777	-5.3343
RBM15	3.22214e-33	0.189798	0.490444
GNGT2	3.32974e-33	-0.166502	-1.0542
DNAJC19	3.57943e-33	-0.136304	-0.239474
EDNRB	4.40052e-33	-0.217422	-2.4246
MTPN	5.0682e-33	0.153401	0.297364
IL17D	5.24606e-33	-0.174025	-1.62214
MOB3B	5.42974e-33	-0.165018	-0.792827
HIGD1A	5.43656e-33	-0.125044	-0.194605
TOP2B	6.06423e-33	0.185371	0.383831
RPS18	6.08074e-33	0.069552	0.107322
GLI1	6.1025e-33	-0.177922	-1.54239
TSPAN3	6.5182e-33	0.139535	0.251186
GM6792	6.5182e-33		-24.9523
NEDD9	6.53849e-33	-0.19558	-1.7726
UBE2H	7.05003e-33	0.149585	0.54718
GART	8.01571e-33	0.129504	0.21749
SLC38A8	8.03621e-33	0.00422601	2.70731
GNG2	8.29566e-33	0.200255	0.432426
MRPS30	8.464e-33	0.137037	0.299099
BIN1	9.40064e-33	0.154803	0.382277
ASH1L	1.00903e-32	0.168914	0.405062
ATP5J	1.09733e-32	-0.0886296	-0.133198
PTN	1.13949e-32	-0.279594	-0.414509
PCNA	1.1896e-32	0.164028	0.308031
ZFP629	1.24555e-32	0.112982	0.640881
GNB1	1.34133e-32	0.120126	0.212561
MIB1	1.40412e-32	0.176534	0.489312
FAM178A	1.4272e-32	0.161204	0.406189
SNN	1.56222e-32	0.161717	0.459419
RPS9	1.56263e-32	-0.0779393	-0.112176
X4933434E20RIK	1.69719e-32	0.174308
CCNYL1	2.08561e-32	0.109382	0.60987
GAL	2.21105e-32	-0.367928	-3.31232
KCNA1	2.26066e-32	-0.361713	-3.10058
TPD52	2.3094e-32	0.134397	0.442933
MAFB	2.31739e-32	-0.412909	-2.39717
FUNDC2	2.55538e-32	-0.155968	-0.361192
TMTC4	2.61358e-32	0.100569	0.710252
RANBP9	2.82142e-32	0.119462	0.44731
PIAS2	2.94052e-32	0.168027	0.491687
FAM195A	3.06082e-32	0.107888	0.492153
ST6GAL2	3.07455e-32	0.0442642	1.03513
HSP90AA1	3.08882e-32	-0.117222	-0.159399
IGDCC4	3.25314e-32	-0.193482	-2.2889
CXXC4	3.25759e-32	0.132227	0.680702
MYT1L	3.26674e-32	-0.346861	-4.03519
PSME2	3.36942e-32	0.154105	0.321
CRYBG3	3.48933e-32	-0.166681	-1.69096
COL4A2	4.54397e-32	-0.170426	-0.860562
ZFP148	4.57407e-32	0.162382	0.45642
H2-D1	5.15677e-32	0.171395	0.455929
POU3F4	5.37013e-32	-0.227746	-1.93163
RAD23B	5.45799e-32	0.136446	0.253486
AKAP17B	5.83071e-32	-0.174056	-0.785681
TCTEX1D2	6.2588e-32	0.151334	0.375995
DDN	6.76399e-32		-24.74
MTSS1	7.02924e-32	-0.200001	-0.611191
X2610507B11RIK	7.05952e-32	0.163113
X5730596B20RIK	7.14963e-32	-0.693903
HSPBAP1	7.64179e-32	0.132513	0.502515
LACTB2	8.01397e-32	0.134121	0.478836
RIC8B	8.90516e-32	-0.176585	-0.683351
GNAI1	9.91931e-32	0.113581	0.66059
RNF187	1.03778e-31	-0.127436	-0.216852
SPR	1.06381e-31	-0.163303	-0.418927
CTNND2	1.08732e-31	0.0557494	0.972851
GM10020	1.12908e-31	-0.191956	-0.493379
GPX4	1.17648e-31	-0.127565	-0.199041
R3HDM4	1.20702e-31	0.157367	0.361306
PPP1R3G	1.40356e-31	-0.146331	-1.20278
RALBP1	1.73152e-31	-0.147378	-0.344874
RPL30	1.80319e-31	-0.0610867	-0.0935585
SLC16A13	1.80319e-31	-0.165462	-0.848626
LDB1	2.09652e-31	0.172687	0.383092
UNC5C	2.49727e-31	-0.256084	-2.79122
TUBA1C	2.87813e-31	0.18647	0.421032
R3HDM1	4.43835e-31	0.166571	0.336138
DTNA	4.57371e-31	0.0512474	1.05314
ST14	5.39179e-31	-0.252298	-3.26794
EIF1AX	6.56947e-31	-0.101523	-0.149804
MAGED2	6.64485e-31	0.138976	0.410234
SNHG6	6.76584e-31	0.18217	0.360403
FIS1	9.74815e-31	-0.121104	-0.200133
TLE2	9.84721e-31	-0.186363	-2.36246
SMIM10L1	9.98517e-31	0.169369	0.419346
ECSCR	1.04349e-30	0.0386806	1.11425
DCK	1.23097e-30	0.160944	0.419432
TFG	1.23268e-30	0.13923	0.277296
MARCH7	1.26187e-30	0.160627	0.334788
UBE2D1	1.27241e-30	0.150032	0.30191
ARHGEF26	1.27365e-30	-0.17053	-0.990321
BTF3	1.37618e-30	0.0730185	0.112934
PDZD8	1.48437e-30	0.128171	0.36174
BHLHB9	1.48882e-30	0.158281	0.396037
BMP7	1.71087e-30	0.0794917	0.798527
ORMDL1	1.79853e-30	0.16339	0.411511
IGSF9	1.88749e-30	0.15292	0.509695
PKIG	2.67088e-30	0.141191	0.268991
HSD17B12	2.68123e-30	0.139541	0.278823
MAD2L1	3.07311e-30	0.142154	0.298963
DST	3.08672e-30	-0.209856	-0.478847
NTRK2	3.22362e-30	-0.182952	-1.41299
CUX1	3.46012e-30	0.158472	0.382483
MEX3C	3.47197e-30	0.151055	0.495534
SOCS4	3.63232e-30	0.139865	0.54158
ARHGEF28	3.68395e-30	-0.175967	-1.68141
RRP15	3.84054e-30	0.128842	0.238929
SRP9	4.21879e-30	0.132202	0.241429
MEX3D	4.30889e-30	0.151056	0.465456
ERICH2	4.776e-30	-0.207493	-2.58408
LRIG3	4.85939e-30	0.151241	0.554647
GSTK1	5.04428e-30	-0.141346	-1.46726
CHD3OS	5.38569e-30	0.149428	0.447161
MT-ND6	5.42814e-30	0.229081	0.439748
ZFP760	5.55196e-30	0.137846	0.564713
WHSC1	6.48167e-30	0.167565	0.312106
SQLE	6.51454e-30	0.14606	0.386109
LRRC4B	6.51454e-30	0.0752414	0.749807
SOCS2	6.64552e-30	-0.208416	-0.49738
LGI1	7.44641e-30	-0.288425	-3.22769
SEPT2	7.73332e-30	0.163546	0.331734
CACHD1	8.12649e-30	-0.191472	-0.527897
ICK	8.68478e-30	0.151015	0.467214
POLR2M	9.16858e-30	0.11516	0.177475
SF3B5	9.2188e-30	0.101713	0.168852
ZFP800	9.43082e-30	0.142575	0.570239
MFSD14A	9.66378e-30	0.153234	0.412022
MID1	9.68085e-30	0.200549	0.460454
TUBB5	9.80331e-30	0.0773964	0.118817
TRP53	1.00364e-29	0.12676	0.237247
MAFG	1.10155e-29	0.166475	0.372745
KLHDC2	1.17189e-29	0.121555	0.214079
ACTR3	1.33145e-29	0.130726	0.24891
SP8	1.36747e-29	0.131292	0.387448
CLEC2L	1.3768e-29	-0.183336	-1.44696
N4BP3	1.41718e-29	-0.151805	-0.903206
EMG1	1.43984e-29	0.113433	0.175835
CXXC5	1.54852e-29	-0.193108	-0.522015
BC024139	1.66229e-29	-0.220048	-2.67631
RHBDL3	1.80516e-29	-0.202592	-2.83395
B230354K17RIK	1.84211e-29	0.154595	0.480795
TDRKH	2.1303e-29	0.124575	0.606962
NDUFA10	2.4427e-29	-0.131455	-0.246513
COQ4	2.49567e-29	-0.158674	-0.440076
ZSCAN10	2.5525e-29	-0.17769	-0.839291
RNF113A1	2.55781e-29	0.0960543	0.479796
VAMP3	2.69577e-29	0.147912	0.305213
COPS7A	2.87818e-29	0.131734	0.289001
MSX1	2.87818e-29	-0.259554	-1.24632
CACNA1G	3.3521e-29	-0.157477	-1.1442
SLC12A2	3.5359e-29	0.124562	0.532061
PAM	3.61985e-29	0.15031	0.533027
PPP1R14B	4.0257e-29	-0.0847139	-0.125837
YTHDF2	4.17884e-29	0.140194	0.272175
LPCAT4	4.53936e-29	0.0539815	0.906855
NMD3	5.05405e-29	0.129985	0.27363
UNC5A	5.28159e-29	0.00854726	2.0248
DYNLL1	5.56963e-29	-0.0888056	-0.131626
SHF	6.18783e-29	-0.170768	-0.63065
DCUN1D1	6.86836e-29	0.171593	0.371876
FGF15	6.87057e-29	-0.223127	-0.726604
AHI1	7.07355e-29	0.155253	0.375126
G3BP1	7.24036e-29	0.110506	0.19226
KTI12	7.52471e-29	0.141717	0.304653
WNT16	7.57406e-29	0.0126208	2.07593
ZC2HC1A	7.57969e-29	0.123133	0.488559
SOX4	7.85088e-29	0.158358	0.257832
SPTSSA	8.55361e-29	0.137802	0.264024
TCAF1	8.94246e-29	0.181467	0.42687
COL4A1	8.99242e-29	-0.175794	-0.48881
SIKE1	9.05908e-29	0.14306	0.33495
PNO1	9.20409e-29	0.126573	0.235533
FAM96A	9.69504e-29	0.150575	0.294587
GMFB	9.74395e-29	0.158804	0.361787
SMCO4	1.09223e-28	0.157751	0.329675
SLAIN1	1.14836e-28	0.0978153	0.654436
COX6C	1.17891e-28	-0.0812333	-0.122954
FAM204A	1.33874e-28	0.125308	0.266736
RBM3	1.41706e-28	0.103316	0.16553
LIX1L	1.474e-28	0.102325	0.673675
ARX	1.55044e-28	0.0406039	0.78888
TMEM38B	1.59405e-28	0.108527	0.555334
CDK2AP1	1.60898e-28	0.123884	0.217183
RPP30	1.82315e-28	0.141782	0.291645
CASZ1	1.86351e-28	-0.188842	-1.43295
PCDH8	1.88285e-28	-0.204168	-1.51957
SMIM14	1.96411e-28	0.171376	0.476056
ADGRB1	1.96411e-28	-0.143395	-1.56432
SPOCK2	2.13642e-28	-0.153233	-1.88794
KRR1	2.2087e-28	0.133514	0.282526
RAB3IP	2.88028e-28	-0.153143	-0.3851
PYCARD	2.96436e-28	-0.171186	-0.769107
POR	3.01631e-28	-0.169611	-0.532899
HCK	3.04881e-28	-0.270127	-3.18109
MAPK13	3.07695e-28	-0.149003	-1.38627
EFNA2	3.10644e-28	-0.199182	-0.545854
LHPP	3.12649e-28	-0.176223	-0.610194
ALDOA	3.33832e-28	-0.0821771	-0.121012
FAM49B	3.3904e-28	0.145972	0.28318
B4GALNT1	3.55396e-28	0.0550967	0.889041
PRPSAP1	3.58236e-28	-0.144918	-0.357435
SLC18A3	3.83743e-28	0.0056229	2.62677
IDH1	4.01492e-28	0.125129	0.568899
DAD1	4.09449e-28	-0.104935	-0.196118
UCHL3	4.24955e-28	0.121664	0.218043
UBE2E1	4.59936e-28	0.136453	0.269608
GM8186	4.77841e-28	-0.134179	-0.232996
DIMT1	4.92775e-28	0.135465	0.326006
EGR2	5.00507e-28	-0.57466	-3.65285
PTPRD	5.41947e-28	0.06319	0.87539
IRS2	5.61744e-28	-0.166278	-0.567393
SYNCRIP	6.01526e-28	0.13058	0.22768
FUBP3	6.03821e-28	0.159981	0.373079
SLC25A36	6.07238e-28	0.159645	0.46668
OSTC	6.16302e-28	0.110817	0.181181
GM12166	6.23437e-28	0.108029	0.554945
F2RL1	6.54312e-28	-0.199239	-5.35815
SNRPD2	6.74092e-28	-0.0804498	-0.120919
TMEM243	6.75614e-28	0.151235	0.427687
ACKR3	6.824e-28	-0.158747	-1.33167
MYL9	7.13501e-28	-0.151464	-0.823237
MEAF6	7.4583e-28	0.140572	0.286708
GPATCH4	7.90494e-28	0.138774	0.264178
EIF3C	8.22611e-28	-0.0926775	-0.141039
SLC6A13	8.71631e-28	-0.216613	-3.07705
SIK1	9.25722e-28	0.0520035	0.886932
CKAP5	9.95227e-28	0.159002	0.312112
CACNG4	1.10439e-27	-0.185426	-0.655035
EFCAB6	1.12924e-27	-0.172338	-2.47204
RERG	1.1514e-27	-0.200845	-2.99259
BASP1	1.21687e-27	-0.153171	-0.244878
MTCH1	1.29047e-27	0.126714	0.231411
UCHL5	1.30989e-27	0.135073	0.276856
PKIA	1.34005e-27	0.105754	0.62936
SLC13A4	1.58528e-27	0.0429175	0.796024
KIZ	1.624e-27	0.0941469	0.587684
RFX7	1.8453e-27	0.171651	0.40904
MTA1	1.89338e-27	0.135681	0.271537
P4HA1	2.17217e-27	0.188154	0.389967
ALAD	2.17217e-27	0.136524	0.292136
SCRN1	2.68585e-27	-0.151442	-1.14461
WSCD1	2.70219e-27	0.0980616	0.346742
PPL	2.95319e-27	-0.383686	-4.15583
SRI	3.12837e-27	0.17172	0.385569
SNHG11	3.39865e-27	0.178726	0.43613
NAA20	3.4824e-27	0.132077	0.264481
CFAP20	3.52497e-27	0.12492	0.230056
NUDT11	3.81493e-27	0.092574	0.553017
ARPC1A	4.04757e-27	0.117333	0.208021
PPME1	4.12251e-27	-0.147582	-0.346678
RNF6	4.30061e-27	0.145622	0.404179
KRIT1	4.69609e-27	0.170963	0.354446
RAB11FIP2	4.72822e-27	0.116258	0.45025
RC3H2	4.841e-27	0.164145	0.397508
TMEM35A	5.18502e-27	-0.172192	-2.34831
RPS26	5.59263e-27	-0.0586742	-0.0845592
CEBPG	5.6343e-27	0.139154	0.330386
EEF2K	5.88224e-27	-0.14118	-1.05002
ANKRD45	5.96418e-27	0.0456917	0.850155
OCIAD2	6.07659e-27	0.0855343	0.65822
PRKD1	6.23874e-27	0.0474948	0.890915
MEMO1	7.22236e-27	0.146163	0.340515
RAD23A	8.02108e-27	0.13186	0.294445
ANTXR1	8.48708e-27	-0.141857	-2.04445
GMPS	9.36851e-27	0.114972	0.198848
UBE2D3	1.01011e-26	0.101519	0.168995
RPL27	1.01934e-26	0.100331	0.167283
POLR1D	1.01934e-26	0.0958975	0.165884
PLCD4	1.07779e-26	-0.188245	-2.64327
CD63	1.08003e-26	0.138275	0.288151
GM11627	1.12821e-26	-0.155908	-0.778007
PRR5	1.15212e-26	-0.133498	-0.915455
PRKRA	1.1671e-26	0.125515	0.242744
ENDOG	1.19874e-26	-0.158701	-0.543331
LOCKD	1.39007e-26	-0.156012	-0.701673
SMC2	1.51043e-26	0.116106	0.223145
PNPT1	1.54062e-26	0.132806	0.415619
ZFP553	1.71279e-26	0.148104	0.319732
LIPG	1.71279e-26	0.0188071	1.47123
CALR	1.724e-26	-0.129939	-0.2021
TRP53INP1	1.76889e-26	0.0575877	0.931121
PCBP4	1.76911e-26	-0.118344	-0.216251
ATAD1	1.79698e-26	0.136674	0.325379
X9030622O22RIK	1.84512e-26	-0.621504
DBF4	2.25788e-26	0.146926	0.285821
ETNK1	2.32433e-26	0.155942	0.426499
CDK7	2.32555e-26	0.135572	0.281239
KLF3	2.65425e-26	0.202425	0.453636
UBXN7	2.72385e-26	0.146283	0.457416
BPNT1	2.7259e-26	0.102321	0.517843
PICALM	2.76828e-26	0.142689	0.361168
PGM1	3.5219e-26	0.101684	0.478754
FAM110B	3.53941e-26	0.0874792	0.604955
KMT5A	3.77658e-26	0.124277	0.227534
RPP21	3.82358e-26	-0.135137	-0.331892
NME2	3.90863e-26	0.110149	0.560525
SERINC2	4.00561e-26	0.0943647	0.554604
TXNDC17	4.1412e-26	0.102461	0.160199
INPPL1	4.30468e-26	-0.163628	-0.470682
NAT8L	4.35407e-26	0.0665714	0.7713
PDCD6	4.54115e-26	0.120459	0.233362
SNCA	4.61695e-26	0.0185376	1.35511
TOMM70A	4.76398e-26	0.130577	0.244422
X1700017B05RIK	4.94471e-26	0.0775416
AKAP13	5.26681e-26	0.174059	0.420453
TIA1	6.12074e-26	0.151076	0.28626
COL1A2	6.18628e-26	0.0581003	0.820893
X2510002D24RIK	6.36265e-26	-0.153181
LPP	6.65916e-26	0.0713447	0.778716
CADM1	6.71398e-26	0.165599	0.322198
BNIP2	6.71398e-26	0.136357	0.281172
AK6	6.73007e-26	0.116297	0.203977
HIST1H1B	7.09661e-26	-0.315266	-0.533805
SLITRK2	7.23649e-26	-0.159423	-2.0328
SLC25A37	7.8979e-26	0.106578	0.518831
APPBP2	7.963e-26	0.150578	0.321351
PABPC4	8.0771e-26	0.132479	0.283946
PMF1	8.24105e-26	-0.12751	-0.256993
GM9843	8.49557e-26	-0.0937304	-0.152521
ADGRL1	9.00306e-26	0.128427	0.452155
CTPS2	9.02299e-26	-0.137212	-0.782452
ASRGL1	9.13948e-26	0.130095	0.363688
FXYD7	9.14576e-26	-0.145752	-1.61348
SLIT1	9.66022e-26	-0.294701	-4.29697
PLXNA2	9.79099e-26	-0.193905	-0.736534
RPL11	9.9529e-26	-0.0579981	-0.0863329
ISG20L2	1.10858e-25	0.160796	0.393983
PYCR2	1.21433e-25	0.126528	0.2702
CDC26	1.23542e-25	0.114043	0.203202
TCFL5	1.33585e-25	0.158304	0.385592
DYRK3	1.40327e-25	0.134717	0.444414
PSMA5	1.59953e-25	0.100562	0.141677
PIKFYVE	1.68332e-25	0.125988	0.484302
PSPC1	1.73782e-25	-0.147749	-0.338461
MAP4K4	1.76592e-25	0.155935	0.281437
NUFIP2	1.7682e-25	0.135163	0.29011
AP2S1	1.79051e-25	-0.114556	-0.233748
CDCA8	1.79608e-25	-0.127142	-0.189719
NEXN	1.80564e-25	0.0757826	0.833211
SEMA5A	1.83463e-25	0.0561448	0.762071
DNAJC2	1.84872e-25	0.105499	0.180293
SREK1	1.90879e-25	0.122406	0.221059
FGFBP3	1.9933e-25	-0.1806	-0.864346
NEDD1	2.05111e-25	0.141932	0.460895
BAK1	2.05529e-25	-0.154332	-0.434801
TOMM40	2.07994e-25	-0.1149	-0.204956
NEK7	2.14784e-25	-0.136185	-0.890373
ARL2	2.17529e-25	-0.1305	-0.313952
PEBP1	2.22148e-25	-0.0726012	-0.109449
HIVEP1	2.47098e-25	0.0809852	0.616355
LEMD3	2.4796e-25	-0.12895	-1.38036
SOCS3	2.52911e-25	-0.133724	-1.41146
DZIP3	2.62873e-25	0.14966	0.406461
NDUFB7	2.64997e-25	-0.102111	-0.181681
SPIRE1	2.66131e-25	0.141019	0.424683
MTMR14	2.69819e-25	-0.151064	-0.45053
X1700007K13RIK	2.71775e-25	-0.159579
APOPT1	2.93317e-25	0.135954	0.289001
LAMTOR4	2.97808e-25	-0.130946	-0.276498
ATXN10	3.25983e-25	0.109293	0.175453
RCBTB1	3.26531e-25	0.159723	0.399511
F11R	3.28471e-25	-0.160797	-0.650097
TCP11L1	3.28838e-25	0.113863	0.453064
KYNU	3.50323e-25	-0.153672	-1.83312
RNH1	3.52658e-25	-0.15708	-0.495008
ZNRD1	3.54762e-25	-0.111689	-0.238913
E2F5	3.56906e-25	0.126883	0.251591
HOXA5	3.69839e-25		-24.5752
SYNE2	3.71749e-25	0.138359	0.420353
MNX1	3.77627e-25	0.00843444	2.14775
TSEN34	3.81879e-25	0.118235	0.213129
CCND2	3.87808e-25	-0.210598	-0.3561
TMEM179	4.2988e-25	0.0123786	1.7647
MAGOH	4.85854e-25	0.0968831	0.156328
LAMA1	4.87717e-25	-0.140441	-0.956771
A2M	5.81971e-25	-0.157192	-2.5093
TLE6	6.43239e-25	-0.146975	-2.33588
MAB21L2	6.43522e-25	0.0190574	-0.00378795
PFAS	6.81904e-25	0.134403	0.357128
VOPP1	6.89163e-25	0.0550781	0.786148
CNTNAP2	6.90801e-25	0.116394	0.584464
ZFP207	7.1657e-25	0.12273	0.225678
CDC14A	7.38184e-25	0.102894	0.526387
JUN	7.40443e-25	0.139734	0.625917
ZIC5	7.62868e-25	-0.207674	-0.554581
MSRB2	7.94355e-25	-0.129908	-1.25589
DCUN1D5	8.10529e-25	0.114737	0.205627
SORD	8.12525e-25	-0.119936	-1.24669
RHOA	8.21003e-25	0.0965403	0.161651
CNOT6	8.25127e-25	0.143925	0.325435
MAP7D1	8.66682e-25	-0.158416	-0.4004
CBLN1	8.93246e-25	-0.153223	-0.904307
ZDHHC20	9.43195e-25	0.151935	0.427774
GLRA1	9.52736e-25	-0.3818	-5.30766
CD1D1	9.73431e-25	0.0434693	0.914853
FAM169B	1.00198e-24	-0.308034	-4.35167
LSM1	1.0578e-24	0.124495	0.242851
CHN1	1.12288e-24	0.126535	0.413757
FMC1	1.12992e-24	-0.125107	-0.312252
CUL1	1.23526e-24	0.118739	0.218806
MGA	1.27506e-24	0.154013	0.328309
SNX12	1.438e-24	0.129919	0.34575
ITM2B	1.44761e-24	-0.152775	-0.370393
EML4	1.45597e-24	0.131658	0.25206
PKM	1.54273e-24	-0.0684276	-0.0948061
PLCXD1	1.54646e-24	-0.122497	-1.53055
SETBP1	1.60194e-24	-0.15877	-0.552848
CDH4	1.6691e-24	-0.148139	-0.761075
ZFP566	1.77033e-24	0.0965011	0.449679
PRICKLE1	1.80909e-24	0.0415369	1.02967
B3GALNT1	1.83026e-24	0.0499728	0.879178
GNG5	1.84565e-24	0.0667343	0.0952641
ZFP652	2.10422e-24	0.154514	0.442251
HBP1	2.11675e-24	-0.156895	-0.479246
CCSAP	2.16275e-24	0.0474063	0.628978
X1810037I17RIK	2.22093e-24	0.136318
DKK1	2.25481e-24	0.13364	0.853574
SH3BP4	2.25481e-24	-0.143691	-0.694157
PXMP4	2.25791e-24	-0.112771	-0.935358
CTDSPL	2.4572e-24	0.115266	0.538426
ATIC	2.46389e-24	0.118804	0.216413
NOTUM	2.61954e-24	-0.169953	-2.26234
GRB7	2.63156e-24	-0.148842	-0.665983
RNASEH1	2.89172e-24	0.133263	0.384972
ARPP19	3.21196e-24	-0.0946634	-0.169307
MECP2	3.41916e-24	0.139721	0.408867
RAP1A	3.4952e-24	0.136896	0.269761
COX7B	3.77959e-24	-0.0915546	-0.13422
PPIC	3.79248e-24	-0.140013	-0.711102
LCORL	3.80963e-24	0.137865	0.501995
GTPBP4	3.92096e-24	0.107183	0.181699
GM3739	4.11381e-24	0.0654899	0.74586
SLC25A39	4.11538e-24	-0.124244	-0.292967
NKX2-1	4.28678e-24	0.0201328	0.466031
RPL13-PS3	4.79987e-24	0.11341	0.204427
HOXB3	4.80415e-24	-0.370293	-4.03995
GM3550	4.9849e-24	0.135873	0.381102
ARF6	5.3478e-24	0.141634	0.304341
NT5C3	5.36646e-24	0.130816	0.410789
SRPK2	5.81842e-24	0.146486	0.378949
CNPY1	5.93595e-24	-0.265164	-3.62438
KBTBD2	6.26758e-24	0.120724	0.460552
GM26652	6.44973e-24	0.0210278	1.33478
CDKN1A	6.58569e-24	-0.147188	-1.07811
NEUROG2	6.99585e-24	-0.450594	-3.91784
NASP	7.04377e-24	-0.0903514	-0.115597
FAM81A	7.08767e-24	-0.13052	-1.84076
WNT3A	7.18977e-24	-0.290782	-3.90718
MAPKAPK2	7.25441e-24	0.137043	0.460044
RPL35A	7.35904e-24	-0.061811	-0.090657
LRRC49	7.77782e-24	0.102238	0.521546
DUSP9	7.93002e-24	-0.146557	-0.77532
DCPS	8.18305e-24	0.109733	0.207647
ATP2B4	8.77178e-24	-0.13535	-1.39359
MAST4	8.87057e-24	0.173577	0.385237
ATR	8.9689e-24	0.147762	0.431601
SLC39A6	9.71382e-24	0.115684	0.511505
MAGI3	1.06104e-23	0.0782736	0.683524
TEX30	1.09033e-23	0.115086	0.271485
TMEM158	1.24602e-23	0.0983145	0.552268
APLNR	1.25266e-23	-0.169953	-3.00214
HES5	1.29128e-23	-0.227273	-0.653143
BEX1	1.38674e-23	-0.102848	-0.155932
H3F3B	1.49029e-23	-0.0713061	-0.1105
X4931406P16RIK	1.5721e-23	0.124996
X2310033P09RIK	1.69793e-23	-0.140861
PPM1H	1.71448e-23	0.0222982	1.24712
HRAS	1.74085e-23	-0.108459	-0.18828
ENY2	1.79698e-23	0.0950264	0.154321
NUP54	1.90397e-23	0.137917	0.292476
X2010107E04RIK	1.90917e-23	-0.0956139
ALKBH7	2.00617e-23	-0.152895	-0.581656
PPP2R1B	2.13298e-23	0.127558	0.30474
NUDCD2	2.19831e-23	0.104175	0.175422
TARBP2	2.27425e-23	-0.123317	-0.295902
AKAP11	2.29016e-23	0.15053	0.437934
MOBP	2.3824e-23	0.0120077	1.81512
PTBP2	2.40659e-23	0.144791	0.297804
ECHDC1	2.40781e-23	0.109966	0.388691
DCTD	2.44756e-23	0.120155	0.345435
KANK1	2.4549e-23	-0.149094	-0.537458
X5730559C18RIK	2.46702e-23	-0.142809
SLC38A1	2.48565e-23	0.125492	0.239841
CHMP1B	2.72795e-23	0.126293	0.46584
LACC1	2.75434e-23	0.0354137	1.02042
KLHL7	2.85977e-23	0.102916	0.461023
LYPLA1	2.92423e-23	0.130392	0.335598
PPIG	2.92423e-23	0.1009	0.187966
UTP15	2.95201e-23	0.124302	0.307328
LINGO1	3.03098e-23	-0.121012	-1.25471
SPIN1	3.30934e-23	0.113634	0.281908
SSRP1	3.44368e-23	-0.105121	-0.161451
PLSCR1	3.51567e-23	0.129946	0.409463
USP25	3.70593e-23	0.122212	0.437022
KDF1	4.06856e-23	-0.130668	-1.93603
PUM2	4.17112e-23	0.129226	0.260682
NTNG1	4.29014e-23	-0.169819	-1.75007
JUND	4.35532e-23	0.174509	0.320059
FAM208B	4.37089e-23	0.152967	0.378278
TMEM41A	4.54184e-23	0.110822	0.395082
SDF2L1	4.85808e-23	0.159614	0.311528
HADHA	5.01144e-23	-0.13835	-0.352407
HSD11B2	5.02492e-23	-0.174497	-0.723091
RBM38	5.17857e-23	0.124225	0.442105
ALX1	5.28565e-23	0.0156615	1.55506
TMEM218	5.37601e-23	-0.150136	-0.550776
TECR	5.42397e-23	-0.0969145	-0.180992
PIN4	5.58877e-23	-0.109821	-0.210565
ERDR1	5.66976e-23	0.133444	0.219256
PLXDC2	6.19896e-23	0.0496825	0.710031
HAT1	6.54167e-23	0.105968	0.16247
LIMA1	6.57813e-23	-0.139943	-0.664452
EBPL	6.60328e-23	-0.137695	-0.396552
RPS27A	6.9664e-23	-0.0513018	-0.0795449
PTCH2	6.9664e-23	-0.124982	-1.31495
IMPA1	7.33489e-23	0.101397	0.214867
GDI2	7.68205e-23	0.0946391	0.157561
NPM3	8.0349e-23	0.121914	0.233213
ACP5	8.15571e-23	-0.119141	-1.75929
GM43517	8.25025e-23	0.000342987	4.40313
GXYLT1	8.64217e-23	0.12728	0.446312
SPDL1	8.66639e-23	-0.172102	-0.461742
FGF13	9.58819e-23	0.07813	0.590865
JAM2	9.66621e-23	-0.125909	-0.980888
GBE1	9.75287e-23	0.0971206	0.533652
RREB1	9.76802e-23	-0.140077	-0.608386
ANXA2	9.90852e-23	-0.124403	-0.963173
FBXO5	1.01973e-22	0.153607	0.284191
GDPD2	1.0203e-22	-0.111337	-1.22678
PREP	1.02693e-22	0.132172	0.373702
JUP	1.04109e-22	-0.104109	-1.2137
PTCHD4	1.05605e-22	0.0183529	1.30626
SON	1.1222e-22	-0.106197	-0.166399
RPS19BP1	1.17425e-22	-0.10721	-0.256032
RFWD2	1.19148e-22	0.134103	0.287157
RBP4	1.27139e-22	-0.142431	-0.984981
GRIN2A	1.27561e-22	-0.151349	-1.65835
PABPC4L	1.29902e-22	0.0808645	0.593573
X4921524J17RIK	1.3025e-22	-0.139303
RHOU	1.35901e-22	-0.146188	-0.539623
SLC8A3	1.35998e-22	0.0257429	1.10431
SV2A	1.39925e-22	-0.10292	-1.25901
RASA2	1.46485e-22	0.109743	0.443001
RPS27L	1.4695e-22	-0.0817784	-0.12021
ARHGAP29	1.51286e-22	-0.167434	-0.504762
QPRT	1.56326e-22	0.125988	0.466454
UBE2Q2	1.56965e-22	-0.149295	-0.398401
BCLAF1	1.67855e-22	0.114946	0.192228
CSTB	1.70903e-22	0.117171	0.247079
GPR153	1.71813e-22	-0.120159	-0.809407
X2810428I15RIK	1.77516e-22	-0.106984
COX4I2	1.80385e-22	0.0803984	0.596836
PCGF3	1.8163e-22	0.144408	0.406886
DSG2	1.86257e-22	-0.133789	-1.25215
PLPP2	1.87134e-22	-0.136298	-0.730109
ZFAND3	1.92337e-22	0.133501	0.339951
FBXW4	1.95889e-22	0.081484	0.629018
X1700011H14RIK	1.98466e-22	-0.577025
TTYH1	1.98971e-22	-0.120211	-0.982235
RAPSN	2.00702e-22	0.0202513	1.12425
EMP1	2.13359e-22	-0.173785	-2.24482
ABCF1	2.36989e-22	-0.101085	-0.174889
CAR12	2.42941e-22	0.0597938	0.693177
MMP16	2.44714e-22	0.0750438	0.694223
WDR48	2.4553e-22	0.111545	0.32958
ZSWIM7	2.52254e-22	-0.14033	-0.534936
LBH	2.55331e-22	-0.116684	-1.34751
MINPP1	2.56914e-22	0.118384	0.267127
RNF146	2.57787e-22	0.131691	0.36915
NDUFA11	2.59403e-22	-0.100606	-0.171267
TBC1D1	2.60249e-22	0.14487	0.404348
SP3	2.60722e-22	0.139584	0.334976
MAPK1	2.65396e-22	0.113073	0.219602
ARFRP1	2.66664e-22	0.116662	0.253423
HAGLR	2.67189e-22	-0.209343	-3.78953
MRPL32	2.91328e-22	0.117807	0.236243
TMA7	2.99748e-22	-0.0719538	-0.099667
TOPBP1	3.03235e-22	0.131974	0.254394
PLCD1	3.07514e-22	0.0310221	0.971043
RDX	3.17276e-22	-0.107224	-0.175531
TCF15	3.29419e-22	-0.144461	-1.39038
TRIM27	3.32195e-22	0.107109	0.189316
HIST2H2AC	3.59295e-22	-0.15059	-0.754087
PLP2	3.62554e-22	0.141884	0.328947
PDZD2	3.8114e-22	-0.14361	-1.01429
STON2	3.97938e-22	-0.116972	-0.988465
SLC16A11	4.09083e-22	-0.205695	-3.34931
SEPT8	4.1844e-22	0.0983322	0.542668
RAP1GDS1	4.22271e-22	0.102899	0.389611
COL5A2	4.38944e-22	-0.11879	-1.24933
SKP2	4.3943e-22	0.133566	0.297091
PSMA3	4.78766e-22	0.0804135	0.122591
NIPA2	4.93841e-22	0.117417	0.270257
TMEM128	5.19545e-22	0.141125	0.294182
EGFL7	5.19545e-22	-0.15049	-0.416781
SSBP4	5.42472e-22	0.078162	0.566385
UTP6	5.51234e-22	0.142414	0.334993
FIGNL1	5.55472e-22	0.132717	0.389448
FKBP11	5.66484e-22	-0.155028	-0.361948
PRSS23	5.79368e-22	0.09158	0.564693
WIF1	5.82329e-22	-0.288357	-3.83503
LEF1	6.25919e-22	0.166595	0.454613
KIF15	6.37252e-22	0.1335	0.263407
ZYG11B	6.37252e-22	0.122476	0.443039
FJX1	6.39878e-22	-0.17418	-0.407327
RASL11B	6.62697e-22	-0.124541	-0.917366
TBL1XR1	7.13159e-22	0.144134	0.417607
ASCL1	7.17478e-22	-0.328328	-3.56381
KCNG1	7.30685e-22	0.0503709	0.784035
FBXL15	7.62562e-22	-0.136087	-0.623717
KMT2E	7.67039e-22	0.168141	0.376282
LTBP4	7.67859e-22	0.0463086	0.79629
SLC38A2	7.72476e-22	0.136402	0.255693
PTPRS	7.89158e-22	0.155861	0.374019
E2F3	8.27283e-22	0.13675	0.360367
PHLPP1	8.85698e-22	0.0676946	0.562607
COX6B1	9.25613e-22	-0.0762768	-0.122168
CASP8AP2	9.36656e-22	0.149415	0.276249
CD164	9.64131e-22	0.12619	0.280488
RALY	9.64131e-22	-0.0987562	-0.152284
DFNA5	9.7344e-22	0.106882	0.327816
UQCC2	9.93136e-22	0.0966842	0.149043
ZCCHC18	9.97216e-22	-0.14649	-0.569255
ATP5D	1.01418e-21	-0.082488	-0.141871
RPL39	1.15263e-21	-0.0679505	-0.10114
ALDH7A1	1.15968e-21	0.102598	0.224073
LIMD1	1.20659e-21	0.145612	0.363455
SOX9	1.21635e-21	0.167842	0.425338
RPRD1B	1.26227e-21	0.119462	0.29749
CYP26C1	1.27299e-21	-0.225961	-3.17581
GPN2	1.30329e-21	0.0957728	0.442959
TRNT1	1.30574e-21	0.126003	0.254869
AR	1.31429e-21	-0.11854	-0.786087
POLR2H	1.37919e-21	0.101183	0.184743
CLINT1	1.41835e-21	0.124426	0.248635
SBDS	1.59155e-21	0.111208	0.24257
KDM6B	1.62675e-21	0.144939	0.349812
RBBP9	1.65067e-21	0.134545	0.443862
PPIF	1.72751e-21	-0.137003	-0.416332
ARPC2	1.78462e-21	0.0913608	0.157451
MRGBP	1.9305e-21	0.12095	0.372294
PHTF1	2.08928e-21	0.137588	0.387041
AACS	2.11961e-21	0.0334234	0.908005
BARHL2	2.13097e-21	-0.274061	-2.82245
MAT2A	2.1418e-21	0.105955	0.189907
RBMS2	2.19951e-21	0.129822	0.321902
CDC14B	2.21037e-21	0.0819327	0.35943
RPL9	2.22337e-21	0.0511252	0.0737299
AVL9	2.27799e-21	0.105688	0.464367
MAPK6	2.36126e-21	0.132626	0.303307
DERA	2.48016e-21	-0.130457	-0.314276
AQP5	2.54628e-21	-0.364791	-5.56352
DBX1	2.61677e-21	-0.290398	-3.1876
GM26735	2.76031e-21	0.112362	0.512388
HAUS2	2.87698e-21	0.111712	0.408625
THSD7A	2.90619e-21	0.0555062	0.781541
TLN1	2.96769e-21	-0.137196	-0.333118
PAX8	3.02342e-21	-0.129749	-0.912737
CHP1	3.22058e-21	0.121873	0.391403
CDK8	3.33795e-21	0.123277	0.264911
RNF217	3.51227e-21	0.073115	0.56181
D5ERTD579E	3.79955e-21	0.129369	0.418146
VASP	3.80625e-21	0.125429	0.344391
LY6H	3.93558e-21	-0.130897	-0.87317
ENSA	3.96307e-21	0.145293	0.336686
CELF1	3.98133e-21	0.119599	0.219305
ATP6V0E	4.22521e-21	-0.111318	-0.222079
HDAC5	4.68584e-21	-0.134342	-0.532985
SMIM11	4.6876e-21	-0.113452	-0.229417
SNAPC5	4.7022e-21	-0.121759	-0.266691
SKIL	5.18481e-21	0.0712786	0.631326
MTERF3	5.19974e-21	0.141568	0.375844
SDHAF3	5.23145e-21	0.107412	0.393764
CAMTA1	5.88476e-21	0.127453	0.275516
NETO2	5.90102e-21	0.0861455	0.503654
HSPG2	5.97749e-21	-0.11293	-0.902992
RABGGTB	6.00473e-21	0.138404	0.283919
TSPAN2	6.02697e-21	0.0614043	0.710205
PPP2R2D	6.10641e-21	-0.11326	-0.273538
TAOK1	6.15435e-21	0.127987	0.326483
STMN4	6.16824e-21	0.00690484	2.25607
RSRP1	6.1897e-21	0.123178	0.234498
OTUB1	6.27541e-21	0.114349	0.225911
USPL1	6.54149e-21	0.102257	0.30619
NAA38	6.85993e-21	-0.116741	-0.266852
STARD8	6.88388e-21	-0.117405	-1.80385
COMMD6	7.26231e-21	0.113697	0.243514
H2AFV	7.5707e-21	0.0777093	0.111251
SSFA2	7.59219e-21	0.0372896	0.86029
CAR10	7.59468e-21	0.0454396	0.766709
SEPT10	7.77544e-21	0.126243	0.436474
PREPL	8.16012e-21	0.0519252	0.576967
ARHGAP5	8.30675e-21	0.124972	0.237211
ERBIN	8.3829e-21	0.115539	0.524433
KLF7	9.37467e-21	0.0888342	0.602232
HAUS6	1.0328e-20	0.120979	0.380007
PPM1A	1.07699e-20	0.137891	0.325197
LRRC4C	1.08889e-20	0.0104835	1.62744
ATRX	1.11007e-20	0.12076	0.206418
CCNT2	1.12566e-20	0.114696	0.24101
CDKL3	1.15093e-20	0.0708006	0.562975
STXBP6	1.1756e-20	0.101382	0.381164
FNDC5	1.26225e-20	-0.113238	-1.9125
BARHL1	1.37707e-20	-0.242068	-3.10954
ODF2	1.4368e-20	-0.142323	-0.323191
DPPA5A	1.47099e-20	-0.115151	-2.04192
CENPQ	1.4932e-20	0.12062	0.305602
RSPO3	1.50566e-20	-0.12752	-1.26278
CNIH2	1.5115e-20	-0.142834	-0.503069
WDFY1	1.54697e-20	0.126183	0.304956
GSTT1	1.56159e-20	-0.107317	-1.1595
SLK	1.56317e-20	0.127959	0.334953
HIST1H2AE	1.63824e-20	-0.239902	-0.458529
BSPRY	1.66882e-20	-0.11759	-1.95431
SSX2IP	1.67277e-20	0.12473	0.409409
MED7	1.80909e-20	0.114236	0.278827
CERS4	1.81174e-20	0.10402	0.566763
ORC6	1.83932e-20	0.11432	0.194515
EFHD1	2.00637e-20	0.0198868	1.08
TMEM164	2.01353e-20	0.0948633	0.475743
NUTF2	2.01733e-20	0.117456	0.385827
WDR12	2.1677e-20	0.109638	0.207935
YWHAH	2.1875e-20	0.095552	0.170709
NDUFA5	2.25825e-20	-0.0989794	-0.1802
GM14418	2.25895e-20	0.0385833	0.79343
B130046B21RIK	2.28726e-20	-0.120991	-1.93604
TMX3	2.34475e-20	0.129618	0.31348
TFRC	2.3497e-20	0.134874	0.311125
RNF208	2.36464e-20	0.0547894	0.731416
MYRF	2.39016e-20	-0.113012	-0.872303
CPE	2.47043e-20	0.158046	0.376207
ARMCX2	2.59799e-20	0.122614	0.27533
RAB33A	2.69115e-20	0.0223616	1.05
CLASP1	2.70537e-20	0.138756	0.33798
SPATA5	2.77432e-20	0.107915	0.297808
TPRGL	3.0001e-20	-0.123877	-0.297271
NKTR	3.00541e-20	0.134231	0.257422
CLU	3.0882e-20	0.0763329	0.500749
HIST1H2BF	3.14699e-20	-0.109993	-1.1518
EXOC6	3.16422e-20	-0.123229	-1.01126
C130026L21RIK	3.35774e-20	-0.104112	-0.701341
SIVA1	3.41316e-20	-0.0845457	-0.133534
ANXA7	3.42178e-20	-0.125381	-0.644374
LRRK2	3.58982e-20	-0.176511	-3.23194
GAR1	3.95256e-20	0.0987322	0.163612
ADK	4.01739e-20	0.114861	0.235431
TMEM130	4.02975e-20	-0.120855	-1.98553
GADD45G	4.08219e-20	-0.170071	-2.20994
X2010111I01RIK	4.08899e-20	-0.103542
LEMD1	4.22137e-20	0.0510112	0.699529
SPG20	4.32718e-20	0.135295	0.399428
RNF2	4.52936e-20	0.126348	0.297199
CENPB	4.86812e-20	0.127	0.26664
MED6	4.90854e-20	0.113801	0.286196
CEP83	4.92576e-20	0.130624	0.29726
LIN7C	4.93631e-20	0.12768	0.292411
PAX7	4.95155e-20	-0.123725	-0.896536
CNOT7	5.05292e-20	0.122443	0.255667
GM20554	5.05292e-20	-0.233282	-3.74269
ERGIC1	5.1574e-20	0.111356	0.289351
BLOC1S2	5.28429e-20	0.107179	0.218188
GSTP1	5.30001e-20	-0.132479	-0.606735
CCT4	5.3769e-20	0.084375	0.124438
ZFP239	5.51677e-20	0.107879	0.374571
SREBF2	5.73938e-20	0.0956556	0.426055
X6720489N17RIK	5.80034e-20	0.0850369
NOC2L	6.11948e-20	0.105569	0.213351
AKT1	6.2929e-20	0.121309	0.37158
NDFIP2	6.57363e-20	0.133424	0.362322
OGFRL1	6.85942e-20	0.111473	0.472162
MSX2	6.89094e-20	-0.151222	-1.3154
YPEL3	6.97144e-20	-0.135945	-0.518626
ZFP146	7.11435e-20	0.11387	0.398315
TMEM30A	7.16472e-20	0.130279	0.347996
HOXD4	7.49462e-20		-24.4477
RGS19	7.50068e-20	0.101117	0.259294
RNF4	7.53211e-20	0.144817	0.29582
BRAF	7.54521e-20	0.133341	0.398058
CHMP4C	7.56604e-20	-0.0940927	-1.35265
OSGEP	7.63127e-20	-0.11748	-0.26498
HIST1H4D	7.8253e-20	-0.176486	-0.40712
APITD1	8.02959e-20	-0.120662	-0.272652
EVA1B	8.05864e-20	-0.139102	-0.631893
SLC25A22	8.15914e-20	0.0732636	0.50912
ARMCX4	8.3511e-20	0.124605	0.446954
RTN4	8.65936e-20	-0.101501	-0.180664
AGMAT	9.1058e-20	-0.296956	-5.41754
GDPD1	9.20582e-20	0.0941816	0.516404
SLC35A1	9.45975e-20	0.124247	0.277708
CYYR1	9.69856e-20	-0.192153	-3.40423
COX6B2	9.71526e-20	-0.144964	-0.443041
NAE1	9.98357e-20	0.115434	0.229289
ANK	1.00077e-19	0.0432005	0.789987
LIFR	1.02095e-19	-0.118897	-1.01244
NRIP3	1.03251e-19	0.0373731	0.921834
TM9SF4	1.04299e-19	-0.136918	-0.325298
D3ERTD751E	1.07759e-19	0.101649	0.499491
SDCBP	1.0803e-19	0.131778	0.306754
DNAJC3	1.11116e-19	-0.137283	-0.330611
NUDC	1.15284e-19	-0.0840553	-0.133356
NR4A3	1.18575e-19	-0.111895	-1.95596
LRRN2	1.22336e-19	-0.10508	-1.54675
GM2694	1.22745e-19	0.123423	0.175116
AQP11	1.24803e-19	0.094307	0.545131
RNASEH2C	1.26214e-19	-0.0998111	-0.199874
MATR3	1.27891e-19	0.103708	0.190027
FAM92A	1.29865e-19	0.11483	0.228157
PRSS35	1.40909e-19	-0.144163	-2.60153
ANXA6	1.41826e-19	-0.105699	-0.943719
GOLT1B	1.43855e-19	0.126289	0.309823
X2410080I02RIK	1.51103e-19	-0.145637
THUMPD3	1.69238e-19	0.126982	0.294018
SUMO1	1.77554e-19	0.0735155	0.119775
GJB3	1.79254e-19	-0.132259	-1.61053
EAF1	1.92311e-19	0.0883876	0.491774
CCDC124	1.95418e-19	-0.100769	-0.2172
CRK	1.98057e-19	0.131732	0.303213
LSAMP	2.00624e-19	0.0598531	0.755849
UBE2J2	2.03093e-19	0.0952104	0.17567
TSC22D3	2.04118e-19	0.129636	0.413566
B230312C02RIK	2.1238e-19	-0.212398	-0.495842
MAPK11	2.14546e-19	0.0755755	0.596022
NLGN2	2.16386e-19	0.0825546	0.527594
LSM7	2.17967e-19	-0.124579	-0.258471
RBM15B	2.19698e-19	0.141429	0.334294
ARMC10	2.27574e-19	0.122349	0.279945
RAB4A	2.32507e-19	-0.134713	-0.386593
PLAC8	2.38126e-19	-0.113316	-0.939613
NUP37	2.39158e-19	0.107052	0.219573
FAIM	2.42999e-19	0.124196	0.302352
IVD	2.58041e-19	-0.133228	-0.427107
REXO2	2.64459e-19	0.112832	0.21258
ATF1	2.77242e-19	0.126592	0.287311
NUDT10	2.93512e-19	0.071578	0.496191
CAMSAP3	3.03778e-19	0.0815953	0.549165
SMEK1	3.11886e-19	0.122582	0.264216
GOLGA3	3.1622e-19	-0.202816	-0.511222
SHFM1	3.17604e-19	0.0648217	0.0873162
CDC123	3.4169e-19	0.0961569	0.170163
ZFP945	3.42016e-19	0.108459	0.374813
PSMC2	3.44818e-19	0.0930592	0.149191
HOOK1	3.51912e-19	0.142663	0.399492
RNF157	3.74435e-19	0.0397726	0.834841
FBXO33	3.78245e-19	0.0903754	0.440562
ZFP65	3.78545e-19	0.0660403	0.469489
CSDE1	3.79402e-19	0.113931	0.2154
NEK2	3.7969e-19	0.113265	0.448093
GOLGB1	3.81724e-19	-0.14948	-0.297599
HEPH	3.84193e-19	0.0614186	0.668076
PDE5A	3.96237e-19	0.0861361	0.414081
GCHFR	4.05563e-19	0.0749146	0.537699
TCEAL5	4.11932e-19	-0.121356	-0.626092
STRAP	4.27086e-19	0.0922459	0.142848
COL13A1	4.4374e-19	-0.111277	-2.1568
ZMAT3	4.56017e-19	0.106506	0.329842
MAP9	4.64754e-19	0.0825443	0.480969
SOCS6	4.66436e-19	0.131894	0.339401
UBE2W	4.77621e-19	0.1107	0.364979
X5330434G04RIK	4.85291e-19	0.112327
COQ3	4.88085e-19	-0.108428	-0.63792
X1500009L16RIK	4.92291e-19	0.133845
SUV39H1	5.00059e-19	0.131789	0.337532
NDC80	5.0533e-19	0.152824	0.365164
CYBA	5.0557e-19	0.0821664	0.18568
HCCS	5.08003e-19	0.107307	0.422345
RBBP4	5.08542e-19	0.0887236	0.149336
ABTB2	5.25357e-19	0.0174678	1.22985
ITM2A	5.32233e-19	0.132138	0.393486
KRCC1	5.41713e-19	0.143586	0.356218
STMN3	5.43625e-19	-0.132725	-0.4393
FOXC2	5.49279e-19	-0.0979701	-2.0591
CAPN2	5.57457e-19	-0.121806	-0.523111
MCM3	5.62302e-19	-0.107879	-0.1724
PGP	5.9896e-19	-0.104854	-0.227688
CNN3	6.02436e-19	0.103708	0.192331
UCK2	6.0569e-19	0.102749	0.206517
FAAH	6.11605e-19	-0.227615	-3.67137
RRAGA	6.14451e-19	0.0974821	0.173915
DOK6	6.16792e-19	0.0108458	1.56569
ERI3	6.37996e-19	-0.12031	-0.286154
PGK1	6.81313e-19	-0.130648	-0.294783
PHB	7.06599e-19	-0.114351	-0.251637
GOLGA7	7.29303e-19	0.11644	0.242356
BICD1	7.40598e-19	0.115002	0.393989
AFP	7.40723e-19		-23.9805
MRPS34	7.641e-19	-0.109516	-0.238207
RPL10A	7.64524e-19	-0.0519488	-0.075029
FUS	7.70956e-19	0.103749	0.18207
DDAH1	7.88204e-19	-0.138203	-0.356987
TIMM21	8.0492e-19	0.112201	0.253721
WDR86	8.3088e-19	0.0998419	0.4278
BID	8.8068e-19	0.0739904	0.483737
X1700021F05RIK	8.90046e-19	-0.132465
HNRNPH1	8.99993e-19	0.107674	0.191919
PAIP1	9.05211e-19	0.14116	0.275655
KDM5B	9.15159e-19	-0.113598	-0.173668
GAS1	1.03349e-18	0.165188	0.38951
X2410002F23RIK	1.05603e-18	0.123769
SRSF10	1.06288e-18	0.0884804	0.152047
BEND5	1.0681e-18	0.0865298	0.348861
NUP205	1.10652e-18	0.116405	0.321707
RASSF1	1.15748e-18	0.0987557	0.329147
RXRA	1.16487e-18	-0.111215	-0.727588
CTCF	1.17612e-18	-0.096418	-0.142554
TPM4	1.20351e-18	0.111147	0.214701
SESN3	1.20537e-18	0.136921	0.372617
PCYT1B	1.22335e-18	-0.106056	-1.03592
ADARB2	1.23774e-18	0.00656199	1.91322
SHH	1.247e-18	-0.387433	-2.9592
SLC16A10	1.27898e-18	-0.0882899	-1.4548
EPHA7	1.28183e-18	0.0920202	0.188105
PRDX1	1.43743e-18	0.0622316	0.0902456
GM45340	1.43972e-18	-0.113046	-1.638
VAMP8	1.47493e-18	-0.132479	-0.515743
OPA1	1.4991e-18	0.103926	0.292596
TRO	1.54514e-18	0.116023	0.344265
PPP1R9A	1.54552e-18	0.149801	0.399986
FYTTD1	1.63708e-18	0.128653	0.264429
MSANTD2	1.66255e-18	0.0702686	0.203708
UTRN	1.66479e-18	-0.142478	-0.623448
IRX4	1.67053e-18	-0.278593	-5.23284
MARK3	1.8021e-18	0.125748	0.273028
[truncated: 7,590 more rows]

## Sheet: PhenoGraph cluster 4
gene	P-value (FDR adjusted)	MAST Hurdle	logFC
WLS	0	1.12163	1.75197
CCND2	0	1.01905	1.66934
PLEKHA1	0	0.726563	1.58583
PDHA1	0	0.716705	1.2301
ILDR2	0	0.712138	1.57117
FAM181B	0	0.694931	3.98939
TENM4	0	0.672725	1.42115
FLRT3	0	0.664641	1.62084
IGDCC3	0	0.645525	1.99389
UCHL1	0	0.615464	1.35613
TPBG	0	0.583132	1.99115
CRIP2	0	0.58192	1.40622
LIX1	0	0.580785	2.49005
EFNA2	0	0.547411	2.77329
AXIN2	0	0.543059	2.04448
RFX4	0	0.508647	1.93028
EN1	0	0.508252	4.53684
CHST2	0	0.482949	2.26101
PRKAR2B	0	0.459353	1.3878
ITGA6	0	0.43051	1.57094
IRX1	0	0.406905	2.60095
EHBP1	0	0.374899	2.08454
SP5	0	0.374868	2.90004
TAL2	0	0.32875	2.55706
MYLK	0	0.314457	2.46903
OTX1	0	0.30655	2.51936
GLRX	0	0.303174	1.67127
IRF2BPL	0	0.296476	2.21342
POU3F2	0	0.295898	2.29388
WSCD1	0	0.282438	2.09405
PAX5	0	0.233146	3.1305
TMEM132C	0	0.179401	2.75302
FLRT1	0	0.136284	3.04252
PAX8	0	0.125671	2.90755
WNT1	0	0.111128	4.61607
EN2	0	0.106604	3.55431
MAB21L2	0	0.102477	4.61418
TRH	0	0.0878629	3.50988
X2700046A07RIK	0	0.0526445
X2610027F03RIK	0	0.0417964
ENPP2	0	0.0351226	4.4594
PKDCC	0	-0.666165	-2.71472
FZD2	0	-0.691765	-1.5922
STMN2	0	-0.801368	-1.82696
EPHA4	0	-0.85598	-2.96867
FST	0	-1.49794	-3.53303
POU5F1	0	-1.62372	-3.80027
DMBX1	8.03704e-308	0.0451509	3.22992
CCNJL	1.60023e-307	0.411643	1.36437
SAMD5	1.71044e-303	0.0540787	3.07138
ERAS	3.68197e-299	-0.910931	-2.44516
LAPTM4B	1.25233e-298	0.388121	1.40376
ZIC3	4.8154e-297	-0.712868	-2.54206
ZFHX3	9.36623e-297	0.424084	1.56599
SPARC	1.53507e-296	-0.541159	-1.3929
ZFP503	2.51447e-296	0.622908	1.83619
PANTR1	1.98153e-294	0.118058	2.36984
X2510009E07RIK	1.42966e-276	0.167138
WNT4	6.48391e-275	0.109595	2.40676
OTX2	6.34877e-274	0.963568	1.81943
PIM2	2.39223e-266	-1.02769	-2.94977
NAV2	4.37629e-264	0.448658	1.36203
SORBS2	2.15553e-261	0.240469	1.84919
ACER2	5.16856e-260	-0.816692	-2.01908
NR2F1	3.20429e-258	0.635373	1.71769
NR2F6	8.76488e-257	0.540106	0.987619
RFLNB	4.21395e-256	0.305381	1.66612
PAM	6.21022e-256	0.321692	1.61036
POU3F3	4.75777e-255	0.057667	2.77484
CHCHD10	6.64154e-254	-0.989563	-3.03236
RBFOX3	2.92685e-251	0.110098	2.14598
MEX3B	2.61957e-249	0.429379	1.48753
EPCAM	5.13288e-247	-1.268	-3.42463
IL17RD	4.37697e-243	0.216799	2.05901
SIX3	2.27576e-239	-2.2674	-4.43886
LGI1	2.75278e-235	0.025682	3.37237
HES5	8.31246e-235	0.439009	2.02185
LARGE2	2.93896e-234	0.255535	1.51814
UPP1	5.21727e-233	-1.13252	-3.91697
PAX6	5.05077e-231	-1.24689	-3.27063
FAM64A	2.0871e-222	0.536572	1.03759
MAGEH1	2.03008e-219	0.49244	0.99481
PIM1	4.93682e-210	0.284444	1.75414
LMX1B	3.10097e-209	0.1566	1.87339
MEG3	1.0227e-208	-0.63629	-1.09492
APCDD1	4.71723e-207	0.0120271	3.73294
MUM1	4.7817e-206	0.38204	0.852312
RRAGB	5.43072e-205	0.375368	1.25372
ID3	5.0211e-203	0.762611	1.14496
RASGRP2	6.20558e-201	-0.599349	-1.78228
KHDRBS3	1.07885e-200	0.498428	0.882018
PCSK1N	2.44683e-200	-0.681981	-1.36558
HESX1	3.29409e-200	-1.52984	-4.29001
SHISA2	1.02878e-198	-1.07387	-2.83579
NKD1	2.54147e-198	0.370227	1.48146
DDN	6.42586e-196	0.0109272	3.87935
BNIP3L	1.53594e-195	0.32977	0.507614
RHOB	1.90145e-194	0.219653	1.48026
CACHD1	5.91757e-190	0.384397	1.1302
APOE	1.4323e-186	-0.549655	-1.13841
MPP2	1.77556e-185	0.141352	1.60283
L1TD1	5.17977e-185	-1.01721	-4.5077
AKAP12	9.91962e-184	-0.536963	-1.55323
JUND	3.8386e-183	0.518244	0.861603
EFNA5	9.14365e-180	0.514321	1.11732
ZFHX4	1.39979e-179	0.242509	1.61984
VSTM2B	1.95148e-179	0.392628	1.40099
DNMT3B	5.08706e-177	-0.627852	-1.11027
WNT8A	2.54307e-174	-1.84426	-10.4388
KCTD12	2.77109e-174	0.0993861	2.01853
TSPO	2.78785e-174	-0.438624	-1.39205
GREB1L	4.16299e-173	-0.436936	-1.07905
SERPINE2	2.08689e-172	0.220146	1.23796
CELRR	4.22306e-171	0.0345946	2.75605
TCF7L1	7.80489e-170	-0.474708	-1.25466
GAS1	1.03897e-168	0.453817	1.12225
SLCO3A1	1.51685e-168	0.126148	1.72814
NDNF	3.7591e-167	0.132888	1.97045
FOXD4	7.89167e-165	-1.07915	-3.91975
PROKR1	8.12614e-165	0.0472188	2.39768
CDH1	1.47333e-164	-0.855314	-3.77791
MSI1	6.77945e-164	0.426184	0.815271
HNRNPH3	3.27218e-163	0.308406	0.518846
FEZF1	5.56429e-163	-1.25548	-4.36907
SOX21	1.05522e-161	0.584686	1.27607
EXOC5	1.09076e-161	0.38515	1.01586
SFRP1	4.61989e-160	-0.468837	-0.840062
PRSS35	6.88239e-160	0.0144239	3.44309
LGR4	2.94051e-159	-0.504138	-2.09882
IQGAP1	9.47399e-159	-0.554426	-1.3282
JAM2	2.81944e-158	0.0963749	1.75357
MLLT3	1.893e-157	0.487703	1.14189
SALL3	1.00295e-156	-0.46068	-1.42477
RAX	1.46419e-156	-1.81036	-4.81449
RAB3B	5.4223e-156	0.0652675	1.99499
HSPB1	6.8629e-156	-0.817557	-5.75923
LRRC8B	1.13171e-154	0.134291	1.62629
EMP1	1.36759e-154	0.029868	2.94214
FBLN2	8.51211e-153	0.14136	1.72748
MACROD2	1.01971e-152	0.289524	1.02419
FZD5	1.70884e-152	-1.01052	-3.475
ABCG5	4.80282e-152	0.0286409	2.74561
KLHL14	3.67544e-151	0.0564758	2.23007
CYP26A1	2.7628e-149	-1.21389	-4.8613
LHX2	5.48958e-149	-1.37536	-3.45075
RND1	7.50915e-149	0.0605902	2.01742
EBF1	1.63253e-148	-0.621573	-2.80963
RAB25	1.99185e-148	-0.704788	-4.42382
B130046B21RIK	2.31575e-148	0.0222148	2.79471
TRP53I11	5.78063e-148	0.332393	1.06969
CXXC5	1.18406e-147	0.334357	1.02772
TSPAN13	3.29986e-147	0.428976	0.808401
TUBB2A	3.80068e-147	0.150797	1.42714
HOXA1	1.6147e-145	-2.33658	-7.07354
CAR4	1.63576e-144	0.591888	1.10668
ARF3	1.54511e-143	0.366338	0.888187
FZD3	1.83787e-143	0.435068	0.999382
PCP4L1	3.0947e-143	0.041156	2.56002
IRX2	3.51511e-143	0.288548	1.12824
HOXB2	4.55196e-143	-1.45476	-4.59565
KCNA5	4.65643e-143	0.0191117	3.14696
FJX1	5.82779e-143	0.472575	0.950302
NUAK2	1.10025e-142	0.28431	1.10515
LRRC8C	4.81563e-142	0.20397	1.19738
SRGAP3	1.44005e-141	0.183158	1.36005
FGF18	9.16013e-141	0.0439807	2.62794
SPRY1	2.69372e-139	0.207571	1.46012
HOXB1	9.85228e-138	-1.19503	-5.80095
HSPB8	4.52013e-137	0.0404045	2.33294
FZD7	1.19933e-136	-0.45532	-1.60714
ADGRG1	4.02128e-136	0.0650517	1.92588
GALNT10	9.31667e-136	0.139707	1.37106
HOPX	1.88945e-135	-0.732993	-2.68291
GALNT7	4.25837e-135	0.297702	1.03033
SYT7	9.22819e-134	0.151475	1.37552
PHLDA2	4.0163e-133	-0.557394	-2.3583
MYCL	3.34491e-132	0.383476	1.11386
FZD10	3.65899e-132	0.180024	1.47569
TMEM38B	1.63573e-130	0.208969	1.26194
MAPRE2	8.96356e-129	0.311519	0.725098
VRTN	1.0674e-128	-0.740202	-5.04314
ECI1	1.23707e-128	-0.460212	-1.66724
SDF2L1	3.08072e-127	0.365387	0.694996
CXCL12	3.98138e-127	-0.922492	-4.1797
FREM2	5.65213e-127	0.213679	1.16061
EFNB3	7.49743e-127	0.258012	1.21767
GBX2	1.97832e-125	-0.669419	-2.22766
APOC1	7.65291e-125	-0.559954	-3.06017
H2AFY	2.28579e-124	0.373802	0.634077
USP51	6.4727e-124	0.292513	1.01553
PLAGL2	7.15674e-123	0.351725	0.970675
X2900011O08RIK	9.81212e-123	-0.543388
FUOM	1.44109e-121	-0.716263	-4.79366
RPL28	3.59019e-121	-0.126508	-0.184183
RPL36A	3.97843e-121	-0.138061	-0.204882
MT-CO1	2.32964e-118	-0.27939	-0.413411
TMEM238	2.8274e-118	-0.513125	-2.43642
MTCL1	9.30408e-118	0.364646	0.8972
FAM57B	1.33359e-117	-0.403184	-1.56668
ID1	2.19982e-117	0.562676	1.13507
CNPY1	4.19157e-117	0.019205	2.77783
CNN3	3.69229e-116	0.273087	0.484794
GM10076	3.82776e-116	-0.492834	-0.762271
APELA	3.95431e-116	-0.820987	-3.91733
ANO1	6.61966e-116	0.0564407	2.00828
TRPS1	2.10617e-115	0.0991733	1.57098
UCP2	1.04405e-114	-0.376371	-1.24765
MT-ND6	1.45885e-114	0.477773	0.870214
NOVA2	2.48661e-114	0.127101	1.32844
KBTBD11	2.92127e-114	0.204404	1.23768
UBE2K	2.39775e-113	-0.296071	-0.473434
GPC3	2.47465e-113	-0.413754	-0.970229
TSPAN18	9.34537e-113	0.150909	1.34193
C130026L21RIK	9.8087e-113	0.121926	1.44363
RPS29	1.85643e-112	-0.22693	-0.340589
CD24A	5.26509e-112	0.464964	0.597523
CLDN6	1.75567e-111	-0.790517	-4.00688
SNRPF	1.83492e-111	0.225676	0.355096
MYC	6.56436e-111	0.229585	1.23673
WWC1	8.4417e-111	0.283136	0.866087
FAM49B	8.91328e-111	0.308092	0.582561
SAP30	9.20106e-111	0.310149	0.57151
SLC25A4	1.98104e-110	0.330598	0.531912
IER2	5.55181e-110	0.314584	0.615844
SOX4	2.94015e-109	-0.317916	-0.509328
ZFP703	1.58225e-108	-0.722585	-2.37739
RARG	2.19996e-108	-0.394965	-1.85786
RSPO2	3.69868e-108	0.0139889	3.07851
ERMN	4.34825e-108	-1.16794	-5.71315
RPL37	5.37207e-108	-0.19395	-0.298546
PCDH8	9.90632e-108	0.0875703	1.73711
GM266	1.49216e-107	0.084285	1.636
PHLDA1	5.60517e-107	0.444767	1.04088
WDR86	3.16655e-106	-0.341112	-1.30556
ZSCAN10	3.54543e-106	-0.412795	-1.87572
RPS8	3.86403e-106	-0.108184	-0.164829
SLC38A11	5.15939e-106	0.00639736	3.86064
LMO1	4.16269e-105	0.354416	0.63704
ALYREF	6.35468e-105	0.272107	0.458215
SEMA6A	6.35468e-105	-0.434189	-1.55166
POU3F4	8.73099e-105	0.0571417	1.85429
TLE3	2.39487e-103	0.286575	0.795477
AP1M2	1.12495e-102	-0.586166	-3.85645
PDZRN3	1.25924e-102	-0.435543	-2.10915
SELENOK	2.0647e-102	0.261842	0.459551
MAPK8IP1	2.78958e-102	0.253393	0.85922
TEX16	1.17007e-100	0.0170969	2.76061
TNFRSF19	1.51369e-100	0.397981	0.942024
WFIKKN1	1.71836e-100	0.0503304	1.95762
LPAR4	3.23409e-100	-0.355394	-0.805778
MEST	8.91115e-100	0.633989	0.85638
MORF4L2	1.25144e-99	0.260364	0.453903
LRTM1	1.25144e-99	0.0142119	2.99721
SERF1	1.93454e-99	0.41327	0.705668
CACNA1G	5.41871e-99	0.090316	1.52779
ZCRB1	6.70309e-99	0.282823	0.472881
SULF1	8.66114e-99	-0.410657	-1.29266
PFDN2	1.08131e-98	0.232337	0.401334
EFNB2	1.19534e-98	-0.480542	-1.30042
TCF12	1.75753e-98	0.35283	0.654371
X2610318N02RIK	2.56147e-98	0.285891
WNT5A	3.6864e-98	0.150725	1.32587
RPA3	3.75006e-98	0.352943	0.606144
SPINK1	4.84042e-98	-0.584573	-3.43491
DUSP9	9.68945e-98	-0.406707	-1.94441
SRGAP1	1.41362e-97	0.114122	1.30352
RGMA	1.54912e-97	-0.288657	-0.7658
NANOG	1.88448e-97	-0.581692	-4.55248
TMEM263	3.19595e-97	0.216427	0.974829
KCNQ3	5.82312e-97	0.0223219	2.56043
GM1673	2.7671e-96	0.368068	0.594839
SNRPN	3.70185e-96	-0.316727	-0.565781
TOX3	6.45818e-96	0.448968	0.873361
CDX1	1.40833e-95	-2.00962	-5.69668
DACT2	2.09066e-95	-0.589006	-3.40043
FBLIM1	3.1823e-95	-0.441968	-2.27322
FEZF2	5.90342e-95	-0.930943	-4.5342
SMIM3	9.58852e-95	0.171674	1.12624
ARF1	1.22127e-94	0.199314	0.336441
RBPMS2	1.80114e-94	-0.346788	-0.895076
HMGB3	2.40731e-94	0.209559	0.337826
CCND1	2.61845e-94	0.370003	0.656751
BST2	3.85395e-94	-0.34604	-1.2202
CAPG	2.13245e-93	-0.430236	-2.75726
FRA10AC1	2.31355e-93	0.243289	0.779354
MED25	2.37989e-93	0.266036	0.566781
PAX2	4.76065e-93	0.312035	1.08342
RPL18A	5.24962e-93	-0.110922	-0.15964
IRX3	1.08366e-92	0.542219	0.649287
DDIT4	1.59286e-92	-0.379581	-0.900785
RPL37A	1.62282e-92	-0.161352	-0.241791
IRF2BP2	2.19198e-92	0.250662	0.971708
PAX7	2.53932e-92	0.0979665	1.69239
CAR14	2.98252e-92	0.350819	0.738582
NRG1	3.12369e-92	-0.667438	-3.14164
ERICH2	3.16334e-92	0.0267538	2.25184
FOXP4	4.55873e-92	0.229192	0.946332
NKX1-2	7.99904e-92	-1.24613	-5.34304
SP8	8.23338e-92	0.351484	0.945204
MSX1	1.29085e-91	0.16105	1.61731
OAT	1.33654e-91	-0.378052	-0.914515
GMFG	1.79271e-91	-0.36688	-2.03585
SLC1A3	2.4299e-91	-0.384288	-1.68019
GNB2	4.17137e-91	0.237424	0.401046
WNT3A	6.51656e-91	0.0171054	2.81652
GM11627	6.74651e-91	-0.344993	-1.6479
PAX3	7.5171e-91	0.257441	1.45659
GM26917	1.17322e-90	0.396528	0.673731
RAB8B	2.38288e-90	0.161667	1.06918
NEUROG1	2.64393e-90	0.0108286	3.64653
RALYL	4.7266e-90	0.0168038	2.63486
RPL6	8.67875e-90	-0.142812	-0.224137
TCF7L2	2.18069e-89	-0.422522	-0.946232
WFDC2	3.39155e-89	-0.394261	-0.916482
BC024139	7.38565e-89	0.0284275	2.09357
SPINT2	7.38565e-89	-0.338228	-0.912572
SERPINB6A	9.15335e-89	-0.318405	-0.991805
TUBB4A	1.27726e-88	-0.336031	-1.12863
HSP90AB1	1.55449e-88	-0.1556	-0.228192
CGNL1	2.3448e-88	-0.509992	-2.22887
LIN28A	3.28895e-88	-0.252023	-0.41125
HES1	5.79803e-88	-0.371412	-0.97373
DLG1	6.40473e-88	0.291229	0.754613
HNRNPA1	1.87284e-87	0.131546	0.201951
TRIM8	2.56908e-87	0.281911	0.818268
MAML3	3.50065e-87	0.262744	0.804451
SDC3	3.70558e-87	0.0557195	1.6883
NDN	4.69896e-87	0.41519	0.676487
MSX2	8.41733e-87	0.0738146	1.87774
CDCA7	8.83859e-87	-0.232438	-0.451387
GM9930	9.89514e-87	0.00891721	3.16163
IPO5	1.25399e-86	0.255441	0.469742
LACTB	3.61648e-86	0.224096	0.887019
CXCR4	3.91267e-86	0.131146	1.25763
X4933415A04RIK	5.24101e-86	0.0768682
MPP6	5.48423e-86	0.267403	0.479637
CLDN7	8.00676e-86	-0.658758	-3.84056
RAP2A	1.20873e-85	0.237502	0.759891
ATP5L	1.50638e-85	-0.226118	-0.359707
PSAT1	1.5815e-85	0.298449	0.550566
CNTNAP2	1.93762e-85	0.188288	1.22713
ARID3B	3.03655e-85	-0.331364	-0.841396
UTF1	4.05419e-85	-0.952047	-6.41313
SEMA3E	3.44602e-84	-0.827266	-4.89705
KCNE1	4.12935e-84	0.00954596	3.25493
PDLIM1	4.68382e-84	-0.390978	-2.19244
KRTCAP3	5.27009e-84	-0.371476	-2.35746
NDUFA12	5.33947e-84	-0.260238	-0.457487
SHB	8.29455e-84	-0.361676	-1.88609
ZMYND8	1.86911e-83	-0.289232	-0.593849
LFNG	1.97505e-83	0.1583	1.13373
TMED2	3.46801e-83	0.244263	0.42531
FABP5	3.69325e-83	0.164786	0.24287
PCDH1	5.12464e-83	-0.361169	-2.05304
SEPT3	6.92253e-83	0.293983	0.766337
CNBP	8.39014e-83	0.182743	0.282952
NDRG2	9.41788e-83	-0.49325	-3.44507
HIST1H2AP	1.01063e-82	-0.731395	-1.22241
HOXA2	1.05503e-82	-1.11919	-5.25281
ALDH1A2	1.60028e-82	-0.563122	-2.60122
NRP1	3.70019e-82	0.0893446	1.47232
NR2F2	3.84041e-82	0.0894769	-0.0705315
JPH4	4.04474e-82	-0.345011	-1.48478
TMEM163	6.42626e-82	-0.39683	-2.75675
X1700019D03RIK	8.7182e-82	-0.442832
CALCA	1.59908e-81	-0.468336	-2.08078
HNRNPF	2.30577e-81	0.192249	0.319076
LDHA	2.69946e-81	0.120042	0.180777
KRT8	3.12411e-81	-0.347798	-1.36188
F11R	4.23068e-81	-0.329061	-1.33875
PTN	7.92379e-81	0.490365	0.73722
AJAP1	1.32973e-80	0.209753	1.01173
ATP8A1	1.83705e-80	0.0883102	1.33854
GNG3	2.68399e-80	-0.319854	-0.973332
LRRC23	8.05593e-80	0.0184203	2.49224
LHX5	1.70277e-79	-0.498499	-1.45298
MANF	1.97944e-79	0.219761	0.361285
YAF2	2.26383e-79	0.274161	0.576764
EPHA7	3.17345e-79	-0.484035	-1.36872
FGF3	1.01201e-78	-0.538508	-2.51764
ATP5K	1.52209e-78	-0.257288	-0.427258
CAMK2A	2.25057e-78	0.0313534	2.01631
DUSP6	3.2852e-78	0.117494	1.48895
H2-K1	4.63057e-78	0.331542	0.690104
MYH9	5.2837e-78	-0.300626	-0.687138
EMB	7.21333e-78	-0.318169	-0.593576
DSG2	7.21333e-78	-0.48997	-3.81622
COL2A1	1.01998e-77	0.301148	0.865488
CD9	1.0534e-77	0.267909	0.692941
CCDC34	1.28986e-77	-0.213784	-0.369866
MAPK13	1.91028e-77	-0.45152	-3.4268
RPL35	3.61149e-77	-0.207903	-0.31454
MEIS2	5.60008e-77	-0.369804	-0.671235
GM10260	6.17261e-77	-0.224968	-0.326506
X5930412G12RIK	7.22275e-77	0.0619603
LMO4	9.57941e-77	-0.28605	-0.525902
GPC4	1.59155e-76	-0.362578	-2.03461
IGFBP2	1.96998e-76	-0.341401	-0.546003
CACNB3	5.82599e-76	0.140439	0.97177
TLE4	8.64432e-76	0.455174	0.695304
BTF3L4	1.19351e-75	0.209978	0.383339
RBM3	1.51073e-75	0.172866	0.288082
RPS9	6.20121e-75	-0.12232	-0.174841
ZFAND5	6.85003e-75	0.246172	0.459418
ZBTB16	8.69583e-75	0.282733	0.907895
ZCCHC7	9.66001e-75	0.267334	0.580815
H2-KE6	1.05359e-74	0.289143	0.70052
IRX5	1.21661e-74	0.385474	0.567421
FGFR1	1.23034e-74	-0.29297	-0.560859
CTGF	1.36692e-74	0.0587509	1.69637
HIST1H2AK	1.99998e-74	-0.5458	-0.994456
SRP9	1.06848e-73	0.210445	0.365502
OST4	1.25218e-73	0.216288	0.352885
CPE	1.42254e-73	0.25287	0.6982
CACYBP	1.47757e-73	0.181951	0.288687
DACH1	1.72683e-73	-0.369921	-2.20095
RFTN1	5.28955e-73	0.0764166	1.31664
AZIN1	1.27102e-72	0.27181	0.568819
RPS14	1.48556e-72	-0.0882417	-0.129705
RPS27	1.54021e-72	-0.159229	-0.234804
OLIG3	1.99159e-72	-0.965981	-5.2752
PPM1L	2.15496e-72	0.154672	1.00504
FHDC1	2.46473e-72	-0.374792	-2.36593
TMEM218	2.84169e-72	0.182503	0.873983
NLGN3	4.03767e-72	0.0694931	1.4256
DSP	4.19692e-72	-0.340531	-2.17008
WNT3	6.4339e-72	0.0268812	2.14877
RPL34	1.02718e-71	-0.107803	-0.161669
COLEC12	1.77937e-71	-0.290223	-1.14548
RHOBTB2	2.58571e-71	0.0950844	1.20689
CDX2	3.20163e-71		-27.3696
RPL10A	5.68929e-71	-0.1038	-0.154271
RPL8	6.20363e-71	-0.10301	-0.139072
SOX11	6.38017e-71	0.252207	0.387412
BEX4	7.24193e-71	0.200983	0.316996
TSPAN6	9.30858e-71	0.236642	0.432464
DHX32	9.33622e-71	0.200172	0.810148
IRS4	9.58873e-71	0.0422686	-0.100163
PRTG	1.66547e-70	0.306421	0.513848
SFRP5	1.83778e-70	-0.504307	-3.37815
RIC8B	2.65864e-70	0.171766	0.897437
LRP8	3.3981e-70	0.0775577	1.40883
PPP1R16B	5.02744e-70	0.0558808	1.57881
X3632451O06RIK	5.75794e-70	0.21049
GM27032	6.20172e-70	0.130864	1.13299
TSHZ1	1.07671e-69	-0.455747	-2.04135
COX7C	1.23476e-69	-0.154662	-0.243954
TMEM128	1.57552e-69	0.265555	0.545535
MIF	2.94518e-69	-0.114497	-0.161085
GLDC	4.17415e-69	-0.298574	-0.831514
NAA30	4.26414e-69	0.196005	0.844322
EGFL7	4.68098e-69	-0.271963	-0.73583
NOG	6.37372e-69	0.0483444	1.70731
NPL	7.3734e-69	0.0949127	1.19813
CKB	8.2115e-69	-0.382499	-1.09132
TNRC18	2.55424e-68	0.239097	0.828324
SALL4	3.11356e-68	-0.285648	-0.532117
FAM181A	3.11466e-68	0.089282	1.21886
D030056L22RIK	4.07761e-68	0.244151	0.54132
PFN1	4.19513e-68	0.14054	0.224405
FAM117A	6.58361e-68	-0.279945	-1.19273
NKX6-2	6.89499e-68	0.116758	1.67693
GM26700	7.68349e-68	0.039628	1.84953
CABP7	9.11767e-68	-0.557299	-4.24701
TMEM255A	1.18349e-67	0.0154221	2.45362
MYL7	2.17119e-67	-0.310734	-2.15186
KIT	2.20987e-67	0.162708	0.959431
ZFYVE9	2.21451e-67	0.229427	0.739171
ENO2	2.79624e-67	0.0440073	1.60604
MTSS1	4.66347e-67	0.238658	0.818367
TOMM7	5.38123e-67	-0.173742	-0.262672
SRSF9	6.01952e-67	0.188852	0.319753
RSL1D1	6.22051e-67	0.177652	0.286052
PLCH1	1.17365e-66	0.221873	0.781345
RPL13	1.50885e-66	-0.101412	-0.148662
KIF5C	1.53729e-66	-0.266148	-0.692825
MOSPD1	2.12101e-66	0.173544	0.785436
B4GALT1	3.14504e-66	0.114204	1.00604
VCAN	3.74163e-66	0.280201	0.867265
CAR10	3.84891e-66	-0.57786	-3.78112
LGI2	4.32412e-66	-0.287959	-1.29157
PSIP1	5.04119e-66	-0.153099	-0.217287
ASCL1	5.45507e-66	0.0299008	2.61697
RPS21	6.76145e-66	-0.142736	-0.216603
CERCAM	7.82192e-66	0.0680383	1.32395
ZFP422	1.5329e-65	0.29444	0.550015
PRDM12	1.96494e-65	0.0105015	2.83731
HNRNPK	2.02588e-65	0.138715	0.231015
PTPRZ1	2.24738e-65	-0.359931	-1.19821
GNGT2	2.48113e-65	-0.27865	-1.67974
WFDC1	3.36705e-65	0.0064901	3.44856
RGMB	5.0821e-65	0.145933	1.04525
NTF3	8.54667e-65	0.0222346	2.48243
MIR17HG	1.09714e-64	0.330996	0.674726
RHOBTB3	3.29343e-64	0.263256	0.487102
OGFRL1	3.53868e-64	-0.268626	-1.01431
GALT	5.17018e-64	-0.296018	-1.86209
NAV1	5.21036e-64	0.364435	0.763214
EIF1	7.16008e-64	0.107559	0.164212
OSTC	1.01205e-63	0.173235	0.294871
ESRP1	1.11192e-63	-0.466179	-3.65504
KRT18	1.20404e-63	-0.315699	-0.974516
NIP7	1.23117e-63	0.198812	0.364427
FOXO1	1.31936e-63	-0.285873	-1.8195
HIGD1A	2.66555e-63	0.179322	0.281874
SCG5	2.93873e-63	0.205035	0.869269
EIF1A	3.15917e-63	0.208183	0.380274
RSL24D1	4.05597e-63	0.223043	0.428648
PLTP	8.27597e-63	0.0898408	1.20018
CDH2	9.40965e-63	0.501067	0.666058
SLC35F1	1.24426e-62	-0.284811	-1.4747
SPATS2L	1.55628e-62	0.0925796	1.21521
FEZ1	1.7285e-62	0.151992	0.660298
KLF9	1.82308e-62	-0.294848	-1.21608
CD200	2.2709e-62	0.0253032	1.96412
TLX3	3.37858e-62	0.00247802	4.63301
DPYSL4	3.38454e-62	0.102081	1.15978
CRB3	8.49789e-62	-0.405203	-2.95558
SEMA6D	9.02279e-62	0.0527571	1.49401
ARL4A	1.16174e-61	0.314019	0.879451
HOMER3	1.58546e-61	0.195369	0.753608
SEMA3C	1.64e-61	0.0606403	1.42162
ELAVL1	2.33656e-61	0.185271	0.32895
ABLIM1	2.50613e-61	0.22952	0.864463
TM9SF3	2.62782e-61	0.235141	0.449379
EMX2	3.04509e-61	-0.60254	-2.69812
TCFL5	5.3194e-61	-0.258451	-0.693322
RARB	8.1603e-61	-0.458055	-3.57809
KLF3	1.03717e-60	0.325422	0.707892
SH3GL3	1.11463e-60	-0.290341	-2.06081
CDH13	1.13608e-60	-0.26256	-1.47614
EGLN1	1.36735e-60	0.267305	0.502369
SHF	1.71802e-60	0.164591	0.814536
RAB28	2.20745e-60	0.245637	0.620941
GM42637	2.68858e-60	-0.333175	-2.16127
TEX15	3.7183e-60	0.0821081	1.11439
JAG1	3.99947e-60	0.225387	0.837202
TRIB2	5.74245e-60	-0.274648	-1.35749
MYL9	6.23264e-60	-0.269084	-1.42692
TM9SF4	1.03363e-59	0.224677	0.527383
EEF1E1	1.06945e-59	0.239406	0.455746
MSX3	1.16197e-59	-0.684175	-3.28408
RPL36	1.77741e-59	-0.121681	-0.175756
MTAP7D3	2.02573e-59	-0.292109	-1.01903
MRPL34	3.32847e-59	-0.241108	-0.39633
LEF1	3.9331e-59	0.254493	0.720127
VANGL2	5.22317e-59	0.275708	0.551359
FOXD1	6.05352e-59	-0.717653	-2.71718
HNF1B	6.15917e-59	-1.0912	-7.33157
GTF2A2	7.16353e-59	0.183437	0.339789
HS6ST1	7.70799e-59	-0.272197	-0.811996
EML5	1.47961e-58	0.107352	1.09398
RPL31	1.74543e-58	-0.109246	-0.156091
LGALS1	2.00774e-58	-0.27666	-0.745611
MYL6	2.22325e-58	-0.145309	-0.225297
MARCKSL1	2.50942e-58	0.14527	0.221452
VEGFA	3.49276e-58	0.15296	0.878476
TMEM64	3.53402e-58	0.116176	0.923179
NPTX2	3.65862e-58	-0.307559	-1.21272
HSP90AA1	3.71666e-58	-0.163138	-0.212617
ST3GAL6	4.50614e-58	0.0596916	1.34793
B3GNT7	6.97667e-58	-0.337553	-2.44959
LSM2	8.21373e-58	0.152071	0.250823
SCUBE1	8.68933e-58	0.143237	0.864571
GAREM2	8.99122e-58	0.0537218	1.37193
PLS3	1.39983e-57	-0.264967	-0.502747
CCNB1IP1	1.43022e-57	-0.446583	-3.59367
WNT9A	1.60335e-57	0.00668337	3.06706
IQSEC1	2.09238e-57	0.148418	0.823263
RPL18	2.19049e-57	-0.0883991	-0.136216
RNF7	2.26844e-57	0.155291	0.253333
LTBP1	2.45422e-57	-0.269076	-1.11881
ZFP397	2.77419e-57	0.211276	0.638218
BFSP1	3.34896e-57	0.0318038	1.73111
OAZ1	3.56042e-57	0.106673	0.145994
PTP4A2	4.1148e-57	0.219989	0.402751
SERPINH1	5.71214e-57	0.255541	0.446993
BCAP29	9.14962e-57	0.134796	0.92093
SALL1	1.02792e-56	-0.28578	-0.776435
PRSS23	1.04672e-56	-0.326928	-1.50975
MECOM	1.37743e-56	-0.3395	-2.03427
SMIM22	1.43308e-56	-0.268603	-2.0419
FYTTD1	1.76508e-56	0.221529	0.462691
BBIP1	1.80121e-56	0.238571	0.509561
PRR7	2.21484e-56	0.257485	0.597061
SLC7A3	2.48789e-56	-0.302475	-1.53714
NPNT	2.98793e-56	0.0333738	1.68007
SLITRK1	3.34565e-56	0.00821103	2.75098
CELSR2	6.10354e-56	0.21697	0.692846
MSMO1	6.29806e-56	0.199538	0.731572
GALNT1	8.25094e-56	0.302752	0.600958
ADAMTS3	8.76446e-56	0.026693	1.94667
TUBB2B	9.87276e-56	0.328324	0.679204
H2AFY2	1.16137e-55	0.1913	0.358766
RPS15	1.66775e-55	-0.0936027	-0.132527
TAGLN3	3.16239e-55	0.0691943	1.24596
ETV5	3.17951e-55	0.103823	1.15412
WNT5B	3.55475e-55	0.119757	0.974749
MIRG	3.80944e-55	-0.265557	-0.973738
PNP	4.01269e-55	0.200185	0.404756
EMID1	4.79851e-55	0.102626	1.05528
SMS	5.31994e-55	-0.221934	-0.344157
D8ERTD82E	5.34656e-55	-0.256968	-0.906204
PLPPR1	6.56745e-55	-0.283547	-1.97657
NDNL2	8.57299e-55	0.200443	0.432968
ANXA4	9.4827e-55	-0.356125	-3.09451
ROBO3	9.85841e-55	-0.712736	-6.01283
SEPT4	1.20188e-54	0.0669943	1.25981
TOMM5	1.27179e-54	0.169496	0.287353
PPP6C	1.32415e-54	0.214033	0.516498
PAFAH1B2	1.87349e-54	0.224697	0.449947
HMGN5	2.38951e-54	-0.220611	-0.401634
HES3	2.59436e-54	0.334122	0.962663
FABP3	2.66895e-54	-0.250041	-1.66231
PLAGL1	2.67254e-54	-0.357894	-2.447
SASH1	5.2552e-54	0.206112	0.701176
ACRBP	5.69028e-54	-0.251125	-1.10842
IGFBP4	6.68208e-54	0.278949	0.613537
UBE2D3	6.92717e-54	0.149098	0.250667
GREB1	1.25444e-53	0.275503	0.550547
RPL14	1.29144e-53	-0.0844606	-0.121595
ENO1	1.47223e-53	-0.162331	-0.22382
YBX3	1.48088e-53	0.169163	0.297131
RPL38	1.8671e-53	-0.141218	-0.213245
ZFP36L1	1.88031e-53	0.326605	0.552132
GPD2	2.53728e-53	-0.24892	-0.731325
EVA1B	2.57943e-53	-0.250528	-1.08934
RNF152	2.63011e-53	0.0647909	1.43918
GDF10	4.6151e-53	-0.34593	-1.91795
FZD8	4.62108e-53	-0.275428	-1.13723
IDI1	8.12077e-53	0.262895	0.587296
C430049E01RIK	1.00832e-52	-0.313372	-2.89812
SRP14	1.20061e-52	0.149572	0.239621
PIP5K1B	1.2246e-52	0.0412467	1.51004
CACNG4	1.71406e-52	0.182993	0.8267
STK26	1.756e-52	-0.240497	-1.4794
SOX5	2.49888e-52	-0.289157	-1.58873
ANAPC13	2.51688e-52	-0.181274	-0.342534
OXCT1	3.29193e-52	-0.269819	-0.841006
KYNU	4.18469e-52	-0.444301	-3.91426
CLEC2L	4.23023e-52	0.0641539	1.08686
SEMA3F	4.69752e-52	0.0671402	1.2216
CHIC2	5.52095e-52	0.205407	0.391956
BRI3	6.6534e-52	-0.178996	-0.289606
GSC	7.5723e-52	-0.603066	-3.31241
UBE2N	8.02411e-52	0.151341	0.268277
DCUN1D5	8.23113e-52	0.172395	0.314537
RABGGTB	8.61796e-52	0.20136	0.434946
EBNA1BP2	1.13029e-51	0.174887	0.323317
RPL9-PS6	1.43437e-51	0.165875	0.28449
FGF5	1.44932e-51	-0.593822	-4.33166
HSD17B11	3.07634e-51	-0.253696	-2.04563
CMTM7	3.09429e-51	0.212181	0.562617
BEX2	3.63757e-51	0.183985	0.310391
HDAC6	3.80836e-51	-0.262472	-0.606903
FZD4	4.63573e-51	-0.301725	-1.97848
LY6E	5.00403e-51	-0.224378	-0.480164
CAR3	5.54589e-51	0.080037	1.12039
GSTT1	5.7676e-51	-0.270636	-2.3248
TRAM2	7.40469e-51	0.0597466	1.25474
ECHDC2	8.85865e-51	-0.244719	-1.06624
TCEAL8	9.60748e-51	0.182922	0.323927
SCUBE2	1.11286e-50	-0.30261	-1.41375
ATP5E	1.29481e-50	-0.13279	-0.202589
SKAP1	1.3082e-50	0.0122336	2.33584
CPD	1.32452e-50	0.137233	0.768678
TSC22D3	1.65871e-50	0.196949	0.659018
CCDC115	1.71972e-50	0.191706	0.484896
SELENOP	2.23205e-50	-0.340398	-2.10854
MAP2	2.39421e-50	0.114675	1.05552
SLC35G1	3.07475e-50	0.13247	0.805196
MED30	3.44134e-50	0.210425	0.428816
CACNA2D1	5.65336e-50	-0.410783	-4.26649
MPHOSPH8	5.83207e-50	-0.177942	-0.298425
TUBA1B	5.848e-50	0.135256	0.230551
AES	5.96251e-50	-0.166832	-0.382834
MEOX1	9.18736e-50	-0.661048	-4.92025
RPL27-PS3	1.36383e-49	0.155432	0.266397
RAI14	1.43588e-49	0.202553	0.80234
NECTIN2	1.78114e-49	-0.259281	-0.62204
ROBO1	2.27989e-49	0.182929	0.799462
PAK1	2.70109e-49	-0.224134	-0.500192
TMSB4X	3.13764e-49	0.267842	0.399628
GJC1	3.52729e-49	0.24613	0.452021
SLC9A3R1	5.06699e-49	-0.213991	-0.417635
MEX3D	6.13394e-49	0.195957	0.633359
UBE2J2	7.00582e-49	0.167813	0.347388
NHP2L1	1.11991e-48	0.120093	0.183543
CEP170B	1.3478e-48	-0.223328	-1.48539
MT-CO3	1.49319e-48	-0.18677	-0.287882
RBP1	1.65536e-48	-0.181503	-0.379745
NRCAM	2.10673e-48	-0.264522	-1.07552
BNIP3	4.60103e-48	0.229539	0.404568
SON	4.75058e-48	-0.160797	-0.243577
PFN2	6.42659e-48	0.291467	0.53678
REST	7.52112e-48	-0.190107	-0.429162
ACOT7	7.81996e-48	0.207554	0.62731
MXRA7	8.69692e-48	-0.235765	-0.671296
GSTM5	9.0561e-48	0.216109	0.409373
PREX1	1.42192e-47	0.120716	0.828507
CALB2	1.67393e-47	-0.294804	-2.12322
LDHB	1.72878e-47	-0.197227	-0.334098
NBL1	1.91636e-47	-0.273993	-2.2661
GRRP1	1.9565e-47	0.176444	0.797596
SCOC	2.05828e-47	0.201668	0.419195
PJA1	2.13083e-47	0.227155	0.473615
PNMA2	2.52326e-47	-0.209071	-0.953084
CLDN10	2.52684e-47	0.0984054	1.0278
GM9493	2.76293e-47	0.155574	0.264546
LY6H	3.0792e-47	0.0887721	1.0669
TTC28	3.20717e-47	0.159711	0.837608
KDF1	3.50402e-47	-0.362479	-3.80787
TIGD2	3.88578e-47	0.177903	0.621845
PCDH18	4.24585e-47	0.179744	0.794032
MT1	4.53649e-47	-0.287042	-0.888724
PHLDA3	4.64475e-47	-0.331967	-1.2494
SPARCL1	6.69954e-47	-0.417372	-3.12827
MRPL14	7.00196e-47	0.183101	0.343726
LSR	7.92895e-47	-0.218115	-0.501893
C130073E24RIK	9.02055e-47	0.0147931	2.28919
PLATR10	1.07363e-46	-0.567706	-5.34401
GATSL2	1.23247e-46	-0.220568	-0.938383
GM10036	1.35138e-46	0.177854	0.328224
MIR124-2HG	1.6259e-46	0.235634	0.70245
FBN2	1.78624e-46	-0.268664	-0.879758
EFNB1	1.91735e-46	0.295103	0.56458
SKAP2	1.92775e-46	-0.247187	-0.877746
RHOA	2.31736e-46	0.136632	0.216771
PPP1R1A	2.88267e-46	0.221672	0.489061
PLCXD1	4.05073e-46	-0.280532	-2.90039
ATP5B	4.18677e-46	-0.15213	-0.218782
EPB41L5	4.4699e-46	0.196647	0.577971
MAGOH	4.58455e-46	0.136071	0.239633
CDC42	4.96565e-46	0.13821	0.246499
FAM53B	5.04679e-46	-0.229574	-0.788966
TSPAN17	6.91447e-46	-0.556215	-5.40172
ALAD	7.90346e-46	0.197968	0.440071
TTR	8.01118e-46	-0.476168	-3.6617
CEP55	1.11166e-45	0.139685	0.767396
RRM2	1.26652e-45	0.202731	0.343095
GSC2	1.72886e-45	0.0257612	1.73276
DDT	1.86957e-45	-0.16804	-0.285919
TCEAL1	2.01614e-45	0.108397	0.785212
HCFC1R1	2.51437e-45	-0.219842	-0.677901
POLR2M	2.57194e-45	0.14932	0.255834
CPNE2	2.61829e-45	0.0829967	1.01552
RHEB	3.07008e-45	0.176134	0.336769
SLITRK2	3.12247e-45	0.0344231	1.4418
CFAP20	3.13724e-45	0.176324	0.338076
RPS19	5.31689e-45	-0.078234	-0.107031
SIVA1	5.54137e-45	-0.130963	-0.213098
CALD1	5.7307e-45	-0.224258	-0.478208
NUDT19	6.8883e-45	0.199678	0.476776
APLP2	8.75942e-45	-0.184646	-0.370434
LRBA	8.90154e-45	0.0863551	0.959042
UBE2I	1.02371e-44	0.108724	0.170225
INSIG1	1.04549e-44	0.0952419	0.940011
CDC25B	1.19085e-44	0.0894106	0.730771
AGPAT2	1.20369e-44	-0.202689	-1.17464
POLR2L	1.20685e-44	-0.22879	-0.506485
RNF165	1.35446e-44	-0.263477	-0.609349
MED21	1.43436e-44	0.193389	0.369252
ZIC1	1.81463e-44	0.0652596	1.58719
PGM2	1.83703e-44	-0.230381	-0.655398
DRAXIN	1.86536e-44	0.0358653	1.37831
PRRX1	1.86856e-44	-0.23313	-1.5758
DTX1	2.04436e-44	-0.248902	-2.26847
CUEDC1	2.42728e-44	0.246481	0.643861
VAPA	2.58136e-44	0.141811	0.251012
FAM136A	2.60447e-44	0.155306	0.273472
TMEM159	3.02815e-44	0.0712262	0.807749
EIF5	3.03455e-44	0.11574	0.190159
CDC42EP4	3.55385e-44	-0.216922	-1.08248
RCN2	3.94787e-44	0.221158	0.405816
PHLDB2	5.73007e-44	0.165222	0.620489
DNAJA2	5.91558e-44	0.156553	0.276351
GM16286	6.07712e-44	0.160054	0.29917
GABARAPL2	7.14275e-44	0.177591	0.333758
WDR83OS	7.67773e-44	0.197775	0.396689
KCNH5	9.43367e-44	0.0107002	2.36327
LHPP	1.16008e-43	-0.235648	-0.758351
GSTT2	1.18215e-43	-0.208032	-1.23214
ZFP985	1.24846e-43	-0.221048	-1.58192
ZFP800	1.98865e-43	0.172046	0.730026
ATP5A1	2.06412e-43	-0.138842	-0.186365
CD59A	2.15105e-43	0.124347	0.827683
TIAM1	2.26099e-43	0.152588	0.728682
COQ2	2.36481e-43	0.186724	0.550233
PET100	2.36766e-43	-0.192579	-0.469363
TYRO3	2.9086e-43	-0.221483	-0.682035
KDELR2	3.07892e-43	0.198469	0.380784
FABP7	3.54029e-43	-0.278777	-1.17236
PRSS8	3.55408e-43	-0.223055	-2.00676
IGFBPL1	3.96757e-43	0.169126	0.733129
NTRK3	3.99451e-43	0.0690743	1.11836
VGLL3	4.01021e-43	-0.915045	-3.65921
PLXNC1	4.71272e-43	0.0976668	0.914897
PPA1	4.72243e-43	0.1375	0.241668
MKNK1	5.25875e-43	0.0664717	1.04948
DCAF12L1	5.90148e-43	0.0673534	0.993606
EFCAB6	6.15199e-43	-0.337013	-3.63162
PFDN4	6.3716e-43	0.178503	0.353956
EFR3A	6.4045e-43	0.168752	0.483023
ARHGAP5	6.4109e-43	0.185958	0.369543
NUDCD2	6.4253e-43	0.146847	0.272489
RPL27	7.93393e-43	0.131413	0.227331
NDUFC1	1.08579e-42	-0.145289	-0.255261
FXYD7	1.2599e-42	-0.274364	-2.67211
DNAJC3	1.34661e-42	0.19928	0.4374
FTL1	1.6538e-42	-0.102438	-0.144257
PLEC	1.88261e-42	-0.223277	-0.836615
SAR1B	1.98206e-42	0.167179	0.350754
X3110082J24RIK	2.01209e-42	0.034468
TSNAX	2.06731e-42	0.208494	0.4725
CAPN2	2.5623e-42	0.120799	0.726555
VAMP8	2.93554e-42	-0.224879	-0.865876
S100A10	3.9316e-42	-0.224764	-0.701171
CPNE5	5.62072e-42	0.114673	0.844917
ZFP706	6.09914e-42	0.141092	0.230953
RAB12	6.33394e-42	0.180267	0.562665
MED31	6.91077e-42	0.196602	0.406249
TMEM45A	7.39524e-42	0.0539041	1.14947
NFIB	7.55943e-42	-0.331921	-2.83231
YWHAQ	8.06856e-42	0.119347	0.201097
PRMT8	8.25981e-42	-0.199307	-1.59785
TRAPPC4	1.02031e-41	0.151693	0.278501
FZD9	1.06043e-41	0.0772067	1.0273
PPDPF	1.26925e-41	-0.160889	-0.299777
DOCK7	3.25953e-41	0.207714	0.510896
X9530068E07RIK	3.26103e-41	0.207338
RAP1A	4.06585e-41	0.173797	0.352947
PDIA6	4.11141e-41	0.142115	0.222766
GSTM7	4.59518e-41	-0.243768	-2.62153
ERBIN	5.65128e-41	0.15877	0.753254
LAMP2	6.62716e-41	0.166263	0.667253
LLGL1	7.09306e-41	0.180808	0.516958
HMGA1-RS1	7.15211e-41	-0.209485	-0.423457
TUBB3	7.54642e-41	-0.261771	-0.685551
SALL2	8.02724e-41	0.270327	0.510829
BCAS2	9.62337e-41	0.133519	0.208919
PEA15A	9.63785e-41	0.194191	0.570873
MTAP	1.06609e-40	0.197389	0.381777
GNAZ	1.06609e-40	0.0635125	1.11313
DYNC2LI1	1.2569e-40	0.162268	0.593554
GPBP1	1.97321e-40	0.180928	0.359776
MOV10	2.45669e-40	-0.23461	-2.42134
MYRF	2.48477e-40	-0.197531	-1.47766
LAMTOR4	2.48941e-40	-0.170952	-0.350197
ARL5B	2.64576e-40	0.170537	0.579316
BZW2	2.74988e-40	0.144396	0.268319
EIF1B	3.08299e-40	0.144307	0.245745
TROVE2	3.12756e-40	0.191133	0.576592
MYO10	3.59424e-40	-0.227424	-0.440698
PDE1B	6.38456e-40	0.0323899	1.42785
RPS5	7.76454e-40	-0.0759949	-0.115439
SF3B6	8.95034e-40	0.127907	0.212945
H2AFJ	8.95034e-40	-0.158839	-0.259252
CDC26	1.1034e-39	0.148824	0.272113
ARF4	1.35929e-39	0.163278	0.309856
EID1	1.38314e-39	0.157938	0.273505
GAP43	1.62157e-39	-0.231993	-0.750885
MGARP	1.76391e-39	0.149878	0.677228
CYCS	2.03634e-39	0.130576	0.213711
MAPKAPK2	2.20185e-39	0.173983	0.616424
MID1	2.29884e-39	0.25085	0.579859
MTHFD2	3.03442e-39	0.18867	0.425679
FLNA	3.23786e-39	-0.231109	-0.470149
SPON1	3.28699e-39	0.200411	0.812735
IFITM2	3.50751e-39	-0.191875	-0.295736
FLNB	3.7672e-39	-0.20176	-0.91774
ZNRF3	3.85741e-39	0.0954439	0.871765
BTF3	4.45268e-39	0.0856312	0.135875
RBM11	5.65572e-39	0.0254231	1.66157
GLIPR2	5.75662e-39	-0.206296	-1.39462
ATPIF1	6.89224e-39	-0.130576	-0.203356
FAM189A2	6.94582e-39	0.0405719	1.36043
LMAN1	7.55663e-39	-0.188172	-0.348441
COL18A1	7.82745e-39	-0.192688	-0.396569
UQCR10	8.11859e-39	-0.133402	-0.206575
UNC5C	9.54996e-39	0.0328957	1.55422
ARX	1.0336e-38	-0.526727	-3.14256
BRSK2	1.07145e-38	0.0664099	1.04428
USP6NL	1.16708e-38	0.141477	0.637669
CAMK2N1	1.19535e-38	-0.209133	-1.55744
EIF4EBP1	1.31263e-38	-0.161716	-0.264609
ERDR1	1.33224e-38	0.179505	0.305945
UNC5B	1.42689e-38	-0.196722	-1.50748
COL9A2	1.57594e-38	-0.248215	-2.44834
PTAR1	1.76941e-38	0.0585594	1.0829
H19	2.01442e-38	-0.224716	-0.813337
RCN3	2.13725e-38	-0.204673	-0.561395
ARHGEF28	3.57119e-38	-0.226336	-2.08875
WSB1	3.70415e-38	0.195832	0.488484
CELF2	3.7934e-38	0.266251	0.588348
TRPM6	4.24382e-38	0.00617984	2.69902
ITGB5	4.35167e-38	-0.213338	-0.90029
MCF2	4.61851e-38	-0.221775	-1.05491
PLEKHG1	4.69428e-38	0.0530626	1.11599
URAH	5.16456e-38	-0.183508	-1.57443
PRELID2	5.32756e-38	0.226865	0.456834
PLIN3	5.43461e-38	0.223254	0.532807
XBP1	6.19113e-38	0.189621	0.47992
DCUN1D1	6.25629e-38	0.190968	0.453045
HSD17B12	6.92417e-38	0.165723	0.349809
SMOC1	7.93258e-38	-0.221436	-1.3458
LSM5	9.0142e-38	0.123667	0.215696
TCEA3	9.62764e-38	-0.214498	-1.74906
CENPQ	9.92429e-38	0.20453	0.495003
LRIG3	1.00571e-37	-0.21295	-0.678773
HIST1H2AE	1.0097e-37	-0.333422	-0.609653
MAPT	1.25028e-37	0.0135418	2.0355
KTI12	1.31859e-37	0.198711	0.410745
RPL41	1.40211e-37	-0.0897587	-0.141161
AP1S1	1.42171e-37	0.167957	0.381711
UBXN1	1.63028e-37	0.124213	0.209558
KRAS	1.74667e-37	0.162176	0.305882
FARP1	1.79823e-37	0.136648	0.703993
AMD1	2.07083e-37	0.171169	0.36743
NCAM1	2.11232e-37	-0.222223	-0.708113
TFE3	2.16694e-37	-0.207558	-0.644359
ST8SIA3	2.2437e-37	-0.178662	-0.715929
ARL3	2.32645e-37	0.151938	0.303073
ODC1	3.02283e-37	0.149684	0.268027
DLL3	3.52508e-37	0.0380433	1.07759
TMED7	3.86366e-37	0.191591	0.429975
SPRED2	4.08306e-37	0.145646	0.624948
RNH1	4.29973e-37	-0.194009	-0.574937
ZFP385A	4.6564e-37	0.126227	0.700859
CTH	4.99615e-37	0.137341	0.696649
PDLIM2	5.08737e-37	-0.180271	-1.37049
SOD2	6.07444e-37	0.157462	0.334664
ARHGAP6	6.40488e-37	0.0099918	2.35922
PARVB	6.43888e-37	-0.179296	-1.50925
CMAS	8.32741e-37	0.19675	0.45322
GM5786	9.04501e-37	0.179285	0.507988
POLR2F	9.4491e-37	0.113985	0.183557
EPHA8	1.02741e-36	-0.232847	-2.59402
RNF130	1.038e-36	0.203056	0.511211
ZMIZ1	1.04545e-36	0.213437	0.496662
GM10020	1.21691e-36	-0.213497	-0.521667
MAF	1.30496e-36	-0.379859	-1.87428
X1700025G04RIK	1.31915e-36	0.217908
TRMT10C	1.38704e-36	0.212467	0.470773
CCDC177	1.68481e-36	0.139002	0.719561
BCCIP	1.9443e-36	0.171683	0.332544
PKIG	2.05749e-36	0.175725	0.326134
FAU	2.08759e-36	-0.0866738	-0.136049
PHOX2A	2.15265e-36	-0.251698	-1.40587
PDGFA	2.16155e-36	-0.218166	-0.463517
CHRNA4	2.17863e-36	-0.184057	-1.74981
HSPA4L	2.21874e-36	0.171338	0.702086
TESC	2.39536e-36	-0.20054	-2.14843
PTP4A1	2.65735e-36	0.188161	0.381756
TCEAL5	3.03595e-36	-0.183029	-0.947248
TUBA4A	3.57672e-36	-0.192718	-1.79152
SDC4	3.86077e-36	0.167084	0.620481
STOX2	4.3275e-36	0.247027	0.527359
TMEM51	5.04744e-36	-0.195822	-1.90135
NDUFS4	7.20962e-36	-0.13846	-0.231406
MAGI1	7.32612e-36	-0.1945	-0.691215
CKAP4	7.416e-36	0.198895	0.402226
NPM1	7.78374e-36	0.0773808	0.128785
SRRM4	7.96331e-36	0.0263995	0.588062
H2AFZ	8.83442e-36	0.0773636	0.0990728
SLC7A7	8.83442e-36	-0.250811	-2.44382
ATOX1	8.9673e-36	-0.137197	-0.220834
DQX1	9.78783e-36	-0.158551	-0.738829
NFE2L2	9.99205e-36	-0.198122	-0.669892
GM8797	1.26176e-35	0.183108	0.374272
MPC1	1.38059e-35	0.106887	0.739583
BACH1	1.50837e-35	0.167778	0.609501
CFAP97	1.57085e-35	0.160666	0.517612
RPL13A	1.7678e-35	-0.148341	-0.223567
CRIP1	1.93102e-35	-0.203803	-0.793009
TUBB6	2.03883e-35	-0.195221	-0.64585
ATP5O	2.06796e-35	-0.130417	-0.189496
CACNA2D3	2.20127e-35	0.00543547	2.71984
RFX7	2.21708e-35	0.171174	0.469918
WASF3	2.29198e-35	0.151367	0.548713
RHPN2	2.47722e-35	-0.197195	-1.14481
X5330434G04RIK	2.95407e-35	0.155818
SBK1	3.27736e-35	0.153952	0.613494
MEIS1	3.85637e-35	0.149017	0.743087
GADD45G	4.07113e-35	0.0360494	1.17334
KLF5	4.18018e-35	-0.270945	-3.06637
LRRN4	4.22006e-35	-0.177101	-1.55626
ISM1	4.94759e-35	0.0256557	1.63101
OTUB1	5.01357e-35	0.171028	0.366189
PNOC	6.36426e-35	0.00639529	2.54979
GLI3	7.06085e-35	0.203997	0.506791
EIF4E	7.07656e-35	0.134028	0.262484
LLGL2	9.25794e-35	-0.192311	-1.48336
TGFB2	1.06102e-34	-0.43087	-2.49773
ZBED3	1.23706e-34	0.125979	0.687492
NDUFB7	1.357e-34	-0.126608	-0.194297
CELA1	1.39137e-34	0.0212201	1.69279
CCDC112	1.52237e-34	-0.198308	-0.569766
ORC6	1.75976e-34	0.158394	0.287776
TIPRL	1.76203e-34	0.164653	0.371211
SELENOF	2.69659e-34	0.136888	0.250406
KIRREL	2.72604e-34	0.114536	0.742895
STAP2	3.13354e-34	-0.153863	-1.09071
GRN	3.30765e-34	-0.183097	-0.778206
VEZF1	3.55564e-34	0.187719	0.376046
RREB1	3.56224e-34	0.101481	0.736345
MYT1L	4.44364e-34	0.0204427	1.67764
EI24	5.05587e-34	0.159642	0.393937
SLITRK6	5.80512e-34	0.015393	1.82389
NR2E1	6.15087e-34	-0.627937	-4.97904
EMC2	6.25464e-34	0.153166	0.336907
KLC3	6.79371e-34	-0.17038	-1.24573
ENO3	7.49416e-34	0.148011	0.38947
TCAF1	8.28896e-34	0.186011	0.472661
PDCD5	8.41981e-34	0.122761	0.200186
SCD2	9.00192e-34	0.194935	0.372551
POLR2H	9.36942e-34	0.133194	0.257239
MESDC1	9.88539e-34	0.123234	0.532225
WBP5	9.89329e-34	-0.127846	-0.201765
ST14	1.08958e-33	-0.298513	-4.02931
HSPG2	1.09176e-33	-0.165467	-1.2532
LRRN2	1.31064e-33	-0.200319	-2.18977
AKIRIN1	1.59584e-33	0.161496	0.365677
CBX3	1.59584e-33	0.141774	0.205921
INPP5F	1.75037e-33	0.151214	0.567623
RACK1	1.89917e-33	-0.0929629	-0.110889
METTL9	1.92948e-33	0.133323	0.225256
NDUFA11	2.01417e-33	-0.123636	-0.235066
ZIC4	2.34296e-33	0.0134857	2.01649
PCYT1B	2.48875e-33	-0.167196	-1.4761
FSD1L	2.50301e-33	0.138392	0.653881
ME3	2.65946e-33	-0.233106	-2.23929
SMAD1	2.68252e-33	0.175146	0.517355
HPGD	2.75625e-33	0.00325566	3.38572
PRDX1	2.8565e-33	-0.0860072	-0.125725
G3BP1	2.88632e-33	0.12246	0.23635
MALAT1	2.92902e-33	-0.2143	-0.315968
CKS1B	3.10776e-33	0.114527	0.196803
LIX1L	3.18211e-33	0.111128	0.741336
ACOT13	3.24185e-33	-0.188463	-0.582396
CDH22	4.1581e-33	0.0164341	1.72963
SGTB	4.48097e-33	0.0769515	0.91407
AK3	5.11369e-33	0.0965796	0.751034
HOXA3	5.9805e-33	-0.450795	-4.87643
CCDC50	6.01499e-33	0.171532	0.333152
GM2000	6.65815e-33	0.133637	0.24155
HOXB4	7.31e-33	-1.2355	-8.54233
CFC1	8.20827e-33	-0.631958	-5.06075
SIKE1	8.22645e-33	0.186195	0.441255
TNFAIP3	8.57287e-33	0.00871357	2.17518
L1CAM	9.03076e-33	0.0195851	1.63329
NXN	9.10251e-33	0.2006	0.498442
MDFI	9.45365e-33	0.0835137	0.778611
RPL39	1.0044e-32	-0.0867245	-0.131166
RPRM	1.0081e-32	-0.20212	-0.795724
KLF2	1.03466e-32	-0.194579	-1.87307
IMPA2	1.04908e-32	-0.176939	-0.786629
KCNJ12	1.07517e-32	-0.187703	-2.0485
SERF2	1.38619e-32	-0.0805377	-0.134959
TTC3	1.39628e-32	0.142105	0.227665
DLGAP3	1.43734e-32	-0.173721	-2.06494
COX5B	1.49099e-32	-0.114686	-0.180582
MAD2L1	1.62874e-32	0.164911	0.377013
UBE2D2A	1.63426e-32	0.125246	0.230707
X5730409E04RIK	1.82442e-32	-0.163623
CCSER1	1.91627e-32	0.00655492	2.18106
PPP1R35	1.95199e-32	0.162485	0.403397
ELOVL2	2.17436e-32	0.11146	0.736581
FRAT2	2.18967e-32	-0.195401	-0.489177
YAE1D1	2.19702e-32	0.159776	0.32695
DST	2.61564e-32	-0.228276	-0.49066
MT2	2.66082e-32	-0.18792	-1.18572
RPS2	2.69259e-32	0.0887273	0.125475
CYSTM1	2.82443e-32	-0.180332	-0.953406
LSM3	2.88875e-32	0.107665	0.177007
ELAVL3	2.90466e-32	-0.111311	-0.703898
MRPL50	2.92715e-32	0.161193	0.349129
FAM214B	3.12293e-32	0.0808462	0.820784
HACD1	3.20187e-32	0.161016	0.362133
PPID	3.47983e-32	0.129807	0.229066
WNT7B	3.51291e-32	0.0311482	1.16382
PEX2	3.67301e-32	0.176099	0.466027
BMI1	3.83577e-32	0.133492	0.615743
PCK2	4.78689e-32	-0.174307	-0.774835
ITM2A	5.13414e-32	0.113673	0.400359
FOLR1	8.49607e-32	0.0326993	1.33108
RPS6KA6	9.1938e-32	0.162277	0.44471
LIN28B	9.69255e-32	0.18793	0.386794
EGR2	9.81098e-32	-0.994174	-4.79448
IBTK	1.00215e-31	0.143345	0.49972
TFG	1.27053e-31	0.166395	0.342157
LRP2	1.35852e-31	-0.211966	-0.557908
MS4A4D	1.50498e-31	-0.167443	-1.94266
EXOSC3	1.52576e-31	0.147642	0.307584
HMGN1	1.54969e-31	0.0664035	0.0871943
GYG	1.62625e-31	0.134056	0.506186
PSME1	1.6389e-31	-0.16042	-0.346616
PRKRIR	1.69411e-31	0.167038	0.384532
A830018L16RIK	1.89977e-31	-0.184222	-1.0697
GM6792	1.9892e-31		-24.9393
PHPT1	2.0222e-31	0.152937	0.425086
FAM162A	2.37733e-31	0.123611	0.182323
ALPL	2.49948e-31	-0.188736	-0.644839
FOXG1	2.56596e-31	-0.427605	-2.88504
GATM	2.7976e-31	0.0961811	0.797084
CECR2	3.21601e-31	0.16401	0.346437
CSNK1A1	3.62053e-31	0.11798	0.19754
SNX1	3.70817e-31	0.159752	0.483094
GOLGA7	3.77268e-31	0.167373	0.354292
PRICKLE1	3.9064e-31	-0.193742	-1.76228
DLL1	3.95816e-31	0.0833444	1.00267
HERPUD1	4.11941e-31	0.123909	0.554702
THOC7	4.53131e-31	0.125003	0.198775
NREP	4.5855e-31	-0.204838	-0.5184
LYRM4	5.20919e-31	0.096761	0.642374
HOXB3	6.17601e-31	0.0939438	-5.4224
ZDHHC2	6.36326e-31	-0.180038	-0.686891
GM2694	6.5838e-31	0.268262	0.466157
LZIC	7.17806e-31	0.138179	0.503881
OPCML	7.2504e-31	-0.246044	-1.40048
CFL2	1.06114e-30	0.169612	0.352052
TOP2B	1.1102e-30	0.182733	0.415819
EYA2	1.12331e-30	-0.174183	-1.60917
HPN	1.15445e-30	-0.215625	-2.71771
EMC6	1.16219e-30	0.121868	0.220902
RER1	1.27845e-30	0.145483	0.288425
PPL	1.33578e-30	-0.693786	-6.49132
SLC24A2	1.38047e-30	0.008149	2.26111
HMGCS1	1.79929e-30	0.130654	0.371214
STRAP	1.82788e-30	0.124163	0.236863
RSPO3	1.99246e-30	-0.146135	-1.61
TXNRD3	2.01734e-30	0.0597769	0.945185
CHD3OS	2.08638e-30	-0.183108	-0.525056
NOTCH1	2.22439e-30	0.113518	0.608866
ATP6V0E2	2.26904e-30	0.074508	0.792838
CENPV	2.3376e-30	0.162936	0.553559
TFRC	2.34159e-30	0.172209	0.429267
UBE3A	2.92213e-30	0.138869	0.253726
TUSC3	2.9936e-30	0.170232	0.389743
TCF7	3.81119e-30	0.117968	0.662752
FRZB	3.85365e-30	-0.175942	-0.886591
PCSK2	4.10827e-30	-0.192055	-1.43936
RALA	4.12581e-30	0.130929	0.243714
FAM213B	4.16285e-30	0.132042	0.489889
ZCCHC11	4.55734e-30	0.165102	0.329119
ERO1L	5.2428e-30	0.15607	0.512933
PBK	5.4835e-30	0.164445	0.433292
EPB41L3	5.51538e-30	-0.166299	-0.816518
QPRT	5.75373e-30	-0.174773	-0.605991
GM3550	6.0786e-30	0.149069	0.466065
ZWINT	7.69943e-30	0.156243	0.315235
RAPH1	7.83588e-30	0.18863	0.498161
NDUFA10	7.9373e-30	-0.137301	-0.267774
NUBPL	8.74184e-30	0.147275	0.408499
POLR3K	8.93088e-30	0.144024	0.294344
PWWP2A	9.08076e-30	0.152026	0.356679
SCG3	9.10135e-30	0.0273474	1.29104
JAKMIP1	9.93111e-30	-0.197878	-2.08903
NOC2L	1.04776e-29	0.159256	0.356675
GPRC5C	1.14333e-29	-0.199794	-0.69344
PYCARD	1.16436e-29	-0.180939	-0.776202
HCLS1	1.16506e-29	0.00401128	2.78896
MAPK10	1.30322e-29	-0.222425	-2.05576
PPP1R2	1.3106e-29	0.135881	0.270855
PSMG3	1.39428e-29	0.149187	0.332365
CKS2	1.40145e-29	0.180565	0.345088
SPR	1.44465e-29	-0.164092	-0.377721
FKBP8	1.45641e-29	-0.138181	-0.231293
MAPK3	1.52451e-29	-0.155621	-0.328499
IFITM3	1.53504e-29	-0.216725	-0.585602
COX6B2	1.56492e-29	-0.180524	-0.536989
EMG1	1.57576e-29	0.119635	0.216934
PDK1	1.61036e-29	0.168282	0.443992
USP1	1.66483e-29	0.156835	0.311521
YRDC	1.67424e-29	0.184425	0.399035
KITL	1.76315e-29	-0.181778	-1.41225
AQP11	1.80129e-29	-0.177693	-0.771691
SOX1	2.14394e-29	-0.17563	-0.368569
RBM38	2.18047e-29	0.141906	0.544874
X4933434E20RIK	2.36128e-29	0.191581
CELSR1	2.38884e-29	0.162513	0.617353
RAVER2	2.50057e-29	0.117891	0.626057
CNTN2	2.55261e-29	-0.228344	-2.79604
RBFOX1	2.60473e-29	-0.226688	-3.05269
THSD7A	2.78429e-29	-0.183754	-1.41611
TBC1D9	2.7999e-29	0.0245936	1.35585
VGLL4	2.99814e-29	0.155952	0.572866
LDHC	3.26341e-29	-0.154367	-2.02192
PGM2L1	3.5579e-29	0.0909964	0.747376
BAZ1A	3.71228e-29	0.230315	0.511388
FAM19A1	4.00535e-29	-0.612838	-5.02394
KCNA1	4.0536e-29	0.0393443	1.4386
HSPD1	4.27119e-29	0.106489	0.167234
MPZL2	4.27119e-29	-0.206053	-2.71615
EPHX2	4.7868e-29	-0.179901	-1.87791
FKBP11	5.12313e-29	0.196345	0.426491
POLR1D	5.32989e-29	0.105919	0.164406
PPP1CA	6.36205e-29	-0.0957814	-0.150492
SFR1	6.39774e-29	-0.103085	-0.158293
PLA2G16	6.42392e-29	-0.166424	-0.897571
NAE1	6.60792e-29	0.147788	0.307757
ANXA11	6.66492e-29	-0.151847	-1.36002
CHD1	7.88467e-29	0.13121	0.223683
ZEB2	8.30941e-29	-0.191225	-0.334214
BSPRY	8.68466e-29	-0.191926	-2.4317
SRSF6	9.76281e-29	0.118183	0.234964
TNFAIP1	1.03715e-28	0.15909	0.430572
HIST3H2BA	1.05709e-28	-0.183145	-0.518828
NRGN	1.06759e-28	-0.174277	-1.64008
WBP4	1.21972e-28	0.134957	0.27718
ORMDL3	1.23794e-28	0.14836	0.432095
CYTH2	1.34467e-28	0.139383	0.355034
HES6	1.34903e-28	0.0934155	0.421665
MED6	1.35012e-28	0.133559	0.385387
X2410015M20RIK	1.39338e-28	-0.117041
HIST1H4H	1.53271e-28	-0.188424	-0.814019
CRABP2	1.53737e-28	0.295702	0.440076
ATN1	1.62595e-28	0.113912	0.559673
NRIP3	1.63663e-28	-0.191372	-1.89993
PRPS2	1.8077e-28	-0.176239	-0.468896
DHRS3	2.05228e-28	-0.262436	-3.27603
SHTN1	2.19955e-28	-0.18658	-1.71579
MSRB2	2.36542e-28	-0.148468	-1.2432
SFPQ	2.4321e-28	0.12207	0.212459
ZSWIM6	2.51821e-28	0.166696	0.526624
IPO7	2.76628e-28	0.15826	0.345871
CTCF	2.92893e-28	-0.123697	-0.190672
DNAJB11	3.08738e-28	0.133698	0.276326
X1300002E11RIK	3.30455e-28	0.135629
SORD	3.48505e-28	-0.14168	-1.32444
UNC50	3.73881e-28	0.188452	0.400972
LSM1	3.87091e-28	0.137218	0.27071
PIPOX	4.00344e-28	-0.160833	-0.805744
EDN1	4.02116e-28	-0.222496	-1.61703
PPP4C	4.12865e-28	0.144484	0.307085
METTL10	4.36288e-28	0.149241	0.444503
RPS12-PS3	4.37746e-28	0.0856766	0.146416
GLS	4.58193e-28	0.191186	0.469028
HMGA2	5.05634e-28	0.181474	0.329682
B830012L14RIK	5.47895e-28	-0.151896	-1.02468
DNMT3A	5.9464e-28	-0.17917	-0.435868
ATP2B4	6.18875e-28	-0.167745	-1.75794
TRIM54	6.39454e-28	-0.142468	-1.38517
WIPF3	6.47908e-28	-0.14346	-1.09122
PIR	6.53891e-28	-0.158398	-0.627493
EIF2S3X	6.742e-28	0.162191	0.346558
RBMS3	6.94539e-28	0.054786	0.884039
MYO5B	6.96116e-28	0.0543097	0.867122
ARID5B	7.03451e-28	-0.152018	-0.968317
AK4	7.68075e-28	0.170845	0.451844
NDFIP2	8.33154e-28	0.151211	0.436736
PMF1	8.74722e-28	-0.135415	-0.274824
FCOR	8.80813e-28	-0.160957	-0.66544
BC031181	9.16807e-28	0.132131	0.272318
ATP6V1G1	9.38114e-28	0.112169	0.188979
X1810058I24RIK	9.40753e-28	-0.120709
ETFA	9.48528e-28	-0.17414	-0.474534
EPHA1	9.48528e-28	-0.180208	-1.51371
COMMD3	9.54116e-28	-0.17816	-0.487157
RHOC	1.17496e-27	-0.165068	-0.500134
GOLT1B	1.24306e-27	0.161911	0.408963
TRAP1A	1.27743e-27	-0.248461	-3.28455
DYNC1H1	1.32782e-27	-0.190258	-0.409018
RPS11	1.33097e-27	-0.0560279	-0.0926998
ELAVL2	1.47073e-27	0.169013	0.494524
ANP32E	1.49909e-27	0.127487	0.243086
FRAS1	1.54449e-27	-0.156994	-0.699853
TTYH1	1.55239e-27	-0.143067	-1.14839
GNAI3	1.55849e-27	0.140604	0.296946
ARHGEF15	1.74804e-27	-0.141871	-1.63526
AKT1	1.81408e-27	0.143218	0.47939
EIF3K	1.89252e-27	-0.102732	-0.151774
TSC22D1	1.99146e-27	0.175629	0.332896
NEUROG2	2.10369e-27	0.0232633	1.88768
SF3B2	2.16519e-27	-0.104832	-0.142847
GAL	2.5512e-27	-0.295811	-3.11449
NAA50	2.5554e-27	0.134769	0.261992
CNN1	2.6859e-27	-0.152168	-2.03529
RFC4	3.03087e-27	0.131352	0.247855
UBB	3.0803e-27	-0.132033	-0.182888
ISOC1	3.08383e-27	0.163963	0.371556
RBM17	3.10656e-27	0.117859	0.212133
CRB2	3.20262e-27	0.117515	0.645939
EWSR1	3.23638e-27	0.126957	0.248904
PAPSS1	3.45555e-27	0.149151	0.397859
TSN	3.58506e-27	0.105793	0.174826
MAFB	3.6353e-27	-0.350925	-2.08705
JMJD6	3.70009e-27	0.148159	0.324352
DTX4	3.75649e-27	0.120782	0.634046
SIK1	3.99494e-27	0.0514947	0.968925
SIX6	4.22624e-27	-0.468873	-3.02881
MIDN	4.23213e-27	0.159372	0.363757
NFIA	4.24197e-27	0.012971	1.95112
NECTIN3	4.4821e-27	0.176807	0.383281
UBE2V2	4.72264e-27	0.122974	0.226671
RDH10	5.56827e-27	0.100958	0.779958
TMEM168	5.58551e-27	0.112705	0.554338
AKR1E1	5.84784e-27	0.147933	0.477607
FIS1	6.25917e-27	-0.117615	-0.217832
CYP51	6.37388e-27	0.144825	0.487545
GUK1	6.522e-27	0.123014	0.22045
CAPRIN1	6.58924e-27	0.141537	0.244947
NEDD9	6.68222e-27	0.0477731	0.770425
GKAP1	6.72657e-27	0.147381	0.323889
ATP5G2	7.31612e-27	-0.0790319	-0.125183
USH1C	8.17586e-27	0.0861228	0.657785
TSTD3	8.33566e-27	0.0967955	0.486891
GM6133	9.04785e-27	0.18182	0.448027
LRRC7	9.32118e-27	-0.187096	-2.40756
ZFAND4	9.34685e-27	0.0517511	0.896873
SEMA3A	9.42494e-27	-0.166993	-1.42296
YWHAZ	9.80408e-27	0.130353	0.228801
LRMP	9.97797e-27	-0.137743	-0.93121
DEGS1	9.97878e-27	0.144272	0.401766
GAMT	1.00409e-26	0.065397	0.730251
PLPP2	1.03221e-26	-0.154601	-0.763571
HSPA5	1.17367e-26	0.138904	0.235617
OGT	1.18343e-26	0.166313	0.35948
CINP	1.19232e-26	0.164937	0.384338
COPS6	1.20547e-26	-0.134683	-0.236945
PRKCQ	1.21256e-26	0.00647266	2.36248
LEPROTL1	1.26954e-26	0.13946	0.336514
RP23-220F20-2	1.31823e-26	0.144823
RBPMS	1.3288e-26	-0.158254	-0.319815
UBQLN2	1.3431e-26	0.14893	0.331106
CBX7	1.46635e-26	-0.143327	-1.04452
PABPC4	1.55864e-26	0.161229	0.37612
PALLD	1.63305e-26	0.24763	0.440025
NET1	1.63815e-26	-0.185848	-0.398855
HP1BP3	1.64281e-26	0.158734	0.441911
PEG12	1.87141e-26	0.0696943	0.185091
EIF3E	1.92266e-26	0.10214	0.186016
IGSF9	1.95691e-26	0.137122	0.50742
CAD	2.11871e-26	-0.13855	-0.266727
TSPAN31	2.151e-26	0.144745	0.315675
CPN1	2.21635e-26	-0.199791	-2.34798
HTRA2	2.37181e-26	0.154509	0.447284
KCNH2	2.43569e-26	-0.151665	-0.861038
FAM216A	2.75446e-26	0.167698	0.410287
TOMM20	2.84752e-26	0.0833448	0.130841
ITGA5	2.96486e-26	0.0582347	0.70017
PMVK	3.03498e-26	0.138869	0.346388
LZTFL1	3.06316e-26	0.155961	0.36793
TAC1	3.3615e-26	-0.184165	-1.92903
PCNP	3.39887e-26	0.134391	0.257309
SQLE	3.40188e-26	0.141102	0.415012
NUDT21	3.73714e-26	0.101739	0.181675
WHSC1	3.86042e-26	0.156086	0.31126
CHCHD4	3.86169e-26	0.164206	0.333816
ATP6V1C2	3.87436e-26	0.00888418	1.91519
TRIM9	4.24395e-26	0.00772488	2.25765
NCKAP5	4.89085e-26	0.0163817	1.54649
FKBP1A	4.8932e-26	0.100471	0.168444
ATP6V1F	5.05255e-26	-0.114805	-0.17549
X5730596B20RIK	5.59327e-26	-0.27659
RALGAPA2	5.92869e-26	0.0961196	0.64207
RABAC1	5.99285e-26	-0.163604	-0.421738
RASL10A	6.03737e-26	0.00371072	2.78673
CYP26C1	6.1689e-26	-0.413345	-4.99809
PWP1	6.23089e-26	0.135235	0.310783
ATR	6.78216e-26	0.158314	0.492729
PCDH9	6.7834e-26	0.0157522	1.58894
MIER1	6.79493e-26	0.144674	0.299627
MARCH5	7.15598e-26	0.122444	0.247596
MAPK8IP2	7.34391e-26	-0.151608	-0.710882
TADA1	7.50409e-26	0.124655	0.442345
HELLS	7.54289e-26	-0.157895	-0.252338
RBM7	7.58324e-26	0.128188	0.298461
NUTF2	7.89815e-26	0.142287	0.499002
DPP3	7.95173e-26	-0.147268	-0.310354
EML1	8.01248e-26	-0.172682	-0.500172
PLXNA2	8.42961e-26	-0.198715	-0.688255
TULP4	8.50833e-26	0.16103	0.44132
ANXA3	9.02683e-26	-0.130686	-1.57333
FHL1	9.20401e-26	-0.181771	-0.386945
APOOL	9.55974e-26	0.149025	0.405341
FGFR2	1.01456e-25	-0.197318	-0.514065
ZIC2	1.11143e-25	-0.183928	-0.436628
CREG1	1.16282e-25	0.139937	0.449833
NPTX1	1.18667e-25	-0.206196	-2.82373
XPOT	1.20006e-25	0.169281	0.431312
FLYWCH2	1.25479e-25	-0.154967	-0.552826
GINS2	1.50914e-25	0.128683	0.246714
PMM1	1.57614e-25	-0.159391	-0.359562
CD164L2	1.62525e-25	-0.250713	-3.58504
ANKRD37	1.82191e-25	0.112474	0.521426
EMD	1.82305e-25	0.123652	0.266604
MOB3C	1.82305e-25	0.0167414	1.56465
GSTP1	1.88685e-25	-0.156931	-0.700975
BCAT2	2.02109e-25	-0.161693	-0.477463
PYM1	2.13509e-25	0.161571	0.445118
MTFR1L	2.16437e-25	0.147744	0.367042
TPI1	2.27302e-25	0.0813678	0.12848
TFAP2B	2.31726e-25	0.0159882	2.10856
MAX	2.58393e-25	0.167186	0.412521
TMC4	2.73296e-25	-0.162548	-0.576849
B3GAT1	2.78807e-25	0.0287406	1.24935
ASB4	2.9229e-25	0.0329154	1.2153
WRB	3.23694e-25	0.169957	0.426461
GM26669	3.78115e-25	0.079503	0.766788
PATJ	4.07757e-25	-0.126207	-1.15236
TOX	4.59264e-25	-0.137926	-1.68125
SLC6A13	4.66251e-25	-0.195298	-3.15394
THBS1	4.8266e-25	-0.220248	-1.13688
HIST1H4D	4.9271e-25	-0.220008	-0.486549
TNNT1	4.97066e-25	-0.153399	-0.881959
RPSA	5.01795e-25	-0.054123	-0.090086
X2410080I02RIK	5.25582e-25	-0.270251
AP1AR	5.63736e-25	0.137375	0.341183
PCNT	5.76036e-25	-0.208364	-0.478562
ASNA1	5.88418e-25	-0.130554	-0.253847
ANXA6	6.59469e-25	-0.125228	-1.06418
D1ERTD622E	7.11119e-25	0.0874463	0.701935
RPL24	7.84147e-25	-0.0495183	-0.0784632
CST3	7.84902e-25	-0.131796	-0.241374
TIMELESS	7.88663e-25	-0.157929	-0.350821
DYNLL2	8.80767e-25	0.140713	0.268784
MSRB1	9.37148e-25	-0.159676	-0.503119
EFEMP2	9.80704e-25	-0.133603	-1.07281
LETMD1	9.98005e-25	0.0672428	0.784259
TSPAN7	1.03307e-24	0.132055	0.41415
TNPO3	1.04867e-24	0.142172	0.314047
TCEB2	1.12146e-24	-0.0782391	-0.120373
TCF15	1.17957e-24	-0.156511	-1.4259
ORMDL1	1.18114e-24	0.13807	0.383441
STXBP6	1.18485e-24	0.120419	0.484612
CUL1	1.36904e-24	0.122759	0.234553
IFI30	1.36904e-24	-0.159409	-0.529038
RBBP4	1.44362e-24	0.104801	0.181121
UQCR11	1.45576e-24	-0.0998109	-0.145317
DPPA5A	1.51095e-24	-0.143657	-2.13124
STARD10	1.51124e-24	-0.148288	-0.683539
KCNB1	1.52414e-24	0.048081	0.950171
TNRC6C	1.59198e-24	-0.140054	-0.244549
UBE2Q2	1.59679e-24	0.131092	0.375149
PSMB5	1.61443e-24	-0.0935892	-0.140616
FDPS	1.65807e-24	0.0564358	0.224531
AP3M2	1.69091e-24	0.0406965	1.01363
SLC25A1	1.72785e-24	0.130225	0.355762
GM45194	1.74422e-24	0.00379583	2.5196
SNRNP40	1.79501e-24	0.110483	0.216399
POLR2D	1.82632e-24	0.120846	0.228003
KLHL9	1.84348e-24	0.158086	0.397764
CBFA2T3	2.0873e-24	-0.112467	-1.46143
CDON	2.2057e-24	0.0662812	0.527753
ILF2	2.22219e-24	0.105796	0.19244
ARID3C	2.23451e-24	-0.172138	-2.52831
KIF5A	2.5436e-24	-0.137785	-0.858723
CNOT7	2.55644e-24	0.149699	0.318008
RPS3	2.55644e-24	-0.054082	-0.078339
SPEG	2.63911e-24	-0.160085	-0.581438
CSDE1	2.80351e-24	0.132586	0.25143
NDUFS6	2.80999e-24	-0.102748	-0.151201
MUP6	2.86938e-24	-0.374618	-4.71188
LSM6	3.07735e-24	0.0939474	0.158636
SLC25A33	3.77797e-24	0.136518	0.491972
MINPP1	3.92054e-24	0.173388	0.376823
VPS26A	3.92054e-24	0.142866	0.453601
NUP37	4.05318e-24	0.14723	0.328147
IFRD1	4.14869e-24	0.166936	0.37061
RPS28	4.17143e-24	-0.0882283	-0.135646
MME	4.21336e-24	-0.153958	-2.38615
ISM2	4.33341e-24	0.00353532	2.74292
COPS2	4.51242e-24	0.133425	0.283471
GNG13	4.51641e-24	-0.135817	-1.74132
DPYSL2	4.69649e-24	0.189683	0.436605
RASSF2	5.03701e-24	0.0740148	0.748444
X1110008P14RIK	5.18844e-24	-0.153323
DPY19L3	5.20745e-24	0.0700049	0.620725
GM30731	5.26794e-24	0.00365046	2.66903
HOXA5	5.26794e-24		-24.5622
NOA1	5.75946e-24	0.153195	0.425554
X1110004E09RIK	6.19773e-24	0.136601
PTMA	6.68306e-24	-0.0501499	-0.0726451
TEX30	6.71887e-24	0.115838	0.307488
VSTM2L	7.08406e-24	-0.137307	-1.98885
FAM81A	7.62842e-24	-0.142546	-1.86619
EBF3	8.09338e-24	0.0114016	2.01754
PDIA4	8.49478e-24	0.151878	0.315182
EDARADD	8.98386e-24	0.0433354	1.07231
SP7	9.34037e-24	0.015508	1.5971
DDX5	1.00747e-23	0.101607	0.18321
PLCL2	1.04803e-23	0.0553534	0.810189
SYT3	1.13747e-23	-0.115988	-1.33378
EIF1AD	1.21652e-23	0.128535	0.271646
LSM8	1.33675e-23	0.12031	0.216728
BAIAP2L1	1.34306e-23	-0.156675	-0.555154
UHRF1	1.41973e-23	0.146933	0.294298
SOCS4	1.4271e-23	0.120032	0.510114
GADD45A	1.42913e-23	-0.142648	-0.55484
ROR1	1.43116e-23	-0.143386	-0.861445
MOB4	1.52728e-23	0.120369	0.253805
TIPIN	1.545e-23	0.127347	0.235523
DLK1	1.60887e-23	-0.179165	-0.811085
BCL11A	1.87903e-23	-0.123046	-1.8772
SDCCAG3	1.88646e-23	0.154667	0.432504
EXOC3	1.92432e-23	0.12537	0.310095
RRS1	1.92907e-23	0.123021	0.244456
DGKA	2.1688e-23	-0.129523	-1.99908
KPNA4	2.26568e-23	0.132648	0.283366
ODF2	2.27276e-23	0.161399	0.378167
TRIQK	2.28485e-23	0.046666	0.853436
NUDT5	2.32825e-23	0.1067	0.194764
CNPY2	2.33894e-23	-0.118661	-0.210533
NADK	2.44139e-23	0.118161	0.317579
NDUFA7	2.7527e-23	-0.0912323	-0.144881
DESI2	2.98157e-23	0.131216	0.313115
PRDM5	3.00758e-23	0.116906	0.491971
PTPN6	3.12486e-23	-0.132599	-0.798999
FOXN3	3.25371e-23	0.140477	0.467592
EXOC6	3.57136e-23	-0.14056	-1.1337
X1110008F13RIK	3.71729e-23	0.0977737
MAPK6	3.74008e-23	0.13636	0.344066
DNAJC9	3.76815e-23	0.113049	0.211185
PRUNE2	3.78506e-23	-0.111282	-1.49203
KHK	3.78506e-23	-0.131858	-0.709133
RP9	3.98376e-23	-0.15447	-0.385266
SRSF5	4.08312e-23	0.124402	0.217981
MMS22L	4.1108e-23	0.134934	0.396494
ACADL	4.39594e-23	-0.159134	-0.553234
VDAC3	4.66172e-23	0.110577	0.21124
CLDN19	4.66714e-23	0.00251767	3.00105
SEPT9	4.69499e-23	0.13929	0.368534
PSMA3	4.9837e-23	0.0844405	0.139081
F2R	5.56541e-23	0.156077	0.450405
CYB5R1	6.14932e-23	-0.149985	-0.531308
DCC	6.29463e-23	0.021288	1.37649
X2700033N17RIK	6.31216e-23	-0.136484
MAK16	6.68924e-23	0.131356	0.265536
UBR5	6.77479e-23	-0.129114	-0.262781
HBB-Y	6.86562e-23	0.0196645	1.31847
NIPSNAP3B	6.89356e-23	0.132314	0.343134
PKIA	7.00435e-23	0.0960197	0.622046
MAP2K6	7.17124e-23	-0.153556	-0.336956
GATA6	7.59333e-23	-0.199305	-3.3444
FSCN1	7.72655e-23	0.110075	0.194003
NT5DC2	7.87032e-23	-0.105956	-0.134728
TMEM37	8.05135e-23	-0.139347	-1.02052
PCNA	8.2649e-23	0.140642	0.285686
LNPK1	8.36841e-23	0.142039	0.450488
ABCB8	8.80029e-23	-0.131363	-0.612492
REEP5	8.88136e-23	-0.152663	-0.393415
YWHAB	8.94744e-23	0.0968029	0.169584
EXOSC8	8.99246e-23	0.106201	0.176232
SARNP	9.08717e-23	0.122692	0.236391
ZBTB38	9.21142e-23	-0.12561	-0.928679
SLC13A4	9.2527e-23	-0.124829	-1.09059
AGO1	1.03111e-22	0.136978	0.482879
GNA11	1.07856e-22	0.121436	0.265025
PPP2R3A	1.0955e-22	0.106256	0.517003
GAPDH	1.13323e-22	-0.0797513	-0.114502
ENPP3	1.23037e-22	0.0300867	1.07689
DTD2	1.23437e-22	0.128541	0.428785
TNK1	1.32238e-22	-0.146298	-2.80166
ATXN2L	1.35026e-22	0.147523	0.347427
PLEKHB1	1.39333e-22	0.0110916	1.80267
FOXB1	1.47345e-22	0.135554	0.174918
HERC1	1.48145e-22	0.144842	0.414226
IFITM1	1.50703e-22	-0.141268	-0.291343
LARS2	1.54202e-22	-0.164187	-0.585576
MAT2A	1.66753e-22	0.114159	0.202434
RGS10	1.69079e-22	-0.144328	-0.592762
NCBP1	1.70146e-22	0.125626	0.280334
MRPS10	1.74532e-22	0.118589	0.256215
CRABP1	1.86386e-22	0.224344	0.136542
CRLS1	1.87616e-22	0.133098	0.355529
MPC2	1.96011e-22	0.132255	0.400749
CALM1	2.01244e-22	0.084223	0.124587
ARPC2	2.02349e-22	0.0970669	0.180269
RASGRP3	2.04216e-22	-0.278196	-3.90232
RSPH1	2.06949e-22	-0.123556	-0.845073
HACD3	2.26188e-22	0.128526	0.474113
X9130401M01RIK	2.35763e-22	0.112875
HNRNPAB	2.35763e-22	0.0768953	0.128355
PODXL2	2.49502e-22	0.0694494	0.743007
SEC62	2.50737e-22	-0.11609	-0.194627
DAAM1	2.59661e-22	0.127127	0.511618
FXYD6	2.82272e-22	-0.141925	-0.297615
SPRY2	2.91763e-22	0.15245	0.48803
PTGES3	3.03418e-22	0.090489	0.146061
ANXA7	3.07086e-22	-0.137948	-0.641798
TIMM10	3.0897e-22	0.129804	0.280216
ZC3H14	3.13478e-22	0.118601	0.265998
UBE2E1	3.16164e-22	0.127567	0.273158
RPS15A	3.29051e-22	-0.049115	-0.0671084
IFT52	3.2981e-22	0.131097	0.436527
ATG3	3.64692e-22	0.13433	0.375038
FBXO2	3.70404e-22	-0.115091	-1.29277
SGK1	3.77058e-22	-0.125263	-1.39069
X1810022K09RIK	3.87269e-22	-0.13001
RNF5	3.95945e-22	0.172476	0.369844
X2310036O22RIK	3.98696e-22	0.103535
TMSB10	4.052e-22	-0.0917747	-0.145743
ATP5SL	4.052e-22	-0.149458	-0.46732
MAPRE1	4.07074e-22	0.103239	0.204233
PLCE1	4.19246e-22	-0.143603	-0.580638
STAT6	4.37824e-22	-0.114557	-1.01836
SNN	4.63178e-22	0.143766	0.44054
USP46	4.64531e-22	0.148686	0.437508
X1700123O20RIK	4.74713e-22	0.126388
RGS16	4.83846e-22	0.0210023	1.15987
DDIT4L	4.91378e-22	-0.135723	-0.84241
VDAC1	5.52445e-22	0.0962994	0.170182
GJB3	5.65258e-22	-0.156296	-1.81916
NIFK	5.6731e-22	0.121448	0.26702
MRFAP1	5.95147e-22	0.081233	0.137143
PLPP3	6.38921e-22	0.142294	0.517406
GXYLT2	6.53291e-22	0.0136603	1.62176
SLC29A1	6.56649e-22	0.114919	0.608391
SLK	6.90074e-22	0.153532	0.415934
A730017C20RIK	7.76822e-22	0.0696205	0.831863
GNA14	7.99843e-22	-0.134368	-1.42394
SIGMAR1	8.21406e-22	0.137036	0.280415
MT-ND5	8.29405e-22	-0.123164	-0.198861
PSMA5	9.07681e-22	0.0997556	0.190949
TMEM33	9.35018e-22	0.123823	0.297936
RPS16	9.37742e-22	-0.0480556	-0.0800291
GMFB	1.01758e-21	0.145181	0.367715
CISD2	1.04593e-21	0.1154	0.213312
GM12166	1.09532e-21	0.101309	0.564722
JAKMIP2	1.22952e-21	0.114019	0.551969
GLUD1	1.23343e-21	0.130099	0.319372
ATP5J2	1.25193e-21	-0.0812381	-0.123111
GTPBP4	1.31107e-21	0.105908	0.210925
EEF1A1	1.36118e-21	-0.0849795	-0.0991924
CCDC160	1.40869e-21	0.102219	0.557045
CTNND2	1.49842e-21	0.0490393	0.782889
VAX1	1.52778e-21	-0.396161	-5.1527
PPP1R14A	1.54002e-21	-0.128379	-0.90616
CRK	1.55581e-21	0.138766	0.353794
R3HDM1	1.56218e-21	0.15832	0.326374
CNIH4	1.58242e-21	0.117318	0.21818
X1700011H14RIK	1.59465e-21	-0.673071
SNAI1	1.5973e-21	-0.0603503	-0.854922
SCRN1	1.61516e-21	0.0564959	0.625255
SLC6A11	1.62781e-21	0.00813983	1.97209
BZW1	1.65131e-21	0.0932353	0.165903
ARHGAP1	1.66954e-21	0.0934582	0.443831
RAPGEF5	1.86821e-21	-0.120095	-0.906894
DEK	1.94987e-21	-0.0781444	-0.115281
LDLR	1.98108e-21	0.0736848	0.656205
PPP1R9A	2.01213e-21	0.171377	0.479879
SENP7	2.36212e-21	0.129247	0.501152
URM1	2.41225e-21	0.132202	0.414123
CCND3	2.61582e-21	0.128325	0.281979
ENSA	2.65104e-21	0.135233	0.344768
NF1	2.90753e-21	0.125878	0.500212
MTPN	2.94677e-21	0.134091	0.276591
CLASP1	3.0615e-21	0.129282	0.369536
SMIM14	3.14046e-21	-0.155987	-0.422919
FAM178B	3.17751e-21	-0.123725	-0.849247
SYP	3.54402e-21	0.0244265	1.14308
FAM195A	3.57892e-21	0.109465	0.52683
NSF	3.85402e-21	0.129161	0.390893
EFCAB14	4.86304e-21	0.120448	0.345734
X2700038G22RIK	4.88445e-21	0.140473
NAA40	4.95177e-21	0.125062	0.377078
GM13889	5.18198e-21	-0.128434	-1.55985
GTF2IRD1	5.45752e-21	0.143986	0.388818
FGFBP1	5.66828e-21	-0.319932	-5.14843
CROCC	5.71236e-21	0.100407	0.531065
TMEM108	5.88981e-21	-0.172081	-0.491887
ANKRA2	6.04597e-21	-0.142883	-0.438279
EFHD1	6.18281e-21	-0.123902	-2.09283
GNB1	6.21296e-21	0.100089	0.184031
PDE4B	6.29478e-21	0.0285032	1.12446
CTPS2	6.9738e-21	-0.122093	-0.626022
NASP	7.4863e-21	-0.0888488	-0.106713
ISG20L2	7.56023e-21	0.141375	0.383178
AKIRIN2	7.71592e-21	0.112745	0.252586
MARK3	7.83325e-21	0.124206	0.308145
RPL12	7.91103e-21	-0.0495829	-0.0623237
JMY	8.96959e-21	0.112923	0.537821
POLR2I	9.38334e-21	-0.108948	-0.177313
SMC6	9.43185e-21	0.115473	0.221008
FKBP3	1.00628e-20	-0.0639596	-0.093694
RPS27L	1.01366e-20	0.0809359	0.121506
NAA20	1.01801e-20	0.142401	0.29706
GM26778	1.02013e-20	0.00400821	2.48241
DCP2	1.04096e-20	0.118285	0.288631
HHIP	1.12255e-20	-0.169207	-3.12461
DPYSL5	1.18949e-20	0.155279	0.450662
EIF4E2	1.21894e-20	0.100384	0.180699
SH3D19	1.29738e-20	-0.121901	-0.544036
CDC42SE2	1.37891e-20	0.111965	0.296982
OLFM1	1.45943e-20	0.134456	0.415033
RPL26	1.46501e-20	-0.0440309	-0.0582851
ACP5	1.47334e-20	-0.117489	-1.80492
TIMM10B	1.52968e-20	0.103453	0.286906
INSM1	1.58089e-20	0.0211511	1.19825
RHPN1	1.66146e-20	0.0554131	0.763725
RCBTB1	1.67117e-20	0.128094	0.382727
TIMMDC1	1.71368e-20	0.102222	0.447944
RPLP2	1.79187e-20	-0.0500653	-0.0693096
SNX15	1.9286e-20	-0.127158	-0.615522
GOLM1	1.9343e-20	0.13362	0.270978
ANXA2	2.04191e-20	-0.117067	-0.925606
GAR1	2.0683e-20	0.107747	0.221949
B3GNT5	2.3112e-20	0.10544	0.554603
RASL10B	2.42452e-20	-0.108445	-0.908261
TCEAL3	2.43462e-20	0.056511	0.794361
NDUFA13	2.44453e-20	-0.0963031	-0.150975
PTS	2.61044e-20	0.147006	0.386898
SGK3	2.67391e-20	-0.123209	-2.03979
ORAI1	2.68027e-20	0.0808342	0.423334
CD47	2.8648e-20	0.154562	0.376304
KCTD6	2.98913e-20	0.0717578	0.626354
COPZ2	3.01439e-20	0.0779343	0.647739
X1500009L16RIK	3.01907e-20	-0.135686
X6430628N08RIK	3.10119e-20	0.00427532
PID1	3.12639e-20	-0.128265	-1.08615
LSM7	3.33162e-20	-0.132194	-0.265163
FAM173A	3.36925e-20	-0.14127	-0.352905
PABPC1	3.43499e-20	0.0935474	0.165078
FAM169B	3.46535e-20	-0.206594	-3.46267
BUB1	3.52856e-20	0.131454	0.296302
KDM5B	3.6098e-20	-0.123655	-0.183422
GTF2E2	3.77559e-20	0.11745	0.24119
HSDL1	3.83374e-20	0.0790918	0.598756
LPAR1	3.84023e-20	-0.163563	-0.501157
BCKDHA	4.03576e-20	-0.142383	-0.430265
SMAD7	4.06276e-20	0.0496441	0.836257
AGR2	4.07328e-20	0.00145039	3.48737
ACTR10	4.17804e-20	0.130043	0.307682
BTRC	4.17926e-20	-0.137979	-0.52308
BANF1	4.30785e-20	0.0881203	0.160561
SLC35C2	4.31433e-20	0.117137	0.418637
CDC42SE1	4.4521e-20	0.122277	0.387988
XIST	4.83596e-20	-0.136544	-0.543138
PCDH7	5.24367e-20	0.0241733	1.16822
GRIK3	5.28199e-20	-0.110144	-1.01638
JADE2	5.76121e-20	-0.0962872	-1.48895
MT-ATP8	5.83346e-20	-0.13497	-0.280525
ZFP219	6.10502e-20	0.124092	0.33041
GOLPH3	6.10502e-20	0.114868	0.378765
ATP5F1	6.507e-20	0.0735662	0.1198
ZFP280C	6.53881e-20	0.150873	0.413433
MRPL41	6.80278e-20	0.121595	0.261612
RHOF	6.80278e-20	-0.11005	-1.78437
GPX1	6.81802e-20	-0.0966731	-0.149993
SOX9	6.90453e-20	-0.203789	-0.539324
RPL11	6.95799e-20	-0.0529954	-0.0821477
ZMYM5	7.04027e-20	0.131668	0.384053
MOBP	7.0531e-20	-0.254058	-4.2203
LETM1	7.19666e-20	-0.14078	-0.313553
SRM	7.33097e-20	0.127486	0.23767
X2700081O15RIK	7.48014e-20	0.123352
FAM96A	8.00623e-20	0.12446	0.263177
RPL29	8.05886e-20	-0.122602	-0.205277
SAPCD2	8.18961e-20	0.110704	0.489456
PYGO1	8.2205e-20	0.0570854	0.781677
HIVEP2	8.36952e-20	-0.123349	-1.8274
GRB14	8.48661e-20	-0.114617	-1.33547
ADPRH	8.57402e-20	0.152679	0.352492
SPATS2	8.79001e-20	0.126638	0.288315
GM9938	8.86864e-20	0.0282933	1.0912
ALG2	8.92933e-20	0.0895268	0.500213
CLDN5	8.99379e-20	-0.177143	-2.71076
BLVRB	9.00983e-20	-0.126015	-0.649506
PDE1A	9.15972e-20	-0.323466	-4.77787
OAF	9.34099e-20	-0.131581	-0.590958
FKTN	9.55424e-20	0.0998206	0.525328
KANSL2	9.56913e-20	0.127732	0.32137
CXX1B	9.92018e-20	-0.156884	-0.458802
CDK1	9.92905e-20	0.153656	0.326369
SLIT3	1.04009e-19	-0.140982	-0.867908
MED8	1.04168e-19	0.099483	0.19264
EIF4G2	1.07935e-19	0.0960638	0.148456
AMFR	1.12691e-19	0.120815	0.465354
TUBA1A	1.15314e-19	0.129692	0.212164
OSMR	1.20568e-19	0.00374753	2.59646
MYH14	1.23429e-19	-0.0985894	-1.2002
DGCR6	1.30744e-19	0.111663	0.220636
XKR4	1.32213e-19	-0.142872	-2.69746
SH3PXD2A	1.38594e-19	0.0489026	0.803621
MPPED2	1.40108e-19	-0.142201	-0.486006
SRSF7	1.42025e-19	0.0870966	0.152183
PEX5L	1.43626e-19	-0.123649	-0.96921
SYNCRIP	1.45295e-19	0.11485	0.23716
MICAL1	1.48685e-19	-0.127736	-0.600288
SPRED3	1.61949e-19	0.0739293	0.710857
WNT8B	1.86384e-19	-0.0227568	-0.500138
KCNK1	1.88075e-19	-0.135179	-0.503344
ARHGEF9	1.93341e-19	0.0489818	0.820054
TAF2	1.98998e-19	0.122753	0.391072
SSSCA1	2.07269e-19	-0.12658	-0.215057
NTNG1	2.08231e-19	-0.147602	-1.58312
CLDN3	2.09665e-19	-0.121469	-1.87634
HIPK2	2.12871e-19	0.147637	0.380719
MPV17L2	2.25279e-19	-0.127057	-0.553242
RASIP1	2.30734e-19	-0.100869	-1.04057
SPAG9	2.32024e-19	0.163979	0.382775
NME2	2.38444e-19	0.0921179	0.509923
PCNX2	2.45168e-19	-0.198287	-4.75009
RPL13-PS3	2.52695e-19	0.106197	0.207246
MET	2.60593e-19	-0.105879	-1.415
TMEM82	2.65643e-19	-0.10763	-1.17813
CDR2	2.77069e-19	0.0871932	0.468176
ATF4	2.7815e-19	0.11728	0.264897
DCK	2.80318e-19	0.138598	0.386638
RIPK4	3.01998e-19	-0.103193	-1.17426
HEBP2	3.04422e-19	-0.121018	-0.714185
GSTT3	3.61797e-19	-0.088587	-1.55883
DMD	3.68515e-19	-0.118909	-0.873891
RPS6KA4	3.69479e-19	-0.108471	-1.77157
GM42418	3.82552e-19	-0.346552	-0.609638
MRPS6	3.90024e-19	0.152232	0.322313
SPCS3	4.05517e-19	0.12241	0.40589
CASP8AP2	4.29929e-19	0.13327	0.26108
NPBWR1	4.43834e-19	0.00288329	2.70596
HMGCR	4.44591e-19	0.0962338	0.270532
LGALSL	4.55066e-19	0.0654616	0.572578
NKX2-1	4.96957e-19	-0.403822	-3.42426
ZMAT4	5.43496e-19	-0.101794	-1.24097
PSMA1	5.52775e-19	0.0905746	0.15133
BTBD2	5.58417e-19	-0.131098	-0.270855
NCS1	5.78735e-19	0.0871293	0.464023
GSTK1	5.87118e-19	-0.104338	-1.04495
HSD17B7	5.93106e-19	0.0716664	0.589643
TBRG1	6.13176e-19	0.0988077	0.18643
CCDC85A	6.20905e-19	-0.153845	-2.66526
MFSD14A	6.24847e-19	0.139208	0.393004
UBN2	6.3419e-19	0.123014	0.278926
VIM	6.64621e-19	0.161814	0.422772
ACADM	6.76998e-19	-0.137826	-0.321499
MRPL32	7.03857e-19	0.0974288	0.208524
AKT2	7.39235e-19	0.0966187	0.427413
CPNE4	7.6287e-19	-0.079745	-1.3492
CHD9	7.67431e-19	0.131795	0.472131
CLPTM1L	7.74899e-19	0.123822	0.395881
PLEKHJ1	8.05591e-19	0.0990548	0.183373
GPX7	8.34399e-19	-0.136751	-0.469307
PEX13	8.58439e-19	0.139477	0.372035
RNF2	8.98558e-19	0.141403	0.346117
TFDP1	9.09788e-19	0.122581	0.257704
CDC7	9.32235e-19	0.131869	0.394901
ATP2A2	9.4541e-19	0.130065	0.267614
LAP3	9.57266e-19	0.103475	0.209112
SHROOM2	9.71706e-19	-0.106418	-0.788971
RPS23	9.85879e-19	-0.0418466	-0.0497334
SNAPC5	9.89675e-19	-0.119097	-0.270815
ARCN1	1.02994e-18	0.139963	0.336182
PTPRA	1.07387e-18	0.126954	0.360947
FAM187B	1.08609e-18	-0.0891047	-0.915481
SCUBE3	1.14422e-18	0.0287871	1.03974
PITPNB	1.19343e-18	0.113085	0.262742
LRRN1	1.24774e-18	-0.121634	-0.585248
MT-ND4	1.26008e-18	-0.112767	-0.192857
RBM15	1.26167e-18	0.139082	0.392072
MPHOSPH6	1.28853e-18	0.11417	0.265596
X1700023F06RIK	1.30472e-18	-0.104666
TNS3	1.3142e-18	-0.134164	-0.593488
APITD1	1.31947e-18	-0.110354	-0.276131
LPL	1.32643e-18	-0.142628	-0.425668
COL9A3	1.38688e-18	-0.107281	-0.950019
MOB1A	1.3905e-18	0.122029	0.426374
AGPAT5	1.39078e-18	0.132045	0.296144
PLXNA1	1.52162e-18	0.0698516	0.402257
EFCAB1	1.57115e-18	0.0453387	0.809677
HSF2	1.57888e-18	0.131836	0.368642
NPAS1	1.61994e-18	-0.189503	-3.07108
PTP4A3	1.73019e-18	0.0882012	0.506047
RB1	1.76629e-18	0.0731086	0.608923
UBE2QL1	1.77286e-18	0.03474	0.911666
RAD18	1.77956e-18	0.117293	0.359947
KCNK2	1.87092e-18	-0.105792	-1.1518
GM561	1.89969e-18	0.108424	0.373464
PRKAR2A	1.91357e-18	0.100993	0.446234
ARHGAP18	1.93477e-18	0.022302	1.13367
KRTCAP2	1.93477e-18	-0.0913449	-0.143181
MT-CO2	1.9369e-18	-0.0959361	-0.156846
ATP5C1	2.22908e-18	-0.0899748	-0.135384
ESD	2.28296e-18	0.0893877	0.149426
SLC8A3	2.29995e-18	0.025156	1.07015
SH3BGRL	2.31582e-18	0.118581	0.231863
GSK3B	2.4567e-18	0.11684	0.23087
ATPAF1	2.46085e-18	0.0987679	0.33412
OXSR1	2.62755e-18	0.121634	0.417003
CDH4	2.75361e-18	0.0779592	0.582091
TIAL1	2.87303e-18	0.105954	0.245947
ITPR3	2.87303e-18	-0.0955813	-1.54912
DARS	3.18544e-18	0.117996	0.278091
NNAT	3.25126e-18	-0.16522	-0.293232
TMPO	3.31354e-18	0.0955183	0.181601
APPBP2	3.49081e-18	0.108409	0.27438
PATL1	3.53062e-18	0.0937342	0.495242
CTBP1	3.62825e-18	0.105757	0.223108
ALKBH5	3.70918e-18	0.127426	0.313519
SLC30A9	3.77084e-18	0.113934	0.295467
IARS	3.90721e-18	0.133177	0.334061
INTS6L	4.07083e-18	0.0662028	0.64917
USE1	4.08696e-18	-0.122396	-0.23882
TES	4.11529e-18	-0.125963	-0.586718
MFAP4	4.15906e-18	-0.106881	-0.802019
IGF2	4.3096e-18	-0.114864	-0.702179
HIST1H3E	4.38659e-18	-0.149295	-0.443749
AZI2	4.38756e-18	0.111792	0.399131
PORCN	4.59017e-18	-0.119611	-0.841044
TOMM22	4.70691e-18	0.094124	0.178689
TMEM17	4.75454e-18	0.0552654	0.635033
NCBP2	4.79567e-18	0.104269	0.208557
NSG2	4.85542e-18	0.0706267	0.338214
DDX20	4.95009e-18	0.118089	0.402704
BMPER	4.96561e-18	0.0177089	1.28021
DR1	4.98925e-18	0.119772	0.346128
AP3M1	4.98925e-18	0.11387	0.384449
VTA1	5.48854e-18	0.113205	0.290079
RRAGA	5.52718e-18	0.110448	0.238416
SSB	5.6232e-18	0.0769539	0.139237
HNRNPL	5.74912e-18	0.111641	0.21441
DDX39	5.91846e-18	0.0973098	0.179639
SUB1	5.91846e-18	0.0674223	0.117324
PDZD4	5.97969e-18	-0.14373	-0.408107
ECHS1	6.02475e-18	-0.112006	-0.200634
SV2A	6.21885e-18	-0.0989254	-1.17796
WNK3	6.3417e-18	0.122721	0.407572
TDRKH	6.49518e-18	0.104276	0.544484
SLC24A5	6.50592e-18	0.136999	0.259851
GLRA1	6.72391e-18	-0.198696	-3.29289
MYO6	6.92158e-18	0.0406697	0.869737
SLC16A11	8.0171e-18	-0.146039	-3.16317
RIMBP2	8.46576e-18	-0.0961156	-1.56794
CALN1	8.81823e-18	-0.114047	-0.734619
JUNB	9.01027e-18	0.0367145	0.871813
PPP2CB	9.64899e-18	0.127685	0.366283
HCCS	9.73655e-18	0.104824	0.454485
SAMD14	9.81006e-18	0.0776879	0.587299
CUL3	1.00232e-17	0.102889	0.204851
NFATC4	1.01873e-17	-0.108718	-0.699831
CCDC6	1.03458e-17	0.106512	0.393428
GM11587	1.12819e-17	0.00265364	2.77486
TMEM251	1.15632e-17	0.128104	0.390361
SNTB2	1.19782e-17	0.100953	0.478727
UGP2	1.19976e-17	0.0946863	0.434881
PREB	1.22238e-17	-0.134033	-0.307065
PDZD2	1.22372e-17	0.0599888	0.797716
ADK	1.22717e-17	0.124165	0.282561
X2200002D01RIK	1.26763e-17	-0.111238
SOS1	1.28855e-17	0.106197	0.483963
RIPPLY3	1.31494e-17	0.0172314	1.40157
ZFP113	1.34263e-17	0.0996136	0.449067
YPEL3	1.40013e-17	-0.132528	-0.526003
KNL1	1.46236e-17	0.139254	0.370056
GLRX5	1.4678e-17	0.0921153	0.176365
SLC25A39	1.48019e-17	-0.112149	-0.202691
PPIB	1.51894e-17	0.0860627	0.127608
SMARCA1	1.52818e-17	-0.144197	-0.367294
APRT	1.54267e-17	0.0873408	0.140184
WSCD2	1.62077e-17	0.0132453	1.44821
SLC45A2	1.62577e-17	0.00107389	3.63458
NKX6-1	1.67595e-17	0.0830744	0.406436
KTN1	1.75961e-17	0.102155	0.157073
RAB11FIP1	1.88922e-17	0.0899402	0.422942
HAGLR	1.88994e-17	-0.12798	-2.52008
KMT2E	1.90346e-17	0.135309	0.342713
AP1S3	2.01966e-17	-0.102878	-0.908585
KRR1	2.06546e-17	0.121137	0.289278
GMPS	2.06959e-17	0.0957776	0.167936
CEP170	2.09726e-17	0.12188	0.41391
AHCYL1	2.09848e-17	0.114005	0.293724
CAMK1	2.17169e-17	0.0762304	0.476218
PRKAB2	2.20217e-17	0.0598718	0.575618
GPR153	2.21073e-17	0.0551061	0.729188
FAM220A	2.27694e-17	0.110456	0.262853
ACACA	2.34131e-17	0.129157	0.403337
PPFIA1	2.34708e-17	0.127672	0.324863
RIIAD1	2.38974e-17	-0.0960089	-1.7057
NAPSA	2.40278e-17	-0.119041	-1.58679
EZR	2.41468e-17	-0.142866	-0.259031
BIRC5	2.4925e-17	0.0973844	0.188723
GBX1	2.50356e-17	-0.238226	-3.83334
FMO1	2.555e-17	0.00877711	1.84685
UBE2F	2.58336e-17	0.110462	0.257418
ARL6	2.6091e-17	0.109281	0.293548
HNRNPLL	2.63104e-17	0.115593	0.274682
RIOK3	2.63917e-17	0.106664	0.352181
SKA2	2.64261e-17	0.113264	0.342532
FAM122A	2.65577e-17	0.0766319	0.294126
CHMP4C	2.83127e-17	-0.0951696	-1.49036
IMPDH1	2.96003e-17	-0.134605	-0.363024
RNF220	3.04021e-17	0.12981	0.314106
TANC1	3.09198e-17	-0.110697	-0.614906
RING1	3.46766e-17	0.100414	0.481166
LMO7	3.63263e-17	-0.0954041	-0.997012
RGS2	3.63487e-17	0.0741575	0.682795
HN1	3.6578e-17	0.110654	0.21051
GM10273	3.71288e-17	0.0571539	0.676134
TMEM199	3.99397e-17	0.106853	0.300747
SDHD	4.1228e-17	0.113125	0.247471
RGL2	4.44703e-17	-0.101968	-0.471264
IST1	4.47635e-17	0.108711	0.452215
TECR	4.65543e-17	-0.0904004	-0.152578
ALKBH7	4.66459e-17	-0.132265	-0.452042
KIF1B	4.8908e-17	0.142704	0.32344
PLOD2	5.00648e-17	0.132253	0.33792
TMEM256	5.0202e-17	-0.111593	-0.219849
EEF1D	5.05451e-17	0.071007	0.116973
BCL2L11	5.10032e-17	0.146066	0.407564
NUDT9	5.47664e-17	-0.13171	-0.334638
IGFBP3	5.68278e-17	0.058443	0.688161
[truncated: 7,631 more rows]

## Sheet: PhenoGraph cluster 5
gene	P-value (FDR adjusted)	MAST Hurdle	logFC
OTX2	0	1.08289	2.26318
PAX6	0	0.618348	3.31774
SLC25A4	0	0.605717	0.945592
LIX1	0	0.590894	2.12295
EPHA7	0	0.488337	2.37
EHBP1	0	0.398762	2.11612
OTX1	0	0.318272	2.99946
CNTNAP2	0	0.258986	2.84074
SCUBE2	0	0.179212	2.46633
EMX2	0	0.104028	4.24161
DMRTA2	0	0.0708796	3.3431
EDARADD	0	0.0551274	3.32953
ARX	0	0.0475105	4.17171
DMRT3	0	0.0472588	3.87911
WNT8B	0	0.0377521	5.96375
WNT7B	0	0.0301946	4.01951
BARHL2	0	0.0139006	5.94261
RBP1	0	-0.869377	-2.24238
TAL2	1.28569e-300	0.334617	2.3093
NR2F2	8.68266e-294	0.562351	2.22697
NR2E1	7.08713e-277	0.0218281	4.12656
POU5F1	9.2272e-275	-1.68982	-4.23743
IRX3	1.06691e-272	-0.939624	-2.76848
SIX3	2.33094e-239	0.576331	0.914218
LHX5	8.45288e-239	0.382433	2.03695
EZR	3.18959e-234	-0.742735	-1.73529
GLI3	2.98667e-231	0.61811	1.27026
IGFBP2	3.68968e-226	0.83046	1.2181
RFLNB	2.66696e-223	0.310447	1.66777
X2510009E07RIK	1.34086e-222	0.173495
MECOM	1.83607e-218	0.107928	2.38925
PDZPH1	1.79729e-215	0.27718	1.74432
FILIP1	3.32996e-215	0.0231989	3.68769
NAV1	1.60753e-211	0.579168	1.31089
ZFHX4	2.14618e-210	0.266009	1.85097
AES	5.09817e-210	-0.654907	-1.66588
CLU	1.64897e-209	0.177126	1.92458
KHDRBS3	1.93659e-209	0.519597	0.934127
X3632451O06RIK	2.54709e-209	0.308779
STK26	1.32438e-201	0.120734	1.9414
DKK1	7.47686e-200	0.238485	2.50404
FGFR1	2.28691e-194	-0.509329	-1.11302
IRX5	1.29124e-191	-0.749251	-2.25191
TPBG	2.33685e-188	0.456977	1.30797
ZFP503	1.3775e-183	0.587211	1.60121
CFAP77	3.02485e-183	0.0485238	2.74996
EDN1	1.74869e-180	0.0906068	2.43892
GBX2	5.23821e-180	-1.09219	-4.09655
CD24A	2.04258e-179	-0.469577	-0.948691
SRCIN1	2.64839e-178	0.143272	1.91977
GM28050	3.06568e-177	0.0405775	2.75119
PHLDA1	4.72835e-174	0.543565	1.55942
PALLD	3.44372e-173	0.61505	1.22777
ID3	4.8782e-173	0.805056	1.16565
IRS4	2.00163e-171	0.507124	1.6794
EPB41	2.04239e-164	0.43655	0.826689
CHCHD10	8.00871e-158	-0.849634	-2.4558
EPCAM	8.88796e-158	-1.10093	-2.84159
DMRTA1	9.90471e-155	0.0269773	3.09586
SCD1	3.94219e-154	0.215792	1.49577
FZD4	1.14399e-152	0.08836	2.19759
GM1673	6.71626e-151	0.522593	0.801974
STOX2	1.65718e-145	0.518008	0.998737
FST	1.75241e-145	-1.1424	-2.33557
GSC2	7.26367e-145	0.026555	3.13968
SEMA3A	1.57379e-144	0.0735991	2.32253
MEIS2	3.85067e-143	-0.688867	-1.41023
GLRX	5.34641e-143	0.265775	1.27793
UPP1	2.00714e-142	-0.977543	-3.16286
RNF152	1.31086e-141	0.0782795	2.20955
WNT5A	1.82298e-141	0.172576	1.61197
CDH1	2.06015e-141	-0.852471	-4.15183
IGFBP3	4.46409e-141	0.112531	1.9045
LRRTM3	5.06493e-141	0.0931515	2.1014
RBPMS2	2.01811e-140	-0.483646	-1.47994
ZIC3	1.04758e-139	-0.616615	-1.8515
BARHL1	4.72925e-138	0.0187258	3.60078
CDH2	2.7877e-137	0.749868	1.04128
AUTS2	2.9435e-137	-0.408659	-0.975852
GUCY1A3	8.17906e-136	0.0253352	2.88436
HMGN5	3.42253e-135	-0.37944	-0.800163
ATPIF1	1.42288e-134	-0.266055	-0.437451
L1TD1	1.44942e-134	-0.999374	-4.39035
CLCN3	1.59761e-134	0.412635	0.786688
PCDH18	2.6136e-132	0.285975	1.32207
H2AFY	5.34079e-131	0.413828	0.68106
TUBB3	8.82548e-131	0.450774	1.15455
WNT8A	3.82331e-130	-1.17115	-7.27279
EN1	3.84862e-130	-1.89004	-3.66644
STMN2	6.40594e-130	-0.570943	-1.18122
DNMT3B	8.12983e-130	-0.602557	-1.11895
VEGFC	8.38203e-130	0.0573527	2.23376
RPL28	1.60436e-129	-0.144784	-0.210654
WSCD1	1.63438e-128	0.250107	1.37783
E330013P04RIK	1.94531e-127	0.0201161	3.09935
IFITM1	5.10777e-126	-0.521038	-1.12437
SOX9	6.1738e-126	0.412508	1.34968
TMEM108	2.77841e-125	0.349972	1.22832
CERS4	3.59194e-125	0.21119	1.4165
SLC9A3R1	4.0734e-125	-0.425563	-1.04495
FABP7	1.93792e-124	-0.665104	-2.9708
CRABP2	3.81467e-123	0.747583	0.893833
FABP5	3.07848e-122	0.220752	0.323519
PIM2	5.76551e-122	-0.719046	-1.85852
MGARP	1.36419e-121	0.247628	1.17514
SRSF9	1.25703e-120	0.279426	0.442796
HSPB1	9.57514e-120	-0.637843	-5.20102
RAVER2	5.94813e-119	0.2038	1.1613
TENM4	8.05716e-119	0.540303	0.99567
MTSS1	3.47747e-118	0.321459	1.10381
FEZF2	4.62752e-118	0.105275	2.00312
ATP5K	1.41544e-117	-0.349368	-0.585131
IFITM3	1.73466e-117	-0.504718	-1.6644
IPO5	8.80181e-117	0.321981	0.538524
CKB	6.0099e-116	-0.57497	-1.80644
RPL18A	1.92064e-115	-0.136626	-0.198168
NRIP3	6.81974e-114	0.0548742	2.27657
SLC1A3	2.16054e-113	-0.505239	-2.31139
HOXA1	5.23603e-113	-2.28566	-7.15595
PGM2	1.02274e-111	-0.392404	-1.35818
PLCB4	1.78818e-111	0.300969	1.06082
TOX3	1.85701e-111	0.535639	1.01104
MTCL1	2.13315e-111	0.38277	0.907377
GAS1	1.29144e-110	0.426014	0.996544
NTF3	2.43154e-110	0.0221126	3.13708
NDN	2.88717e-110	0.46279	0.781635
HOXB1	2.72498e-109	-1.78549	-7.28558
UCHL1	4.43398e-109	0.451443	0.921676
AQP4	1.46891e-108	0.0167121	3.01119
MAOB	1.37392e-107	0.0840243	1.78989
RPS8	2.94336e-107	-0.120471	-0.177817
PAK3	2.0396e-105	0.208095	1.4043
PKDCC	2.05078e-105	-0.502338	-1.44731
CXCL12	3.45264e-104	-0.971726	-4.29037
SERF1	7.86479e-104	0.511293	0.786478
IMMP1L	2.47915e-103	0.305711	0.553239
TMEM38B	2.50154e-103	0.20505	1.18799
FEZF1	2.58216e-103	0.188372	1.16634
APELA	6.51625e-103	-0.920774	-4.77105
BEX3	2.19265e-102	-0.292873	-0.443576
LHX2	3.14624e-102	0.30716	1.38201
CHST2	3.92088e-102	0.376513	1.16093
NDUFB8	7.58585e-101	0.215121	0.317853
SV2B	1.17457e-100	0.00589279	4.10198
GNB2	1.37237e-100	-0.271701	-0.532649
WLS	4.55835e-100	0.689939	0.984147
CYP26A1	3.23653e-98	-0.99386	-3.96215
ECI1	7.95625e-98	-0.450383	-1.68455
RPL37	1.43894e-97	-0.203799	-0.30868
GM10076	8.8402e-97	-0.500225	-0.751459
HOXB2	9.0041e-97	-1.27904	-3.83278
ZFP365	9.0963e-97	0.0733345	1.75583
TMEM132C	2.31948e-95	0.163127	1.40695
ALYREF	3.5513e-95	0.283855	0.436419
FAM204A	1.59836e-94	0.317263	0.62332
BRINP2	9.79674e-94	0.0262416	2.61525
PCSK1N	1.45395e-93	0.697855	0.99182
GCSH	1.54516e-93	0.277555	0.493289
ASTN1	4.66237e-93	0.0898928	1.55882
MAPKAPK2	7.47926e-93	0.26348	0.921402
EXOC5	7.66751e-93	0.350824	0.866301
MKRN1	4.01293e-92	-0.344285	-0.755444
APOE	5.52261e-92	-0.435693	-0.915751
APOC1	1.83182e-91	-0.545922	-2.99006
NOG	3.10629e-91	0.0525895	2.09508
PLAGL2	8.12954e-91	0.318211	0.874819
NDUFA12	1.27523e-90	-0.300823	-0.547101
FGFR2	1.42035e-90	0.354939	0.960433
GM42637	7.47587e-90	-0.576745	-3.59225
CTXN1	1.2548e-89	0.313889	0.709327
TGIF1	1.46344e-89	0.344281	0.691802
UNC119	1.46344e-89	0.321741	0.637914
FUOM	1.82745e-89	-0.602209	-4.16381
ATP5L	2.12432e-89	-0.256374	-0.437517
NECAB2	2.31211e-89	0.159625	1.30113
SEPT4	3.60902e-89	0.077738	1.66495
VRTN	2.71949e-88	-0.672044	-4.49022
IRX1	5.40906e-88	0.239487	0.938665
RASGRP2	7.22426e-88	-0.427186	-1.17504
KLHL13	8.04384e-88	0.200498	1.04342
GUCY1B3	1.49724e-87	0.0201497	2.6466
HMGB3	1.80348e-87	0.223959	0.34186
RAB25	2.89767e-87	-0.624992	-3.34311
CPE	1.20754e-86	0.30096	0.786268
H2-K1	1.48972e-86	0.422619	0.784535
CLDN6	1.52918e-86	-0.734255	-4.07695
TMEM256	1.69138e-86	-0.27744	-0.575459
PAPSS1	3.29023e-86	0.274917	0.641708
LRRN1	3.29023e-86	0.131063	1.22302
HDAC6	7.20411e-86	0.415371	0.899158
GRTP1	1.40374e-85	0.198336	0.972326
EMX1	1.73539e-85	0.0117729	3.14298
SALL4	4.52058e-85	-0.341711	-0.765419
GRRP1	5.47854e-85	0.228054	1.05732
ARHGEF9	6.52428e-85	0.0757486	1.64497
DLL1	1.26451e-84	0.117235	1.57098
WNT5B	3.25475e-84	0.146572	1.29939
APP	7.835e-84	0.288533	0.85829
YBX3	9.72896e-84	0.233762	0.379725
HESX1	1.26499e-83	-0.715263	-1.99556
TLE4	5.5173e-83	0.56791	0.786886
COX8A	5.5173e-83	-0.179824	-0.272986
CRB2	1.29941e-82	0.1879	1.06613
SCD2	1.40901e-82	0.335708	0.573606
SORBS2	4.39902e-82	0.203808	1.20211
ZFP703	1.49352e-81	-0.686264	-2.35025
PRTG	2.64982e-81	0.36107	0.57595
ASB4	5.5494e-81	0.0417191	2.11108
HNRNPA1	9.86019e-81	0.140151	0.209686
EID1	1.95106e-80	0.248566	0.408627
TMEM238	2.27937e-80	-0.460028	-2.19052
H3F3A	2.70481e-80	0.147124	0.217756
HOPX	4.05861e-80	0.208665	1.30543
YWHAQ	5.03296e-80	0.183086	0.280028
RPL34	7.44834e-80	-0.125966	-0.185152
PHOX2A	1.80517e-79	-0.604761	-2.96304
RPS29	3.90978e-79	-0.211595	-0.312019
FGF3	1.20527e-78	-0.684556	-3.30723
SNRPN	1.27763e-78	-0.309256	-0.653387
LMO4	2.22195e-78	-0.311706	-0.670275
HIPK2	4.79134e-78	0.343655	0.716133
ELP4	3.14411e-77	0.282804	0.637106
AP1M2	5.32846e-77	-0.50922	-3.56849
RPL36A	2.62777e-76	-0.121945	-0.179459
HES3	4.25345e-76	-0.621521	-1.47033
FBLIM1	5.22737e-76	-0.457105	-2.42215
HPF1	1.56393e-75	0.219506	0.367428
GREB1L	3.75361e-75	-0.309252	-0.83762
ADA	5.09002e-75	0.057156	1.66901
RAPH1	2.36503e-74	0.31704	0.780483
RUFY3	3.92813e-74	0.224345	0.988206
P3H2	6.08456e-74	0.0714564	1.56744
LRTM1	6.34753e-74	0.01545	3.04015
CACYBP	1.30685e-73	0.200724	0.314991
DNAJC24	1.86864e-73	0.285283	0.563073
NR2F1	2.24637e-73	0.357641	0.598215
IGDCC3	2.39432e-73	0.40844	0.937787
X1700025G04RIK	1.52112e-72	0.288331
MIR17HG	3.15086e-72	0.369871	0.747949
ZFHX3	3.56161e-72	0.306179	0.951021
PTPRM	5.51951e-72	0.0336246	1.9843
DDAH2	7.24579e-72	0.274665	0.478906
RGMB	2.23272e-71	0.163979	1.18834
EBF1	3.17393e-71	-0.449431	-2.00738
CHN2	4.15909e-71	0.0907567	1.37331
RPS21	7.98974e-71	-0.163956	-0.242103
PLA2G16	8.86742e-71	-0.347386	-1.80946
LFNG	1.56378e-70	0.161442	1.13303
SEMA6A	1.84863e-70	0.219076	1.08457
LGR4	2.29884e-70	-0.354895	-1.44685
NTM	4.58838e-70	0.0450505	1.81472
DDIT4	6.0648e-70	-0.361885	-0.900118
ADAMTS9	1.36479e-69	0.126973	1.27434
ROBO2	1.50344e-69	0.0861141	1.48801
IFT57	3.50263e-69	0.249442	0.790707
FRZB	4.00866e-69	0.136566	1.12168
GM3764	4.23132e-69	0.00816514	3.43527
C1QL1	5.34808e-69	0.193776	0.954619
ZIC1	5.5995e-69	0.0723511	1.87136
FAM49B	2.80399e-68	0.268605	0.485395
SLC25A5	4.31852e-68	-0.223369	-0.380155
TXN1	6.36917e-68	0.154533	0.232187
PSAT1	4.1107e-67	0.276216	0.500587
NANOG	5.00176e-67	-0.625439	-4.2778
X6330403K07RIK	6.02592e-67	0.298134
LGR5	1.68076e-66	0.0331624	2.05632
GM27032	2.82443e-66	0.138464	1.17462
SIKE1	2.89405e-66	0.300208	0.614554
NUP62CL	3.55334e-66	0.106256	1.16924
NHS	8.57487e-66	0.143595	1.10143
VAMP8	1.26605e-65	-0.338387	-1.4275
FZD5	1.69173e-65	-0.587082	-2.1495
SOX6	3.51519e-65	0.058334	1.67177
RPL6	3.61841e-65	-0.135215	-0.203455
DPYSL3	3.75529e-65	0.212355	0.86622
GALT	1.32734e-64	-0.374787	-2.3781
X1700027J19RIK	3.84043e-64	0.270077
PRKCI	4.09626e-64	0.205264	0.868173
HMGN3	4.75329e-64	0.337959	0.619796
TBC1D4	6.67685e-64	0.0853599	1.2433
PTCH1	6.92467e-64	-0.533767	-1.3448
ENPP2	7.03168e-64	0.0525616	1.57255
ATP5B	1.60794e-63	-0.197731	-0.309952
NKX1-2	3.03862e-63	-1.06827	-4.85992
FAM110B	4.179e-63	0.129846	0.982321
SPINK1	5.23767e-63	-0.52581	-3.15331
FAM189A2	5.36357e-63	0.0467824	1.78501
UQCR10	8.05746e-63	-0.187743	-0.31388
NDRG2	8.05746e-63	-0.440587	-3.18683
ZBTB16	1.03363e-62	0.290699	0.871153
ENO1	1.10068e-62	-0.194311	-0.289278
LAMTOR4	1.92483e-62	-0.232629	-0.534808
SLIT2	3.50554e-62	0.0912963	1.41967
DCLK1	3.60535e-62	0.101724	1.23044
RBM11	4.16192e-62	0.0280586	2.11886
ZFP36L1	5.09881e-62	0.390672	0.623458
RPS27	7.13448e-62	-0.163556	-0.238488
GTF2IRD1	2.38509e-61	0.278043	0.667095
TSPAN2	2.49634e-61	0.0918361	1.3107
ZFP608	3.77277e-61	0.301244	0.659595
PAX2	4.50543e-61	-0.429188	-1.25763
RPL37A	4.60008e-61	-0.145785	-0.215094
COL1A2	5.30844e-61	0.0822051	1.47844
TRIL	5.88629e-61	0.0716705	1.49364
GM10260	6.12261e-61	-0.219703	-0.346425
CRABP1	1.84751e-60	-0.659711	-1.22774
SNRPF	3.84198e-60	0.184915	0.278293
LAPTM4B	8.1444e-60	0.236539	0.771954
GPC6	8.23624e-60	0.28871	0.652156
RPL36	1.19619e-59	-0.13511	-0.196091
SLC7A3	1.67852e-59	-0.37685	-1.93203
SKIDA1	2.35753e-59	0.248572	0.794612
LIN28B	3.21072e-59	0.271602	0.510565
DPYSL4	3.47978e-59	0.107119	1.22271
PNP	4.43246e-59	-0.228385	-0.54388
RPA3	6.05173e-59	0.326836	0.51308
OAF	1.00342e-58	0.133623	0.972622
MYLK	1.34585e-58	0.217412	0.933726
LSM2	4.28915e-58	0.168606	0.273558
UTF1	5.97656e-58	-0.6139	-4.36473
SP9	9.36628e-58	-0.498807	-3.22508
OLIG3	1.10085e-57	-1.0629	-5.68358
MEG3	1.8513e-57	0.420284	0.633502
SPRY2	1.85447e-57	-0.43689	-1.38347
ZSCAN10	3.2571e-57	-0.326844	-1.526
MYL7	5.20416e-57	-0.350614	-2.38049
RPS9	5.80762e-57	-0.118487	-0.171267
LEF1	6.56245e-57	0.29375	0.775498
CADM1	7.17184e-57	0.278683	0.508148
PEG10	9.4373e-57	0.185103	1.03673
LARGE2	1.08032e-56	0.181419	0.895996
RPRM	1.28958e-56	0.191371	0.987325
ABCG5	1.48788e-56	0.0305738	1.90377
BTF3	2.53477e-56	0.113926	0.167734
OLFM1	4.5573e-56	0.207278	0.598069
COX7C	5.10274e-56	-0.154248	-0.229942
GLDC	6.16665e-56	0.234494	0.738062
GALK1	1.58511e-55	-0.214342	-0.468453
CHD1	1.85228e-55	0.203866	0.334582
ORMDL3	2.32124e-55	0.225866	0.601121
CXCR4	2.98597e-55	0.125041	1.10961
HMGN1	4.37854e-55	0.0973277	0.140735
CAPG	4.50102e-55	-0.340251	-2.12514
GPRC5C	5.22021e-55	-0.324009	-1.22547
SH3GL3	5.7583e-55	-0.332652	-2.24612
LMX1B	6.51679e-55	-0.353847	-1.86513
SH3GLB1	8.08665e-55	0.264852	0.51123
FOXD1	1.66717e-54	0.141528	1.27064
ATP5A1	1.66879e-54	-0.169117	-0.298272
PHLDA2	1.88993e-54	-0.383557	-1.57869
FGF15	2.22457e-54	-0.369931	-1.21001
SALL2	2.32409e-54	0.338043	0.599086
SSX2IP	2.65117e-54	0.207196	0.710855
DLK1	3.77251e-54	0.139657	1.19067
NKX2-9	4.52181e-54	-1.27039	-3.95939
SEMA3E	5.38031e-54	-0.685011	-4.08352
PIPOX	6.44405e-54	-0.279913	-1.40479
ZMYND8	8.07697e-54	-0.262065	-0.560358
NTRK2	1.71186e-53	-0.409602	-2.67199
X1700019D03RIK	2.23037e-53	-0.370487
CCNB1IP1	3.37936e-53	-0.609669	-5.27628
POLR2L	7.31561e-53	-0.273504	-0.65242
MSI1	7.67836e-53	0.268184	0.520406
CLDN7	1.32413e-52	-0.469607	-2.86669
EN2	1.37124e-52	-0.923625	-3.64081
DCDC2A	1.46645e-52	0.0376903	1.77792
GM11627	1.47668e-52	-0.289949	-1.47043
NKX6-1	1.50848e-52	-0.540056	-2.0584
CBX3	1.90205e-52	0.195306	0.301413
SPARC	2.25408e-52	-0.280958	-0.607262
PKM	2.55591e-52	-0.114509	-0.167584
MPP6	4.14957e-52	0.226571	0.393694
TNFRSF19	7.64977e-52	-0.333791	-0.902134
SPRED1	8.62564e-52	-0.314837	-0.818589
ECHDC2	9.7182e-52	-0.287946	-1.30634
WBP5	1.22343e-51	-0.175305	-0.288483
A330008L17RIK	1.27374e-51	0.00609285	3.20462
SYT11	1.35276e-51	0.287156	0.71377
CCND1	1.70941e-51	-0.291859	-0.562625
ISOC1	1.78584e-51	0.248937	0.518102
TGFB1I1	1.92124e-51	0.0508584	1.62823
FHDC1	1.92124e-51	-0.341421	-2.20809
DSG2	2.10928e-51	-0.398661	-3.12846
RPL35	2.71375e-51	-0.188089	-0.278301
CDX2	2.87682e-51	-2.1219	-8.25397
HOXA2	3.05221e-51	-0.82258	-3.76501
FZD1	3.53171e-51	0.0607156	1.37027
HIST1H2AP	4.21048e-51	-0.639484	-1.04385
OAT	5.17348e-51	-0.316074	-0.797672
HIST1H2AK	6.54572e-51	-0.503378	-0.938279
THBS1	6.59646e-51	0.125748	1.31046
MEX3B	8.95301e-51	0.26887	0.806189
SF3B6	1.51818e-50	0.160179	0.23789
INA	2.5608e-50	0.316649	0.758275
EFNA2	2.68488e-50	0.300257	0.78316
H2AFZ	3.76762e-50	0.101404	0.142019
ARSI	4.03231e-50	0.0262689	1.98589
OST4	7.53722e-50	0.191652	0.3138
IRX2	9.22117e-50	-0.426583	-1.37253
TSPO	1.63956e-49	-0.267847	-0.757037
BRI3	1.78903e-49	-0.193606	-0.370081
CECR2	2.53197e-49	0.225954	0.425339
RPS2	3.04722e-49	0.121267	0.174772
HSPA4L	3.22995e-49	0.207192	0.830946
GNA14	3.24695e-49	-0.47171	-3.59833
ZFP422	3.54676e-49	0.265003	0.492453
CABP7	4.78483e-49	-0.51091	-3.9108
FNDC3C1	6.55156e-49	-0.279807	-0.69193
A830018L16RIK	7.57989e-49	-0.319774	-1.7776
MRPL34	8.24168e-49	-0.242218	-0.412716
HELLS	1.50113e-48	-0.240795	-0.41307
LRPAP1	1.60913e-48	-0.247075	-0.73216
TTC9C	1.78e-48	0.235878	0.525609
NDUFA7	2.60195e-48	-0.145926	-0.240011
BAZ1A	3.16562e-48	0.299304	0.651128
EPB41L4A	3.42544e-48	-0.317303	-1.43907
RAB11FIP2	3.46864e-48	0.179759	0.703043
SIM2	3.72232e-48	0.0142659	2.59565
MIR124-2HG	4.19165e-48	0.264945	0.745222
DUSP9	5.7848e-48	-0.29649	-1.48437
DHX32	6.60671e-48	0.194397	0.713415
SLC15A2	8.81417e-48	0.0636349	1.10471
KCNA5	8.90593e-48	0.0218411	2.03263
IDI1	1.14123e-47	0.287832	0.583467
NR1H5	1.22352e-47	0.26091	0.574402
SOX12	1.28946e-47	0.24028	0.547683
MDGA2	1.28946e-47	0.0213332	2.15395
HES5	1.75462e-47	0.3056	1.04348
TMED2	2.29837e-47	0.201729	0.344263
TOMM7	2.38387e-47	-0.160378	-0.235424
CDX1	2.56891e-47	-1.00114	-3.47536
EPHB1	2.62601e-47	0.213436	0.81109
HN1L	3.83659e-47	0.217966	0.422324
CD9	4.10413e-47	0.242109	0.595146
PFDN2	5.91101e-47	0.176838	0.262693
LMO1	6.8198e-47	0.272233	0.53387
MEIS1	8.87152e-47	-0.3293	-1.25002
SCG5	9.94924e-47	0.189884	0.788137
RBM38	1.21358e-46	0.195904	0.680911
GRIK3	1.3432e-46	-0.291265	-2.28129
X1600014C10RIK	1.3509e-46	0.070158
ZFAND5	1.4878e-46	0.218954	0.386227
SP8	1.55964e-46	0.281123	0.733144
TMEM163	1.79131e-46	-0.297019	-2.20829
ADD3	1.88786e-46	-0.248488	-0.648463
PABPC1	3.0435e-46	0.157593	0.245544
MSX3	3.79205e-46	-0.640629	-3.17545
CACHD1	3.89433e-46	0.238468	0.665804
HSP90AB1	5.18214e-46	-0.124969	-0.182382
HSPB8	8.12408e-46	0.0394374	1.62799
TSHZ1	1.06332e-45	-0.376056	-1.79311
POLR3K	1.34717e-45	0.195684	0.350539
PDE7A	2.112e-45	0.231782	0.518596
SOX13	2.56744e-45	-0.261644	-0.816083
FAM216A	3.69067e-45	0.230875	0.524114
NSG2	4.43765e-45	-0.308939	-1.43699
GMFG	4.51912e-45	-0.262944	-1.45957
RPL18	4.91442e-45	-0.086987	-0.129523
PLS3	6.13545e-45	0.317314	0.524371
RPL38	7.41996e-45	-0.143638	-0.2126
EPHA1	7.98358e-45	-0.360495	-2.68439
MIF	9.594e-45	-0.10236	-0.146791
IVNS1ABP	1.03454e-44	0.218042	0.39581
SOX5	1.20848e-44	0.110567	1.01332
PCNT	1.23881e-44	-0.293661	-0.836477
ADD1	1.59078e-44	0.20912	0.560147
CGNL1	2.572e-44	-0.354294	-1.65306
SLC35B1	2.74202e-44	0.236167	0.467215
JAG1	2.80111e-44	0.22021	0.819237
HNF1B	3.61829e-44	-1.16089	-7.98455
ELAVL1	4.80574e-44	0.17616	0.298115
CELF2	5.0941e-44	0.299847	0.67242
PMCH	6.79023e-44	0.00120829	5.10694
CAR14	8.15026e-44	-0.252548	-0.663457
TIGD2	8.75488e-44	0.192827	0.650222
DSTN	9.17343e-44	-0.173324	-0.309202
PAX8	9.17343e-44	-0.509599	-2.52339
SMCO4	9.74759e-44	0.247423	0.468742
RPL10A	1.00216e-43	-0.0910759	-0.132067
RSL1D1	1.01592e-43	0.157031	0.262448
MARCH9	1.21258e-43	0.190576	0.542158
NIP7	1.27438e-43	0.187877	0.326859
COMMD3	1.75689e-43	-0.247473	-0.728514
JUND	1.87898e-43	0.276324	0.476253
ACER2	2.4606e-43	-0.291426	-0.648347
SHB	2.86765e-43	-0.266689	-1.51092
X2610027F03RIK	3.04167e-43	-0.805414
CCDC177	4.02847e-43	0.156698	0.79324
GRB7	4.02847e-43	-0.262429	-1.24533
OTX2OS1	4.29508e-43	0.0355837	1.67864
PTPRA	4.38015e-43	0.220871	0.556579
MTPN	6.71731e-43	0.194283	0.352622
ODC1	6.71731e-43	0.176582	0.293965
GGCT	7.79981e-43	-0.226282	-0.755052
NCAM1	1.01392e-42	-0.27182	-0.930937
MARK3	1.78311e-42	0.231596	0.455459
EAF2	1.81523e-42	0.0277477	1.70389
YWHAZ	1.89413e-42	0.1816	0.294886
ZFP266	2.20207e-42	0.225101	0.404086
FBN2	3.14041e-42	0.205393	0.82433
NECTIN1	3.15995e-42	0.186123	0.607991
LMO3	3.16985e-42	0.0905557	1.09205
TAGLN2	4.48312e-42	-0.258126	-0.599239
EFNB1	4.48312e-42	-0.30901	-0.781058
LMX1A	4.82448e-42	0.0281144	1.7773
HPRT	5.0636e-42	-0.233761	-0.519179
ATP5E	5.86614e-42	-0.133534	-0.198789
CDH8	6.46285e-42	0.006043	3.09545
ANXA11	7.16036e-42	-0.26903	-2.09585
NKX6-2	1.33053e-41	-0.642601	-2.83757
X5730559C18RIK	1.33306e-41	-0.226832
CLCN5	1.58309e-41	0.189207	0.573571
BST2	2.27151e-41	-0.254669	-0.911019
MAPK13	2.41181e-41	-0.301201	-2.50475
UBE2D3	2.42578e-41	0.145043	0.207319
MYO10	2.87183e-41	-0.254081	-0.584211
MYC	4.51044e-41	0.18092	0.847627
OAZ1	4.846e-41	0.100428	0.143898
ARHGEF26	5.00987e-41	-0.254013	-1.40684
FREM1	5.77274e-41	-0.369943	-2.85896
C430049E01RIK	7.29229e-41	-0.317005	-2.69609
PEG12	1.006e-40	0.206474	0.696808
PAX5	1.4089e-40	-0.381987	-1.49286
CENPV	1.5796e-40	0.190569	0.62976
BMP7	1.9825e-40	0.0955431	1.01314
ZFP706	2.09683e-40	0.153735	0.235564
ADGRL2	3.22151e-40	0.286033	0.515402
TNRC6C	3.81624e-40	-0.198588	-0.397297
MIAT	4.30197e-40	0.151853	0.891315
GNG3	4.85904e-40	-0.248469	-0.769597
RHEB	4.99918e-40	0.17653	0.300806
BCAM	5.12317e-40	-0.232711	-1.13055
PKIG	6.0771e-40	0.186504	0.334659
BTBD17	6.46522e-40	-0.285719	-0.965316
EPHA4	7.18644e-40	0.333096	0.554877
IGFBP4	7.36611e-40	0.227868	0.515018
PAM	7.91574e-40	0.19689	0.785586
ETV5	9.69127e-40	-0.268796	-1.57524
RNF7	9.76411e-40	0.143858	0.21973
CDK6	1.04657e-39	-0.227862	-1.26221
ZFP800	1.23515e-39	0.185395	0.746005
CYBA	1.36009e-39	0.209535	0.45849
SPARCL1	1.71105e-39	-0.442937	-3.31372
MEX3A	1.77476e-39	0.222587	0.423473
NECTIN3	2.08714e-39	0.225339	0.446595
ERAS	2.16455e-39	0.269096	0.43837
MAP1B	2.51541e-39	-0.212901	-0.372751
ZCCHC11	2.76129e-39	0.202037	0.354877
FOXA2	2.76487e-39	-0.815052	-3.31022
CPNE4	2.82176e-39	0.0273403	1.73119
MEOX1	3.01512e-39	-0.701627	-5.43079
CNN3	3.52137e-39	0.17253	0.296034
RPL13	3.59147e-39	-0.0865851	-0.126348
GSTM7	4.62428e-39	-0.309695	-3.12653
PTPRZ1	5.28664e-39	0.190813	0.844084
AKIRIN1	5.97709e-39	0.195068	0.392959
RAX	9.07382e-39	-0.0186162	-0.273477
KYNU	1.05481e-38	-0.40934	-3.83773
R3HDM1	1.10791e-38	0.223268	0.422425
FUBP1	1.18766e-38	0.134365	0.199582
OLIG2	1.25379e-38	0.0100784	2.90055
URM1	1.29159e-38	-0.213452	-0.684188
RPS14	1.66069e-38	-0.0715898	-0.104717
NEUROG1	1.83326e-38	0.0142854	2.73409
LHPP	2.13528e-38	-0.253945	-0.890048
RPL31	2.38389e-38	-0.0984492	-0.146596
EEF1E1	2.53901e-38	0.189903	0.349596
YAF2	2.60468e-38	0.223078	0.442837
NDUFC1	2.64872e-38	-0.154523	-0.258218
KCNA1	3.15669e-38	0.0405173	1.33998
F2R	3.88849e-38	0.21917	0.591028
FOXB1	4.81871e-38	-0.343368	-0.779396
RPL13A	5.5796e-38	-0.169737	-0.298658
PAFAH1B2	5.94771e-38	0.194654	0.368827
ALDOA	6.51487e-38	-0.109848	-0.158495
MORF4L2	6.59396e-38	0.179409	0.277001
FLRT3	6.74476e-38	0.337167	0.618807
NEXN	7.04806e-38	0.0945385	1.05747
COL4A6	7.11836e-38	0.0543718	1.21846
RPL9-PS6	8.2159e-38	0.157359	0.258346
PPA1	8.76206e-38	0.143542	0.217414
ATP5O	9.7267e-38	-0.149727	-0.251159
SOX11	1.07521e-37	0.204836	0.324924
RPL14	1.11621e-37	-0.078701	-0.114033
EIF1A	1.61147e-37	0.181421	0.316965
SDF2L1	2.13821e-37	0.223049	0.420769
DOCK7	2.30032e-37	0.238274	0.52522
ESRP1	2.60586e-37	-0.325116	-2.84105
COL18A1	2.62841e-37	-0.213714	-0.473906
FAU	2.74158e-37	-0.0973061	-0.145656
RHOA	2.76111e-37	0.136163	0.2155
FSD1L	3.41535e-37	0.158463	0.745762
GNB1	3.43208e-37	0.147829	0.244955
BCCIP	3.85608e-37	0.180932	0.323019
PLATR10	4.38068e-37	-0.669443	-6.32873
PCNP	4.58873e-37	0.181792	0.318321
CLDN10	4.70228e-37	-0.356921	-1.99042
GALNT1	5.15818e-37	0.245638	0.509892
MAPK3	6.06236e-37	-0.191071	-0.472912
CD59A	6.9783e-37	0.12475	0.821373
AXIN2	8.26881e-37	0.25165	0.698411
GPX4	9.28859e-37	-0.158519	-0.256498
CCND3	9.34024e-37	0.174774	0.325667
MEX3D	9.57315e-37	0.188262	0.574002
SOBP	9.68108e-37	0.0880674	0.960205
ARF4	1.27599e-36	0.174899	0.302914
POU3F2	1.47761e-36	0.171105	0.796429
NUDCD2	1.49058e-36	0.150087	0.252043
LLGL2	1.89324e-36	-0.25176	-1.96787
FAM57B	1.95189e-36	-0.235478	-0.896765
RPS19	1.97652e-36	-0.078174	-0.110979
YAE1D1	2.00224e-36	0.186062	0.337842
MARCKSL1	2.0392e-36	0.127351	0.176879
TENM3	2.49399e-36	0.224547	0.557562
FABP3	2.62132e-36	-0.215135	-1.57487
TRIB2	2.80523e-36	-0.235762	-1.23035
SP5	3.20669e-36	0.221964	0.950477
BCAS2	3.28368e-36	0.139716	0.195182
RAB38	4.17999e-36	0.064337	0.992955
NID2	4.46369e-36	0.080082	1.00933
PFN1	4.48385e-36	0.109778	0.145559
FAM171B	4.73916e-36	0.136199	0.793583
RPL36AL	4.89668e-36	-0.106706	-0.165261
SEZ6	5.02971e-36	-0.312217	-2.87613
CMTM7	5.16099e-36	0.194831	0.48896
IRS2	6.16544e-36	-0.221649	-0.800691
MAPK1IP1L	6.85865e-36	0.212145	0.407346
PPM1H	1.24141e-35	0.0259361	1.64719
PDLIM1	1.29455e-35	-0.238117	-1.42027
ACOT7	1.29523e-35	0.202097	0.558065
YWHAB	1.76374e-35	0.134235	0.212663
SHROOM3	1.83997e-35	-0.230208	-0.867693
TOMM5	1.86666e-35	0.150554	0.247088
TTR	2.25685e-35	-0.475453	-4.18186
PPP2R5C	2.65297e-35	0.176758	0.461125
MT-ND6	2.77686e-35	0.297289	0.543093
CELRR	2.86585e-35	-0.488576	-4.56688
NDUFS4	2.87037e-35	-0.151387	-0.303513
SELENOP	3.62702e-35	-0.311392	-2.18644
EPS8	5.62956e-35	-0.232287	-1.03559
MRPL42	6.75136e-35	-0.15323	-0.286339
CAR3	7.44783e-35	-0.222651	-1.54192
CAPSL	7.52419e-35	-0.245978	-2.44458
POU4F1	7.84684e-35	0.0305195	1.55409
IGSF3	1.03407e-34	0.0938574	0.763139
SALL3	1.22716e-34	0.196446	0.563711
ETV1	1.27152e-34	-0.223235	-1.77348
VGLL3	1.2947e-34	-0.903882	-3.67775
ERDR1	1.40051e-34	0.188895	0.290422
SRP9	1.46269e-34	0.160066	0.264976
ROBO3	1.49254e-34	-0.441886	-4.03309
KDELR2	1.62092e-34	0.189773	0.347904
ILDR2	1.70871e-34	0.329753	0.548871
SPIN4	1.72635e-34	0.0444505	1.33922
SNHG20	2.0284e-34	0.213874	0.43193
TMEM263	2.2936e-34	0.163279	0.649038
SPTSSA	2.29862e-34	0.162479	0.282386
KDF1	2.33785e-34	-0.316609	-3.51468
HIST3H2BA	2.62552e-34	-0.223221	-0.713645
OPCML	2.69116e-34	-0.339641	-1.86929
PCDH17	2.88935e-34	0.0673504	1.08071
PLAGL1	2.99999e-34	-0.298224	-2.20809
COX20	3.76536e-34	-0.206117	-0.561557
AU022754	4.39301e-34	0.00217576	3.6677
TCEAL5	4.41567e-34	-0.202988	-1.09893
COX6A1	4.60863e-34	-0.142954	-0.26152
RBPMS	5.19329e-34	-0.199123	-0.519556
FYTTD1	5.57587e-34	0.182311	0.353961
X2900011O08RIK	6.12937e-34	-0.242286
TTC3	6.67288e-34	0.162258	0.264723
CASK	6.7188e-34	0.148562	0.704939
AHCYL2	6.80728e-34	0.148756	0.597782
GNGT2	1.0878e-33	-0.202547	-1.28038
GSTT1	1.48788e-33	-0.231099	-2.14111
TAB2	1.67573e-33	0.236087	0.473937
PHLDA3	1.69598e-33	-0.309159	-1.16964
TSPAN17	1.73416e-33	-0.454934	-4.64911
RBM3	1.79105e-33	0.128756	0.199706
H2AFY2	2.1167e-33	0.160179	0.263816
KDM5B	2.1167e-33	-0.17603	-0.321185
RNH1	2.21367e-33	-0.20695	-0.67493
PMAIP1	2.63184e-33	-0.203756	-1.54903
RAC3	3.17705e-33	0.157171	0.506655
RBMS2	3.51027e-33	0.183976	0.436031
RIPPLY3	3.55931e-33	0.0201432	1.8738
CRB3	3.68804e-33	-0.272816	-2.13761
ZFYVE9	3.81655e-33	0.181997	0.548368
RAD23B	4.19954e-33	0.160201	0.278426
CD2AP	4.48597e-33	0.185625	0.339937
NCBP1	4.54948e-33	0.165591	0.307836
SKAP2	4.7527e-33	-0.234217	-0.88707
TFDP2	5.33207e-33	-0.188807	-0.496632
RPL8	5.51495e-33	-0.0782768	-0.109617
MEST	6.15454e-33	0.410408	0.552638
RAP2C	6.3325e-33	0.124549	0.549588
SPON1	6.62784e-33	0.18346	0.557127
GDF11	6.97282e-33	0.1095	0.747826
POLR2M	7.38809e-33	0.141809	0.219971
ESD	7.45331e-33	0.132677	0.202296
ARHGAP29	8.2277e-33	-0.200941	-0.665906
RPL41	8.82007e-33	-0.0930681	-0.139283
TSPAN6	8.90919e-33	0.168181	0.283569
TUBA4A	9.50224e-33	-0.209392	-2.01278
UBE2N	9.61531e-33	0.133668	0.206059
NEK1	1.04936e-32	0.164965	0.529269
SLC7A7	1.47512e-32	-0.329261	-3.25674
ZIC4	1.55496e-32	0.0142192	2.17487
GLIPR2	1.62005e-32	-0.227801	-1.48195
HIST1H4H	1.82426e-32	-0.233831	-1.03038
PDZD8	1.85395e-32	0.183359	0.502102
ID2	1.8553e-32	-0.319762	-0.601292
JPH4	2.01279e-32	-0.229679	-1.05087
IKZF2	2.0726e-32	0.162531	0.700279
FIGN	2.07393e-32	0.252597	0.573182
ADAMTS19	2.12828e-32	0.0468689	1.22295
RRBP1	2.1458e-32	-0.186051	-0.330814
GSC	2.27481e-32	-0.447583	-2.77586
FZD8	2.33667e-32	-0.227486	-1.00642
AR	2.40918e-32	-0.19562	-1.38127
ABTB2	2.58903e-32	0.0205595	1.75947
JAM3	2.76413e-32	0.220643	0.425911
GRB10	2.88991e-32	-0.193803	-0.405677
GM10020	3.34702e-32	-0.222811	-0.591063
NHP2L1	3.5577e-32	0.108682	0.162738
SARNP	3.8106e-32	0.154382	0.235951
STX3	4.3724e-32	-0.224741	-0.994827
BLVRA	4.42047e-32	-0.205416	-2.29914
GM8797	4.88234e-32	0.191985	0.341955
BIN1	6.75076e-32	0.187865	0.437222
GM5786	7.5779e-32	0.204052	0.518155
NDNL2	8.85459e-32	0.181482	0.355975
CSNK1E	9.921e-32	0.169493	0.30189
NDUFB7	1.0805e-31	-0.130733	-0.258295
NNAT	1.0805e-31	-0.242052	-0.468122
SHISA2	1.17271e-31	0.209917	0.551652
CHST15	1.39318e-31	0.0482952	1.25009
RLBP1	1.57464e-31	0.00692311	2.56774
TUBA1B	1.71782e-31	0.119542	0.184949
FJX1	1.94271e-31	0.243688	0.505258
CFL2	1.947e-31	0.183599	0.345597
TLE1	1.97713e-31	0.182502	0.525525
NRP1	1.9812e-31	0.0767601	1.04573
CYTL1	2.04524e-31	0.0172249	1.92273
MED30	2.4476e-31	0.192613	0.363455
RBBP4	2.47155e-31	0.131294	0.205911
FXYD7	2.81864e-31	-0.254171	-2.37891
EPB41L5	3.1399e-31	0.195003	0.521672
SH3BGRL	3.35472e-31	0.182069	0.322707
RABGGTB	3.4692e-31	0.196201	0.373717
EID2	3.88236e-31	0.192701	0.398718
KLHL29	3.95665e-31	0.0400681	1.28608
FMO1	4.50155e-31	0.00949503	2.33434
NUAK2	4.68848e-31	0.189062	0.621255
RPS26	4.78967e-31	-0.0725372	-0.104745
GABRG1	5.16772e-31	-0.362404	-3.24038
GSTK1	6.29715e-31	-0.198688	-1.90894
DCUN1D1	8.15327e-31	0.187467	0.407045
RARG	8.15327e-31	-0.210313	-0.985503
TRMT10C	8.24508e-31	0.203328	0.426178
CROCC	8.65461e-31	0.130852	0.656504
FZD10	8.88138e-31	-0.160877	-0.821384
CACNA2D3	9.80453e-31	0.00574953	2.91872
PSMA3	1.00457e-30	0.109745	0.159437
CDH6	1.00773e-30	0.0455752	1.2184
FAM132A	1.05413e-30	0.0823739	0.880547
MIS18A	1.11029e-30	0.205329	0.424697
PPP4C	1.20104e-30	0.178008	0.327117
EFR3A	1.22637e-30	0.183998	0.468563
DCK	1.31965e-30	0.196693	0.482408
ATP5J2	1.39869e-30	-0.10666	-0.170897
GYG	1.44913e-30	0.151712	0.5371
DENND1B	1.56184e-30	0.0897998	0.788478
TRIM71	1.56184e-30	-0.161471	-0.330968
CHCHD2	1.58475e-30	0.0820794	0.117317
HNRNPH2	2.27374e-30	0.15891	0.293461
MRPL50	2.31027e-30	0.178146	0.344542
DAP	2.40271e-30	-0.182099	-0.5744
IGSF9	2.65812e-30	0.160595	0.534472
ARID3B	3.45207e-30	-0.223338	-0.553
CAR4	3.4713e-30	0.308943	0.572594
N4BP2	3.70339e-30	0.227778	0.464651
SNHG6	3.70851e-30	0.198728	0.385954
HNRNPK	3.94398e-30	0.105455	0.163929
MKRN3	4.19647e-30	0.115181	0.814417
HOMER2	4.86525e-30	0.130478	0.65533
ATP2B4	5.35227e-30	-0.248304	-2.20184
PPM1N	5.88743e-30	0.0619195	1.01763
CFC1	6.47172e-30		-25.4298
DYNC1H1	6.4837e-30	-0.227959	-0.534053
SOX4	6.51613e-30	0.187389	0.306625
IER5	6.55351e-30	-0.21804	-0.76251
CFAP20	6.96696e-30	0.153504	0.269874
FZD3	7.07796e-30	0.254151	0.522659
MACROD2	8.65942e-30	0.164823	0.525829
FGF8	1.04812e-29	-0.327971	-1.1532
RCN3	1.22223e-29	-0.198772	-0.610118
COX6B1	1.25187e-29	-0.103627	-0.161755
PCDH1	1.31406e-29	-0.19814	-1.22286
PTPRD	1.35186e-29	0.07029	0.98762
MSRB1	1.42907e-29	-0.195415	-0.673514
ZKSCAN3	1.5593e-29	0.179834	0.39568
KCTD6	1.5593e-29	0.0899044	0.811924
HSP90AA1	1.63742e-29	-0.129011	-0.182614
DTX3	1.83399e-29	0.172394	0.447643
CD63	1.90897e-29	0.189224	0.37085
ATXN10	2.01825e-29	0.141152	0.225993
OGT	2.17472e-29	0.200659	0.381998
TDRD7	2.27395e-29	0.0741185	0.929821
AP5M1	2.81594e-29	0.0988675	0.717393
PEG3	2.90224e-29	-0.247457	-0.576217
ELAVL2	2.96353e-29	0.200573	0.533554
RPL27-PS3	3.25092e-29	0.133017	0.214522
MSX1	3.25092e-29	0.129657	1.05461
ARF6	3.63966e-29	0.169286	0.35351
MAGED1	4.1463e-29	0.169481	0.317369
RFX7	4.33898e-29	0.198415	0.467076
CPSF6	4.44142e-29	0.16237	0.284632
NUTF2	4.51251e-29	0.1654	0.522636
PTP4A2	5.58575e-29	0.172296	0.284502
NTRK3	5.6315e-29	0.0649226	0.996252
CYP51	5.86283e-29	0.182175	0.554839
TIAM1	6.04037e-29	0.145933	0.666772
ASXL3	7.12753e-29	0.0419708	1.22668
JAKMIP1	7.26182e-29	-0.26392	-2.63028
MN1	7.65978e-29	-0.234414	-0.775826
ARL6IP5	7.90922e-29	-0.184969	-0.790759
NDUFB9	8.1655e-29	-0.12287	-0.199031
CNBP	8.40565e-29	0.12028	0.172344
PFN2	9.22179e-29	0.225342	0.442144
TANC1	9.49401e-29	0.0810636	0.740574
DMRT1	1.09453e-28	0.00862444	2.49965
[truncated: 8,331 more rows]

## Sheet: PhenoGraph cluster 6
gene	P-value (FDR adjusted)	MAST Hurdle	logFC
[truncated: 9,946 more rows]

[truncated: 8 more sheets: PhenoGraph cluster 7, PhenoGraph cluster 8, PhenoGraph cluster 9, PhenoGraph cluster 10, PhenoGraph cluster 11, PhenoGraph cluster 12, PhenoGraph cluster 13, PhenoGraph cluster 14]
